# Supplementary material for: A general strategy for diversifying complex natural products to polycyclic scaffolds with medium-sized rings
Source: Nat Commun. 2019 Sep 5;10:4015. doi: 10.1038/s41467-019-11976-2 (PMC6728360; doi:10.1038/s41467-019-11976-2)
Supplement: Supplementary file 3 — Source Data [file 41467_2019_11976_MOESM3_ESM.xlsx]

## Sheet: Title Page
				A general strategy for diversifying complex natural products to polycyclic scaffolds with medium-sized rings
				Changgui Zhao,a Zhengqing Ye,a Zhi-xiong Ma,a Scott A. Wildman,b Stephanie A. Blaszczyk,c Lihong Hu,d Ilia A. Guizei,b and Weiping Tanga,c*
				a. School of Pharmacy, University of Wisconsin-Madison, Madison, 53705, USA.
				b. Carbone Cancer Center, School of Medicine and Public Health, University of Wisconsin, Madison, WI 53705, USA.
				c. Department of Chemistry, University of Wisconsin-Madison, Madison, 53706, USA.
				d. Jiangsu Key Laboratory for Functional Substance of Chinese Medicine, School of Pharmacy, Nanjing University of Chinese Medicine, Nanjing 210023, P. R. China
				*Correspondence to: wtang@pharmacy.wisc.edu.
				Supporting Dataset – PCA Data for Figure 6a–c and PMI Data for Figure 6d

## Sheet: Raw
	mol	Name	a_acc	a_don	a_nN	a_nO	b_rotN	b_rotR	chiral	logS	opr_nring	rings	SlogP	TPSA	Weight	aRing	aArRing	fChiralWT	R	S	deltaRS
	S(C(=O)[C@@]1(OC(=O)CC)[C@H](C)C[C@@H]2[C@]1(C)C[C@H](O)[C@]1(F)[C@]3(C)C([C@@H](F)C[C@@H]21)=CC(=O)C=C3)CF	Flovent	4	1	0	5	6	0.162162	9	-5.40686	4	4	4.43	80.67	500.578	17	0	0.0179792	3	6	-3
	O=CNc1c(O)ccc([C@@H](O)CN[C@@H](Cc2ccc(OC)cc2)C)c1	Formoterol	5	4	2	4	9	0.346154	2	-2.86622	2	2	2.31877	90.82	344.411	12	12	0.00580702	2	0	2
	O[C@@H]1CC=2[C@@](C)([C@@H]3[C@H]([C@H]4[C@@](C)(C(c5cnccc5)=CC4)CC3)CC=2)CC1	Zytiga	2	1	1	1	1	0.0333333	6	-5.57022	5	5	5.3986	33.12	349.518	23	6	0.0171665	2	4	-2
	O=C(CO)[C@]12[C@]3(C)[C@H]([C@H]4[C@H]([C@@H](O)C3)[C@]3(C)C(=CC(=O)C=C3)CC4)C[C@H]1O[C@@H](CCC)O2	Pulmicort	6	2	0	6	4	0.114286	9	-4.71672	5	5	2.7168	93.06	430.541	20	0	0.0209039	3	6	-3
	O=C1C=C2[C@@H]([C@@H]3[C@H]([C@H]4[C@@](CC)([C@](O)(C#C)CC4)CC3)CC2)CC1	Mirena	2	1	0	2	2	0.0769231	6	-5.38272	4	4	3.88261	37.3	312.453	17	0	0.0192029	3	3	0
	S(=O)(=O)(O)Cc1cc2c([C@@H]3[C@H]([C@H]4[C@@](C)(C(=O)CC4)CC3)CC2)cc1	Premarin	4	3	0	4	2	0.0740741	4	-4.46864	4	4	3.20027	71.44	348.463	17	6	0.011479	1	3	-2
	[S@H0](=O)(CCCC(F)(F)C(F)(F)F)CCCCCCCCC[C@H]1[C@H]2[C@H]3[C@@](C)([C@@H](O)CC3)CC[C@@H]2c2c(cc(O)cc2)C1	Faslodex	3	2	0	3	15	0.340909	6	-10.0383	4	4	8.68257	76.74	606.781	17	6	0.00988825	3	4	-1
	FC(F)(F)c1c(NC(=O)[C@@H]2[C@]3(C)[C@H]([C@H]4[C@](F)([C@@H](O)C3)[C@]3(C)[C@H](NC(=O)C=C3)CC4)CC2)cc(C(F)(F)F)cc1	Avodart	3	3	2	3	5	0.116279	8	-6.87621	5	5	6.262	78.43	562.526	23	6	0.0142216	2	6	-4
	Oc1cc2c([C@@H]3[C@H]([C@H]4[C@@](C)([C@@](O)(C#C)CC4)CC3)CC2)cc1	Ethinyl Estradiol	2	2	0	2	1	0.04	5	-5.13704	4	4	3.61258	40.46	296.41	17	6	0.0168685	1	4	-3
	O=C1C=C2[C@@H]([C@H]3C(=C)C[C@]4(CC)[C@@](O)(C#C)CC[C@H]4[C@@H]3CC2)CC1	Etonogestrel	2	1	0	2	2	0.0740741	6	-5.04707	4	4	4.04871	37.3	324.464	17	0	0.018492	1	5	-4
	S(C(=O)[C@@]1(OC(=O)CC)[C@H](C)C[C@@H]2[C@]1(C)C[C@H](OC(=O)c1occc1)[C@]1(F)[C@]3(C)C([C@@H](F)C[C@@H]21)=CC(=O)C=C3)CF	Fluticasone Furoate	4	0	0	7	9	0.2	9	-7.53704	5	5	5.8877	99.88	594.647	22	5	0.015135	3	6	-3
	O=C1C=C2[C@@](C)([C@@H]3[C@H]([C@H]4[C@@](C)([C@@H](O)CC4)CC3)CC2)CC1	Androgel	2	1	0	2	0	0	6	-4.46407	4	4	3.8792	37.3	288.431	17	0	0.0208022	2	4	-2
	O=C1O[C@@]2([C@]3(C)[C@H]([C@H]4[C@@H]([C@]5(C)C([C@H]6[C@@H]4C6)=CC(=O)CC5)CC3)[C@H]3[C@@H]2C3)CC1	Drospirenone	2	0	0	3	0	0	10	-5.82022	7	7	4.3059	43.37	366.501	23	0	0.0272851	4	6	-2
	O=C(CO)[C@]1(O)[C@]2(C)[C@H]([C@H]3[C@@](C)([C@]4(C)C(=CC(=O)C=C4)CC3)C(=O)C2)CC1	Prednisone	5	2	0	5	2	0.0666667	6	-3.45286	4	4	2.1559	91.67	372.461	17	0	0.0161091	1	5	-4
	S(C(=O)C)[C@H]1[C@H]2[C@H]3[C@@](C)([C@@]4(OC(=O)CC4)CC3)CC[C@@H]2[C@]2(C)C(=CC(=O)CC2)C1	Spironolactone	3	0	0	4	2	0.0606061	7	-5.23829	5	5	4.8523	60.44	416.582	21	0	0.0168034	4	3	1
	F[C@]12[C@@H](O)C[C@]3(C)[C@]4(C(=O)CO)OC(C)(C)O[C@@H]4C[C@H]3[C@@H]1CCC=1[C@]2(C)C=CC(=O)C=1	Triamcinolone Acetonide	6	2	0	6	2	0.0571429	8	-4.12263	5	5	2.4188	93.06	434.504	20	0	0.0184118	2	6	-4
	O=C(CO)[C@]1(O)[C@]2(C)[C@H]([C@H]3[C@H]([C@@H](O)C2)[C@]2(C)C([C@@H](C)C3)=CC(=O)C=C2)CC1	Methylprednisolone	5	3	0	5	2	0.0666667	8	-3.87212	4	4	1.8036	94.83	374.477	17	0	0.0213631	2	6	-4
	O=C(NC(C)(C)C)[C@@H]1[C@]2(C)[C@H]([C@H]3[C@@H]([C@]4(C)[C@H](NC(=O)C=C4)CC3)CC2)CC1	Finasteride	2	2	2	2	3	0.1	7	-5.33163	4	4	3.8145	58.2	372.553	17	0	0.0187893	2	5	-3
	O=C(CO)[C@]1(O)[C@]2(C)[C@H]([C@H]3[C@H]([C@@H](O)C2)[C@]2(C)C(=CC(=O)CC2)CC3)CC1	Hydrocortisone	5	3	0	5	2	0.0689655	7	-2.93477	4	4	1.7816	94.83	362.466	17	0	0.0193122	2	5	-3
	ClCC(=O)[C@@]1(O)[C@@H](C)C[C@@H]2[C@]1(C)C[C@H](O)[C@]1(F)[C@]3(C)C(=CC(=O)C=C3)CC[C@@H]21	Clobetasol Propionate	4	2	0	4	2	0.0645161	8	-4.14695	4	4	3.1422	74.6	410.913	17	0	0.0194688	2	6	-4
	O=C(O[C@@]1(C#C)[C@]2(CC)[C@H]([C@H]3[C@H](C(=C)C2)[C@@H]2C(=C/C(=N\O)/CC2)CC3)CC1)C	Sprintec	3	1	1	3	4	0.129032	6	-5.48036	4	4	4.88061	58.89	381.516	17	0	0.0157267	1	5	-4
	O=C(C)[C@]1(O)[C@]2(C)[C@H]([C@H]3[C@@H]([C@]4(C)C([C@@H](C)C3)=CC(=O)C=C4)CC2)CC1	Medroxyprogesterone	3	1	0	3	1	0.0357143	7	-5.74013	4	4	3.8604	54.37	342.479	17	0	0.0204392	3	4	-1
	Cl[C@]12[C@@H](O)C[C@]3(C)[C@@](O)(C(=O)CO)[C@@H](C)C[C@H]3[C@@H]1CCC=1[C@]2(C)C=CC(=O)C=1	Qvar	5	3	0	5	2	0.0645161	8	-3.62072	4	4	2.165	94.83	408.922	17	0	0.0195636	2	6	-4
	O=C(OCC(=O)[C@]1(O)[C@]2(C)[C@H]([C@H]3[C@H]([C@@H](O)C2)[C@]2(C)C(=CC(=O)C=C2)CC3)CC1)C	Prednisolone	5	2	0	6	4	0.125	7	-3.97497	4	4	2.1284	100.9	402.487	17	0	0.0173919	2	5	-3
	ClCC(=O)[C@@]1(O)[C@H](C)C[C@@H]2[C@]1(C)C[C@H](O)[C@]1(Cl)[C@]3(C)C(=CC(=O)C=C3)CC[C@@H]21	Elocon	4	2	0	4	2	0.0645161	8	-4.58854	4	4	3.4115	74.6	427.368	17	0	0.0187192	3	5	-2
	FC1(F)c2c(-c3c1cc(-c1cc4[nH]c([C@H]5N(C(=O)[C@@H](NC(=O)OC)C(C)C)[C@H]6C[C@@H]5CC6)nc4cc1)cc3)ccc(-c1[nH]c([C@H]3N(C(=O)[C@@H](NC(=O)OC)C(C)C)CC4(C3)CC4)nc1)c2	Ledipasvir	8	6	8	6	16	0.216216	6	-11.9934	10	10	9.1098	174.64	889.017	41	26	0.00674903	1	5	-4
	[P@@](=O)(OC[C@@H]1[C@@H](O)[C@](F)(C)[C@H](N2C(=O)NC(=O)C=C2)O1)(Oc1ccccc1)N[C@H](C(=O)OC(C)C)C	Sovaldi	8	3	3	9	11	0.289474	6	-3.73764	3	3	0.9291	152.73	529.458	17	6	0.0113323	4	2	2
	O=C1[C@@H](N2C(=O)c3c(c(N)ccc3)C2)CCC(=O)N1	Revlimid	3	2	3	3	1	0.047619	1	-2.06071	3	3	0.2962	92.5	259.265	15	6	0.00385706	0	1	-1
	O=C(O)C[C@@H](CN)CC(C)C	Lyrica	3	3	1	2	5	0.5	1	-1.10886	0	0	1.0821	63.32	159.229	0	0	0.00628026	0	1	-1
	Fc1ccc(-c2n(CC[C@@H](O)C[C@@H](O)CC(=O)O)c(C(C)C)c(C(=O)Nc3ccccc3)c2-c2ccccc2)cc1	Lipitor	5	5	2	5	13	0.295455	2	-7.40179	4	4	6.58	111.79	558.65	23	23	0.00358006	2	0	2
	O=C(OC)/C=C/C(=O)OC	Tecfidera	2	0	0	4	4	0.444444	0	-0.9127	0	0	-0.1114	52.6	144.126	0	0	0	0	0	0
	FC(F)(F)c1n2c(nn1)CN(C(=O)C[C@H](N)Cc1c(F)cc(F)c(F)c1)CC2	Januvia	4	1	5	1	6	0.2	1	-3.07415	3	3	2.86077	77.04	407.318	15	11	0.00245508	1	0	1
	FC(F)(F)c1ccc(NC(=O)/C(/C#N)=C(\O)/C)cc1	Aubagio	3	2	2	2	5	0.263158	0	-3.21774	1	1	3.31098	73.12	270.21	6	6	0	0	0	0
	S(=O)(=O)(N(C)c1nc(C(C)C)c(/C=C/[C@@H](O)C[C@@H](O)CC(=O)O)c(-c2ccc(F)cc2)n1)C	Crestor	8	4	3	6	10	0.294118	2	-4.36396	2	2	2.4017	140.92	481.545	12	12	0.0041533	1	1	0
	O=C(N)c1nn(-c2ccc(OC)cc2)c2C(=O)N(c3ccc(N4C(=O)CCCC4)cc3)CCc12	Eliquis	5	1	5	4	5	0.131579	0	-4.7254	5	5	2.69957	110.76	459.506	27	17	0	0	0	0
	O=C(Nc1cc(Nc2nc(-c3cnccc3)ccn2)c(C)cc1)c1ccc(CN2CCN(C)CC2)cc1	Gleevec	6	2	7	1	8	0.195122	0	-5.69548	5	5	4.85672	86.28	493.615	30	24	0	0	0	0
	O=C(O[C@@H]1[C@H](C(=O)OC)[C@@H]2[N+](C)(C)[C@@H]([C@H]3O[C@@H]23)C1)C(O)(c1sccc1)c1sccc1	Spiriva	4	1	1	6	7	0.205882	6	-3.6684	5	5	2.0563	85.36	450.556	19	10	0.0133169	3	3	0
	OCC(N)(CO)CCc1ccc(CCCCCCCC)cc1	Gilenya	3	3	1	2	12	0.545455	0	-4.98842	1	1	3.20424	66.48	307.478	6	6	0	0	0	0
	Clc1sc(C(=O)NC[C@@H]2OC(=O)N(c3ccc(N4C(=O)COCC4)cc3)C2)cc1	Xarelto	4	1	3	5	6	0.1875	1	-4.88691	4	4	2.5199	88.18	435.888	22	11	0.00229417	0	1	-1
	Fc1ccc([C@@H](O)CC[C@@H]2[C@H](N(c3ccc(F)cc3)C2=O)c2ccc(O)cc2)cc1	Zetia	3	2	1	3	6	0.181818	3	-5.35111	4	4	5.0793	60.77	409.432	22	18	0.00732722	2	2	0
	O=C1N(C)CC(=O)N2[C@H](c3cc4OCOc4cc3)c3[nH]c4c(c3C[C@H]12)cccc4	Cialis	4	1	3	4	1	0.0294118	2	-3.99013	6	6	2.30677	74.87	389.411	26	15	0.00513596	2	0	2
	O=C(O)[C@@H](NC(=O)c1ccc(CCc2c3C(=O)N=C(N)Nc3[nH]c2)cc1)CCC(=O)O	Alimta	7	8	5	6	10	0.30303	1	-3.29249	3	3	0.72804	186.97	427.417	15	11	0.00233964	0	1	-1
	S=C1N(c2cc(C(F)(F)F)c(C#N)cc2)C(=O)C(C)(C)N1c1cc(F)c(C(=O)NC)cc1	Xtandi	4	1	4	2	6	0.176471	0	-7.55113	3	3	4.30398	108.53	464.443	17	12	0	0	0	0
	Clc1c([C@@H](C(=O)OC)[N@]2Cc3c(scc3)CC2)cccc1	Plavix	2	0	1	2	4	0.173913	1	-4.15723	3	3	4.03577	29.54	321.828	15	11	0.00310725	1	1	0
	Fc1c(CNC(=O)C=2C(=O)C(O)=C3C(=O)N4[C@H](C)CCO[C@H]4CN3C=2)ccc(F)c1	Abacavir	5	2	3	5	4	0.121212	2	-3.94327	4	4	1.3627	99.18	419.384	20	6	0.0047689	1	1	0
	O=C(N[C@@H](C(C)C)B(O)O)[C@@H](NC(=O)c1nccnc1)Cc1ccccc1	Velcade	6	4	4	4	10	0.357143	2	-1.35753	2	2	-0.02953	124.44	370.217	12	12	0.00540224	1	1	0
	O=C1[C@@H](N2C(=O)c3c(N)cccc3C2=O)CCC(=O)N1	Pomalyst	4	2	3	4	1	0.0454545	1	-2.44802	3	3	-0.33	109.57	273.248	15	6	0.00365968	0	1	-1
	O=C(C)C=1C(=O)N(C2CCCC2)c2nc(Nc3ncc(N4CCNCC4)cc3)ncc2C=1C	Ibrance	6	2	7	2	5	0.135135	0	-4.07631	5	5	2.6765	103.35	447.543	27	12	0	0	0	0
	[S@@H0](=O)(Cc1c(C)c(OC)c(C)cn1)c1[nH]c2c(n1)ccc(OC)c2	Nexium	6	2	3	3	5	0.192308	0	-3.78087	3	3	3.16614	96.31	345.423	15	15	0	1	0	1
	O=C(N[C@H](Cc1ccccc1)C)[C@@H](N)CCCN	Vyvanse	3	3	3	1	8	0.444444	2	-1.70595	1	1	0.79997	81.14	249.358	6	6	0.0080206	0	2	-2
	S(=O)(=O)([N@](C[C@@H](O)[C@@H](NC(=O)O[C@@H]1[C@H]2[C@@H](OC1)OCC2)Cc1ccccc1)CC(C)C)c1ccc(N)cc1	Prezista	6	3	3	7	13	0.317073	5	-4.36808	4	4	2.37527	140.42	547.673	20	12	0.00912954	3	3	0
	O=C(C=C)N1CCC(n2nc(-c3ccc(Oc4ccccc4)cc3)c3c(N)ncnc23)CC1	Imbruvica	4	1	6	2	6	0.162162	0	-6.55419	5	5	4.3128	99.16	440.507	27	21	0	0	0	0
	O=C(OC)N[C@H](C(=O)N1[C@H](c2[nH]c(-c3ccc(-c4ccc(-c5[nH]c([C@H]6N(C(=O)[C@@H](NC(=O)OC)C(C)C)CCC6)nc5)cc4)cc3)cn2)CCC1)C(C)C	Hepatitis C Franchise	8	6	8	6	17	0.288136	4	-8.61902	6	6	6.413	174.64	738.89	32	22	0.00541353	0	4	-4
	O(C)[C@H]1[C@H](O)CC[C@@H](/C=C(/C)\[C@@H]2[C@H](C)[C@@H](O)CC(=O)[C@H](CC=C)/C=C(/C)\C[C@H](C)C[C@H](OC)[C@@H]3[C@@H](OC)C[C@@H](C)[C@](O)(C(=O)C(=O)N4[C@H](C(=O)O2)CCCC4)O3)C1	Prograf	11	3	1	12	7	0.116667	14	-6.43477	3	4	4.639	178.36	804.031	34	0	0.0174123	8	6	2
	O=C(N[C@@H]1C(=O)N[C@@H](Cc2ccccc2)C(=O)N[C@H](Cc2c3c([nH]c2)cccc3)C(=O)N[C@@H](CCCCN)C(=O)N[C@@H]([C@H](O)C)C(=O)N[C@H](C(=O)N[C@@H]([C@H](O)C)CO)CSSC1)[C@H](N)Cc1ccccc1	Sandostatin	12	13	10	10	19	0.253333	10	-8.85589	4	5	-0.80549	332.22	1019.26	41	21	0.00981105	7	3	4
	O=C(OC)N[C@H](C(=O)N1[C@@H](C)CC[C@H]1c1[nH]c2c(n1)ccc-1c2OCc2c-1ccc(-c1nc([C@H]3N(C(=O)[C@H](NC(=O)OC)c4ccccc4)C[C@@H](COC)C3)[nH]c1)c2)C(C)C	Velpatasvir	10	6	8	8	17	0.25	6	-9.59366	8	8	7.1312	193.1	832.959	38	26	0.00720324	1	5	-4
	FC(F)(F)c1cc(NC(=O)c2cc(Nc3nc(-c4cnccc4)ccn3)c(C)cc2)cc(-n2cc(C)nc2)c1	Tasigna	5	2	7	1	8	0.186047	0	-7.46933	5	5	6.66734	97.62	529.526	29	29	0	0	0	0
	Clc1c(NC(=O)c2sc(Nc3nc(C)nc(N4CCN(CCO)CC4)c3)nc2)c(C)ccc1	Sprycel	6	3	7	2	8	0.222222	0	-4.78351	4	4	3.31354	106.51	488.016	23	17	0	0	0	0
	S(=O)(=O)(N1CCN(C)CC1)c1cc(c(OCC)cc1)C1=NC(=O)c2n(C)nc(CCC)c2N1	Viagra	7	1	6	4	7	0.194444	0	-3.81058	4	4	2.07907	109.13	474.586	21	11	0	0	0	0
	O(CCO)[C@H]1[C@H](OC)C[C@H](C[C@@H](C)[C@H]2OC(=O)[C@H]3N(C(=O)C(=O)[C@@]4(O)[C@H](C)CC[C@H](O4)C[C@H](OC)/C(/C)=C\C=C\C=C\[C@@H](C)C[C@@H](C)C(=O)[C@H](OC)[C@H](O)/C(/C)=C\[C@@H](C)C(=O)C2)CCCC3)CC1	Afinitor/Votubia	13	3	1	14	9	0.126761	15	-7.73619	3	4	6.1972	204.66	958.24	42	0	0.0156537	9	6	3
	O=C(OCCCCCC)/N=C(\N)/c1ccc(NCc2n(C)c3c(n2)cc(C(=O)N(CCC(=O)OCC)c2ncccc2)cc3)cc1	Pradaxa	6	2	7	5	19	0.387755	0	-7.51485	4	4	6.2282	154.03	627.746	21	21	0	0	0	0
	O=C1N(C)[C@@H]([C@H](O)[C@@H](C/C=C/C)C)C(=O)N[C@@H](CC)C(=O)N(C)CC(=O)N(C)[C@@H](CC(C)C)C(=O)N[C@@H](C(C)C)C(=O)N(C)[C@@H](CC(C)C)C(=O)N[C@@H](C)C(=O)N[C@H](C)C(=O)N(C)[C@@H](CC(C)C)C(=O)N(C)[C@@H](C(C)C)C(=O)N(C)[C@H]1C(C)C	Restasis	12	5	11	12	14	0.166667	12	-10.4861	0	1	2.8789	278.8	1188.61	33	0	0.0100958	3	9	-6
	Fc1ccc(CNC(=O)C2=C(O)C(=O)N(C)C(C(NC(=O)c3oc(C)nn3)(C)C)=N2)cc1	Isentress	7	3	6	5	8	0.235294	0	-4.46931	3	3	1.24842	150.02	444.423	17	11	0	0	0	0
	Fc1cc2onc(C3CCN(CCC=4C(=O)N5C([C@H](O)CCC5)=NC=4C)CC3)c2cc1	Invega	5	1	4	3	4	0.114286	1	-4.20325	5	5	3.2058	82.17	426.492	25	9	0.00234471	1	0	1
	FC(F)(F)c1cc(CCCN[C@H](C)c2c3c(ccc2)cccc3)ccc1	Sensipar	1	1	1	0	7	0.25	1	-6.41816	3	3	6.54897	12.03	357.419	16	16	0.00279784	1	0	1
	O=C(O[C@@H]1C(OC)=C[C@]23[N@@](CCc4c([C@H]12)cc1OCOc1c4)CCC3)[C@](O)(CC(=O)OC)CCC(O)(C)C	Harringtonine	8	2	1	9	10	0.238095	4	-3.97592	5	5	2.19057	123.99	531.602	20	6	0.00752443	3	2	1
	O=C1N2[C@H]3[C@@H]4[C@@H](OCC=C5[C@@H]4C[C@@H]4[N@](C5)CC[C@]34c3c2cccc3)C1	Strychinine	3	0	2	2	0	0	6	-2.83238	7	7	2.0925	32.78	334.419	24	6	0.0179416	3	4	-1
	O=C(O[C@@H]1[C@@H](C)[C@]2(O)[C@H]3[C@@](O)(C(=O)C(C)=C3)CC(CO)=C[C@H]2[C@@H]2C(C)(C)[C@]12OC(=O)C)CCCCCCCCCCCCC	Phorbol myristate acetate	6	3	0	8	17	0.361702	8	-8.12812	4	4	5.7529	130.36	616.836	15	0	0.0129694	4	4	0
	O(C)[C@@H]1[C@H](NC)C[C@H]2O[C@]1(C)n1c3c4n2c2c(c4c4C(=O)NCc4c3c3c1cccc3)cccc2	Staurosporine	4	2	4	3	2	0.047619	4	-6.53016	8	8	5.0274	69.45	466.541	29	20	0.00857374	3	1	2
	O=C(N[C@@H]1C=2C(c3c(OC)c(OC)c(OC)cc3CC1)=CC=C(OC)C(=O)C=2)C	Colchicine	6	1	1	6	6	0.193548	1	-4.17839	3	3	2.58607	83.09	399.443	16	6	0.00250349	0	1	-1
	O=C([C@@H](C)[C@H]1OC(=O)C[C@@H](O)[C@@H](C)CC1)[C@]1(C)[C@@H](C[C@H](O)C(C)C)O1	Octalactin	5	2	0	6	6	0.230769	7	-2.39772	2	2	1.8488	96.36	356.459	11	0	0.0196376	2	5	-3
	o1c2[C@H]3[N@]4[C@@H](C=CCCCC4)C[C@]43[C@H]3c2cc1CC/C=C\CCCC[N@](C4)CC3	Nakadomarin	2	0	2	1	0	0	4	-4.19334	5	6	5.69257	19.62	392.587	29	5	0.0101888	2	4	-2
	C=C1[C@H]2[C@H]([C@H](C)CC2)C[C@]2(C)[C@@H]3[C@H](C(C)(C)O[C@H]3C1)CC2	Epoxydictymene	1	0	0	1	0	0	7	-6.18116	4	4	5.2086	9.23	288.475	16	0	0.0242655	4	3	1
	O=C(O[C@@H]1C(C)=C2[C@@H](OC(=O)C)C(=O)[C@]3(C)[C@@H](O)C[C@@H]4[C@](OC(=O)C)([C@H]3[C@H](OC(=O)c3ccccc3)[C@@](O)(C2(C)C)C1)CO4)[C@H](O)[C@@H](NC(=O)c1ccccc1)c1ccccc1	Taxol	10	4	1	14	15	0.220588	11	-8.43188	7	7	3.8312	221.29	853.918	35	18	0.0128818	4	7	-3
	O=C(O[C@@H]1[C@@H]2[C@H](C(=O)OC2)Cc2c(c(OC)c(OC)c(OC)c2)-c2c1cc1OCOc1c2)C	Steganacin	7	0	0	9	5	0.135135	3	-4.88028	5	5	3.15307	98.75	456.447	22	12	0.0065725	3	0	3
	O=C1O[C@H]([C@H]2[C@H]([C@H](O)/C=C/[C@H](O)CCCCC)C2)CC=CCCC1	Halicholactone	3	2	0	4	8	0.32	5	-3.493	1	2	3.5228	66.76	336.472	12	0	0.0148601	4	1	3
	O=C(O[C@H]1[C@](O)(C(=O)OC)[C@@H]2N(C=O)c3c(cc(c(OC)c3)[C@]3(C(=O)OC)c4[nH]c5c(c4CC[N@@]4C[C@](O)(CC)C[C@H](C3)C4)cccc5)[C@@]32[C@@H]2[C@@]1(CC)C=CC[N@]2CC3)C	Vincristine	9	3	4	10	11	0.161765	9	-6.94721	8	9	3.51747	171.17	824.972	38	15	0.0109095	6	5	1
	O=C1OC(=O)C2=C1[C@H](O)[C@H]([C@H](O)CCCCCC)C=1C(=O)OC(=O)C=1C[C@H]([C@H](O)[C@H]1OC(=O)C=CC1)C2	Rubratoxin B	8	3	0	11	8	0.2	6	-5.84208	3	4	0.6974	173.73	518.515	21	0	0.0115715	2	4	-2
	O=C(O[C@@H]1[C@@H](CCCC)C(=O)O[C@H](C)[C@H](NC(=O)c2c(O)c(NC=O)ccc2)C(=O)O[C@H]1C)CC(C)C	Antimycin A3b	6	3	2	9	12	0.315789	5	-6.16412	1	2	2.7002	157.33	520.579	15	6	0.00960469	3	2	1
	O=C1[C@]23[C@@H](O)CC[N@@](C)CCC[C@]42C(=O)C[C@H](C[C@H]4C1)C3	Palhinine A	4	1	1	3	0	0	5	-1.04483	3	4	1.4076	57.61	291.391	17	0	0.0171591	1	5	-4
	O=C(N/C=C/C[C@@H]1OC(=O)c2c(O)cccc2C[C@@H]2O[C@@H](C1)C[C@H](O)C2)/C=C\C=C/CC	Aplcularen A	5	3	1	6	7	0.205882	4	-5.08441	2	3	3.31467	105.09	441.524	17	6	0.00905953	2	2	0
	O=C1[C@@H](O)[C@H](O)CC(=O)[C@@H]2c3c(cc4OCOc4c3)CN1CC2	Cripowellin Aglycon	6	2	1	6	0	0	3	-1.59735	3	4	0.1922	96.3	319.313	19	6	0.00939517	1	2	-1
	O=C1[C@]2(OC2)[C@H]2O[C@H]2CC(=C)/C=C/[C@H](C(C)C)C1	Periplanone B	3	0	0	3	1	0.05	4	-3.1702	2	3	2.2703	42.13	248.322	13	0	0.0161081	1	3	-2
	Cl[C@H]1C(=C)[C@H](OC(=O)C)C[C@H](OC(=O)C)[C@@]2(C)[C@@H](OC(=O)C)CCC(=C)[C@@H]2[C@H](OC(=O)C)[C@]2(O)[C@H](C)C(=O)O[C@@H]12	Junccellonoid A	6	1	0	11	8	0.190476	10	-4.39891	2	3	2.5456	151.73	585.046	17	0	0.0170927	4	6	-2
	O=C(O[C@@H]1O[C@H](CO)[C@@H](O)[C@@H]2OC(=O)c3c(c(O)c(O)c(O)c3)-c3c(O)c(O)c(O)cc3C(=O)O[C@@H]12)c1cc(O)c(O)c(O)c1	Sangulin H-5	15	11	0	18	4	0.0816327	5	-3.40921	4	5	-0.2965	310.66	634.455	28	18	0.00788078	3	2	1
	O=C1O[C@@H](C)CCc2oc(-c3c(O)cc(O)cc3C1)cc2	Cltreofuran	3	2	0	5	0	0	1	-3.96378	2	3	2.77814	79.9	288.299	17	11	0.00346862	0	1	-1
	O=C(N/C=C/C[C@H]1[C@@H](O)[C@@H](C)C/C=C/Cc2c(c(O)ccc2)C(=O)O1)/C=C\C=C/CC	Salicylihalamide A	4	3	1	5	7	0.21875	3	-5.29235	1	2	3.95937	95.86	425.525	15	6	0.00705011	0	3	-3
	O=C1[C@H](C(C)C)[C@@](O)(C)[C@](O)(C)C(=O)OCC=2[C@H]3[N@@](CC=2)CC[C@H]3O1	Crotallanan	5	2	1	6	1	0.037037	5	-2.83194	2	3	0.2435	96.3	353.415	16	0	0.0141477	5	1	4
	O=Cc1c(O)ccc2Oc3c(c(C)ccc3)C(=O)O[C@@H](CCCCC)[C@H](O)/C=C/c12	Aspercyclide A	4	2	0	6	5	0.15625	2	-6.16772	2	3	4.79882	93.06	410.466	19	12	0.00487251	1	1	0
	O=C1[C@H](C)C[C@]2(O1)O[C@H]1[C@H]([C@H](C)C2)[C@]2(C)[C@@](C)(C1)CCC[C@H]1C(C)(C)OC(=O)C=C3O[C@](O)(C=C13)CC2	Pseudolarolide F	5	1	0	7	0	0	9	-7.17165	5	6	5.168	91.29	514.659	28	0	0.0174873	7	2	5
	O[C@@H]1CC=2[C@@](C)([C@@H]3[C@H]([C@H]4[C@@](C)([C@@H]([C@H](CCCC(C)C)C)CC4)CC3)CC=2)CC1	Cholesterol	1	1	0	1	5	0.16129	8	-10.3369	4	4	7.3887	20.23	386.664	17	0	0.0206898	3	5	-2
	O=C1[C@]2(C)[C@H]([C@H]3[C@@H]([C@]4(C)C(=CC3)C[C@@H](O)CC4)CC2)CC1	Dehydroepiandrosterone	2	1	0	2	0	0	6	-3.51092	4	4	3.8792	37.3	288.431	17	0	0.0208022	2	4	-2
	O=C1[C@]2(C)[C@H]([C@H]3[C@@H](c4c(cc(O)cc4)CC3)CC2)CC1	Estrone	2	1	0	2	0	0	4	-4.11258	4	4	3.81737	37.3	270.372	17	6	0.0147944	1	3	-2
	O=C(O)[C@@]1(C)[C@@H]2[C@](C)([C@H]3[C@]4(CC(=O)[C@](C)(C4)CC3)CC2)CCC1	Isosteviol	3	2	0	3	1	0.0384615	6	-4.81492	4	4	4.4431	54.37	318.457	16	0	0.0188408	3	3	0
	O[C@@H]1CC=2[C@@](C)([C@@H]3[C@H]([C@H]4[C@@](C)([C@H]5[C@H](C)[C@@]6(O[C@H]5C4)OC[C@H](C)CC6)CC3)CC=2)CC1	Diosgenin	3	1	0	3	0	0	11	-6.17027	6	6	5.7139	38.69	414.63	25	0	0.0265297	4	7	-3
	O=C1[C@](C)([C@H]2[C@H](O)C[C@]3(C)[C@]2(C)CC(=O)[C@]2(C)[C@H]3CC=C3C(C)(C)[C@H](O)CC[C@@H]23)OC(C(C)C)=C1	Picfeltarraegenin	5	2	0	5	2	0.0512821	9	-4.45666	5	5	5.0002	83.83	484.677	22	0	0.0185691	6	3	3
	O[C@@H](CO)[C@]1(C)C=C2[C@H]([C@@]3(C)[C@@H]([C@@](CO)(C)C[C@@H](O)C3)CC2)CC1	Kirenol	4	4	0	4	3	0.115385	7	-2.54759	3	3	2.2519	80.92	338.488	14	0	0.0206802	3	4	-1
	O=C1[C@@H](N(C)C)CC[C@@]2(C)[C@H]1CC=C1[C@H]3[C@@](C)([C@@H]([C@@H](/C=C/C4=C(C)CNCC4)C)CC3)CC[C@H]21	Plakinamine H	3	1	2	1	4	0.105263	8	-7.23293	5	5	6.1767	32.34	464.738	23	0	0.017214	7	1	6
	O=C(O[C@H]1[C@@H](O)[C@H](O)[C@H](O[C@H]2[C@@H](O)CC[C@@]3(C)[C@@H]2CC[C@H]2[C@H]4[C@@](C)([C@@H](C=C)CC4)CC[C@H]32)O[C@H]1C)C	Verrucoside	6	3	0	7	5	0.125	14	-7.75256	5	5	3.5856	105.45	506.68	23	0	0.0276309	4	10	-6
	O=C(CO)[C@@H]1[C@]2(C=O)[C@H]([C@H]3[C@H]([C@@H](O)C2)[C@]2(C)C(=CC(=O)CC2)CC3)CC1	Aldosterone	5	2	0	5	3	0.103448	7	-2.59273	4	4	1.8457	91.67	360.45	17	0	0.0194202	2	5	-3
	O=C1[C@H]2[C@@](C)([C@@H]3C([C@@]4(O)[C@@](C)([C@@H]([C@@H]([C@H](O)CCC(O)(C)C)C)CC4)CC3)=C1)C[C@H](O)[C@H](O)C2	Ecdysone	6	5	0	6	5	0.138889	10	-3.46447	4	4	2.7391	118.22	464.643	17	0	0.0215219	7	3	4
	O=C1[C@@]2(C)[C@@](O)([C@H](O)C[C@@H]3[C@@H]2[C@H](O)C[C@]2(C)[C@@H]([C@H](C)[C@@H]4[C@@H]([C@@H](C(C)C)C)C4)CC[C@@H]32)CC=C1	Stoloniferone J	4	3	0	4	4	0.108108	13	-8.38897	5	5	4.6112	77.76	458.683	20	0	0.028342	10	3	7
	O[C@H]1[C@]2(O)[C@@](C)([C@H]3[C@@H]4O[C@@H]4[C@]4(C)[C@@H]([C@@H](CCCC(C)C)C)CC[C@H]4C3=C1)CC[C@H](O)C2	Planaxis sulcatus	4	3	0	4	5	0.142857	11	-6.41361	5	5	4.4616	73.22	432.645	18	0	0.025425	7	4	3
	N[C@H]1C[C@H]2[C@@](C)([C@@H]3C([C@H]4[C@@](C)([C@H]5[C@H](C)C[C@@H]6/C(=C(/C)\C)/CC[N@@]6[C@H]5C4)CC3)=CC2)CC1	Plakinamine I	2	1	2	0	0	0	10	-6.06405	6	6	6.3217	29.26	422.701	24	0	0.0236574	7	4	3
	O=C1C=C[C@]2(C)[C@@H]3[C@H]([C@H]4[C@@]5([C@@H]([C@@](/C=C\CC(C)C)(C)OC5)CC4)CC3)CC[C@H]2C1	Ximaosteroid A	2	0	0	2	3	0.0909091	8	-7.90498	5	5	6.3617	26.3	396.615	20	0	0.0201707	3	5	-2
	O=C(O[C@H]1[C@@H](OC(=O)C)C[C@H]2[C@@](C)([C@H]3[C@@H](O)C[C@]45C(=O)O[C@@]6(C)[C@]7(OC(C)(C)[C@@H](C)C7)O[C@H]([C@@H]46)C[C@H]5[C@@H]3CC2)C1)C	Isis bippuris	6	1	0	9	4	0.0851064	14	-6.03905	7	7	3.925	117.59	574.711	26	0	0.0243601	4	10	-6
	O=C1O[C@@H]2C([C@]3(C)OC(C)(C)CCC3)[C@]31[C@](C)([C@@]1(C)C([C@]4(C)[C@@H](C(C)(C)[C@@H](O)CC4)CC1)=CC3)C2	Philinopgenin B	3	1	0	4	1	0.025	9	-6.60273	6	6	6.5958	55.76	484.721	25	0	0.0185674	1	8	-7
	OC(C)(C)[C@@]12O[C@@](C)([C@H](O)C1)[C@@H]1[C@]3(C)[C@H]([C@H]4[C@H]([C@@H](O)C3)[C@]3(C)C(=CC4)C[C@@H](O)CC3)C[C@@H]1O2	Subcroretistcroid A	6	4	0	6	1	0.0263158	12	-3.76641	6	6	2.9129	99.38	462.627	23	0	0.0259388	4	8	-4
	O=C1C=C2[C@@](C)([C@@H]3[C@H]([C@H]4[C@@]5([C@@H]([C@H](C)[C@@]6(OC(C)(C)CC6)OC5)CC4)CC3)CC2)C=C1	Sinularia sp.	3	0	0	3	0	0	8	-7.56518	6	6	5.8422	35.53	410.598	25	0	0.0194838	5	3	2
	O=C1O[C@H]2O[C@@H](O)[C@]34[C@H]2[C@H]1CC[C@@H]3[C@]1(C)[C@H](C(C)(C)CCC1)CC4	Cbromodoris sp.	3	1	0	4	0	0	8	-6.12458	5	5	3.4731	55.76	334.456	19	0	0.0239194	5	3	2
	O[C@@H]1C/C(=C\C=C\2/[C@H]3[C@@](C)([C@@H]([C@H](/C=C/[C@@H](C(C)C)C)C)CC3)CCC/2)/C(=C)CC1	Vitamin D2	1	1	0	1	5	0.16129	6	-10.1231	3	3	7.641	20.23	396.659	15	0	0.0151263	3	3	0
	O=C1C([C@H]2[C@@](CCO)(C)[C@@H]([C@@H](CCCC(C)C)C)CC2)=CC(=O)C=2[C@]1(C)CC[C@@H](O)C=2	Trimusculus costatus	4	2	0	4	8	0.242424	6	-7.90451	3	3	5.0293	74.6	430.629	15	0	0.0139331	5	1	4
	Cl[C@H]1[C@H](Cl)C[C@@]2(C)[C@H](C1(C)C)C(=O)C[C@]1(C)O[C@H]([C@@H]3C(=O)NC(=O)C3)C[C@H]21	Haterumaimide C	4	1	1	4	1	0.0333333	8	-4.03107	4	4	3.0529	72.47	416.345	18	0	0.0192148	6	2	4
	O=C/C=C/1\[C@@H](O)C[C@@H]2[C@](C)([C@@H](O)C[C@H]3[C@@]2(C)CC[C@H]2C(C)(C)CCC[C@]32C)OC\1=O	Hyatolide B	4	2	0	5	1	0.030303	8	-7.62845	4	4	3.8079	83.83	418.574	19	0	0.0191125	3	5	-2
	O[C@H]1[C@H](O)C=2[C@]3(O[C@]4([C@H]5[C@@](C)([C@@H](c6cc7c(cc6)ccnc7)CC5)CC=C4C=2)CC3)C[C@@H]1N(C)C	Cortistatin A	5	2	2	3	2	0.0487805	8	-5.82368	7	7	4.3485	65.82	472.629	29	10	0.0169266	5	3	2
	O=C(OCC)[C@@]1(CC=C)C(=O)CCNC(=O)[C@]2(C)[C@H]([C@H]3[C@@H]([C@]4(C)[C@H](C[C@@H](O)CC4)CC3)CC2)C1	S14a	4	2	1	5	5	0.135135	8	-6.09065	3	4	4.2009	92.7	473.654	21	0	0.01689	2	6	-4
	O=C(O[C@@H]1C[C@H]2[C@@](C)([C@@H]3[C@H]([C@H]4[C@@](C)(C(=O)NCCC(=O)[C@@](C(=O)OCC)(C)C4)CC3)CC2)CC1)N1CCN(C)CC1	45a	5	1	3	6	6	0.133333	8	-5.80548	4	5	4.0364	105.25	573.775	27	0	0.0139427	2	6	-4
	Clc1cc(-c2nnn(CCC[C@]3(C(=O)OCC)C(=O)CCNC(=O)[C@]4(C)[C@H]([C@H]5[C@@H]([C@]6(C)[C@H](C[C@@H](O)CC6)CC5)CC4)C3)c2)ccc1	46b	6	2	4	5	8	0.156863	8	-8.26326	5	6	6.2835	123.41	653.264	32	11	0.0122462	2	6	-4
	O=C(O[C@@H]1C[C@H]2[C@@](C)([C@@H]3[C@H]([C@H]4[C@@](C)(C(=O)NCCC(=O)[C@@](C(=O)OCC)(C)C4)CC3)CC2)CC1)NCc1nccc(C)c1	45d	5	2	3	6	8	0.170213	8	-7.00134	4	5	5.54862	123.69	595.781	27	6	0.0134278	2	6	-4
	O=C(OC)[C@@]1(C)[C@@H]2[C@](C)([C@H]3[C@@]4(C[C@@](C)(C(=O)CC=5C(=O)OC(=O)C=5C4)CC3)CC2)CCC1	8	4	0	0	6	2	0.0555556	6	-7.21215	5	5	4.3016	86.74	442.552	22	0	0.0135577	3	3	0
	O=C(OC)[C@@]1(C)[C@@H]2[C@](C)([C@H]3[C@@]4(C[C@@](C)(C(=O)CC=5C(=O)N(Cc6ccncc6)C(=O)C=5C4)CC3)CC2)CCC1	47ak	5	0	2	5	4	0.0909091	6	-7.06011	6	6	5.4486	93.64	532.681	28	6	0.0112638	3	3	0
	O=C(O)[C@@H](Cc1ccc(O)cc1)N1C(=O)C2=C(C1=O)C[C@@]13[C@H]([C@@]4(C)[C@@H]([C@@](C(=O)OC)(C)CCC4)CC1)CC[C@](C)(C(=O)C2)C3	47bk	7	3	1	8	6	0.122449	7	-8.01361	6	6	4.98847	138.28	605.728	28	6	0.0115563	4	3	1
	O=C(OC)[C@@]1(C)[C@@H]2[C@](C)([C@H]3[C@@]4(C[C@@](C)(C(=O)CC=5C(=O)NC(=O)C=5C4)CC3)CC2)CCC1	47aa	4	1	1	5	2	0.0555556	6	-6.65634	5	5	3.8746	89.54	441.568	22	0	0.0135879	3	3	0
	O=C1N(Cc2ccccc2)C(=O)C2=C1C[C@]1(C)[C@@H]3[C@H]([C@H]4[C@@](C)(C(=O)CC4)CC3)CC[C@H]1CC(=O)C2	48d	4	0	1	4	2	0.05	6	-7.01658	6	6	5.2993	71.52	473.613	28	6	0.0126686	1	5	-4
	O=C(OC)C=1C(C(=O)OC)=C(C(=O)OCC)C[C@]2(C)[C@@H]3[C@H]([C@H]4[C@@](C)([C@@H]([C@@H](CCCC(C)C)C)CC4)CC3)CC[C@H]2CC=1O	5b	4	1	0	7	12	0.26087	8	-12.9999	4	4	7.7354	99.13	600.837	19	0	0.0133148	4	4	0
	O=C1OC(=O)C2=C1C[C@]1(C)[C@@H]3[C@H]([C@H]4[C@@](C)(C(=O)CC4)CC3)CC[C@H]1CC(=O)C2	6a	4	0	0	5	0	0	6	-5.91048	5	5	3.5473	77.51	384.472	22	0	0.0156058	1	5	-4
	O=C(OCC)[C@H]1C(=O)CCNC(=O)[C@]2(C)[C@H]([C@H]3[C@@H](c4c(cc(OC)cc4)CC3)CC2)C1	12	4	1	1	5	4	0.117647	5	-5.18934	3	4	3.41587	81.7	427.541	21	6	0.0116948	2	3	-1
	O=C(OCC)[C@@]12N(C(=O)CCNC(=O)[C@]3(C)[C@H]([C@H]4[C@@H]([C@]5(C)[C@H](C[C@@H](O)CC5)CC4)CC3)C1)CCC2	18	4	2	2	5	3	0.0769231	8	-5.74217	4	5	3.4305	95.94	488.669	25	0	0.016371	1	7	-6
	O=C1[C@@]2(C)NC(=O)C[C@@H]3[C@]4(C)C(=CC[C@H]3[C@@H]2CC1)C[C@@H](O)CC4	27c	3	2	1	3	0	0	6	-2.59048	4	4	2.3577	66.4	317.429	18	0	0.0189019	2	4	-2
	O=C(O[C@@H]1[C@]2(C)[C@H]([C@H]3[C@@H]([C@]4(C)[C@H](CC(=O)N5[C@@](C(=O)OCC)(C4)CCC5)CC3)CC2)CC1)N[C@@H]1c2c(cccc2)CCC1	40k	3	1	2	5	7	0.142857	9	-8.49492	7	7	6.83117	84.94	590.805	31	6	0.0152335	2	7	-5
	O=C(O[C@@H]1[C@]2(C)[C@H]([C@H]3[C@@H]([C@]4(C)[C@H](CC(=O)N5[C@@](C(=O)OCC)(C4)CCC5)CC3)CC2)CC1)N1CCN(C)CC1	40d	4	0	3	5	6	0.136364	8	-5.7669	6	6	4.3159	79.39	543.749	27	0	0.0147127	2	6	-4
	O=C(O[C@@H]1C[C@H]2[C@@](C)([C@@H]3[C@H]([C@H]4[C@@](C)(C(=O)c5c([C@H](C(=O)OCC)C4)cccc5)CC3)CC2)CC1)N1CCOCC1	42c	4	0	1	6	6	0.133333	8	-7.71498	6	6	6.006	82.14	551.724	29	6	0.0145	2	6	-4
	O=C(OCC)[C@H]1C(c2ccccc2)=C(C(=O)OC)C(=O)[C@]2(C)[C@H]([C@H]3[C@@H]([C@]4(C)[C@H](C[C@@H](O)CC4)CC3)CC2)C1	16	4	1	0	6	6	0.142857	8	-7.85762	5	5	5.3751	89.9	522.682	25	6	0.0153057	2	6	-4
	O=C(O[C@@H]1C[C@H]2[C@@](C)([C@@H]3[C@@H](NC(=O)C2)[C@H]2[C@@](C)(C(=O)CC2)CC3)CC1)N1Cc2c(cccc2)CC1	41ag	3	1	2	4	3	0.075	7	-4.53824	6	6	4.90657	75.71	478.633	28	6	0.014625	4	3	1
	O=C(OCC)[C@]12N(C(=O)C[C@H]3[C@@](C)([C@@H]4[C@H]([C@H]5[C@@](C)([C@@H]([C@@H](CCCC(C)C)C)CC5)CC4)CC3)C1)CCC2	3b	2	0	1	3	8	0.195122	9	-12.0945	5	5	7.6419	46.61	513.807	21	0	0.0175163	5	4	1
	O=C1[C@]2(C)C[C@@]3([C@H]([C@@]4(C)[C@@H]([C@@H](C)NC(=O)CC4)CC3)CC2)C1	24	2	1	1	2	0	0	6	-3.58519	4	4	3.4668	46.17	303.446	17	0	0.0197729	3	3	0
	O(C)c1cc2c([C@@H]3[C@H]([C@H]4[C@@](C)(C5(OCCO5)CC4)NC(=O)C3)CC2)cc1	27a	4	1	1	4	1	0.0333333	4	-4.08305	5	5	2.77287	56.79	357.45	22	6	0.0111904	1	3	-2
	O(C)c1cc2NC(=O)C[C@H]3[C@H]4[C@@](C)([C@@H](O)CC4)CC[C@@H]3c2cc1	29	3	2	1	3	1	0.0384615	5	-3.22413	4	4	3.3082	58.56	315.413	18	6	0.0158522	1	4	-3
	O(COC)C[C@]1(C)[C@@H](OCOC)CC[C@]2(C)[C@@H]1CC(=O)N[C@H]1[C@H]2CC[C@](C)([C@H]2OC(=O)OC2)C1	39	6	1	1	8	8	0.216216	8	-3.0162	4	4	3.2489	101.55	483.602	20	0	0.0165425	4	4	0
	O=C(O[C@@H]1C[C@H]2[C@@](C)([C@@H]3[C@@H](NC(=O)C2)[C@H]2[C@@](C)([C@@H]([C@@H](CCCC(C)C)C)CC2)CC3)CC1)N[C@H](CO)Cc1ccccc1	41bm	3	3	2	4	12	0.255319	10	-10.205	5	5	7.28457	87.66	594.881	24	6	0.0168101	7	3	4
	O=C(O[C@@H]1[C@]2(C)[C@H]([C@H]3[C@@H](c4c(NC(=O)C3)cc(OC)cc4)CC2)CC1)N1Cc2c(cccc2)CC1	43d	3	1	2	4	4	0.1	5	-5.52184	6	6	5.77717	67.87	474.601	28	12	0.0105352	1	4	-3
	O(CO[C@H]1[C@H]([C@@]2(C)C(=O)C[C@@H](C(C)C)O2)[C@]2(C)[C@](C)([C@H]3[C@@](C)([C@H](OCOC)C2)[C@H]2[C@@H](C(C)(C)[C@H](OCOC)CC2)CC(=O)N3)C1)C	35	9	1	1	9	11	0.22	12	-4.56457	5	5	5.1098	110.78	651.882	23	0	0.0184082	7	5	2
	O=C1N[C@]2(C)C[C@@]3([C@H]([C@@]4(C)[C@@H]([C@@](CO)(C)CCC4)CC3)CC2)CC1	10	2	2	1	2	1	0.037037	6	-5.03489	4	4	4.0404	49.33	333.516	18	0	0.0179901	2	4	-2
	O=C(O[C@@H]1C[C@H]2[C@@](C)([C@@H]3[C@@H](NC(=O)C2)[C@H]2[C@@](C)([C@@H]([C@@H](CCCC(C)C)C)CC2)CC3)CC1)N[C@@H]1c2c(cccc2)CCC1	41bi	2	2	2	3	9	0.1875	10	-11.2469	6	6	8.85407	67.43	590.893	28	6	0.0169235	7	3	4
	O=C(O[C@@H]1C[C@H]2[C@@](C)([C@@H]3[C@@H](NC(=O)C2)[C@H]2[C@@](C)([C@H]4[C@H](C)[C@@]5(O[C@H]4C2)OC[C@H](C)CC5)CC3)CC1)NCCOC	41cg	5	2	2	6	6	0.136364	12	-5.49445	6	6	4.6526	95.12	546.749	26	0	0.0219479	7	5	2

## Sheet: Descriptions
Property	Description
a_acc	H-Bond Acceptors
a_don	H-Bond Donors
a_nN	Number of N atoms
a_nO	Number of O atoms
b_rotN	Number of rotatable bonds
b_rotR	Fraction of rotatable bonds
chiral	Number of chiral centers
logS	Solubility
opr_nring	OpreaRingCount
rings	Number of Rings
SlogP	LogP
TPSA	Polar Surface Area
Weight	MW
aRing	Number of Atoms in rings
aArRing	Number of Atoms in Aromatic rings
fArRing	aInHRing/aInRing
fChiralWT	chiral/Weight
R	Number of R centers
S	Number of S centers
deltaRS	R-S

## Sheet: Normalized
	a_acc	a_don	a_nN	a_nO	b_rotN	b_rotR	chiral	logS	opr_nring	rings	SlogP	TPSA	Weight	aRing	aArRing	fArRing	fChiralWT	R	S	deltaRS
Steroid_Drugs|Flovent	-0.2627	-0.5541	-0.7503	0.086	0.1654	0.1917	0.872	0.0425	-0.1254	-0.2469	0.2822	-0.2235	0.268	-0.5581	-0.7955	-0.8262	0.6839	0.1902	1.1313	-0.8261
Steroid_Drugs|Formoterol	0.1559	1.0857	0.1306	-0.2603	0.8376	1.8359	-1.0904	1.1351	-1.3379	-1.5254	-0.778	-0.0234	-0.7396	-1.2706	0.9029	2.2611	-0.973	-0.2772	-1.4725	1.0514
Steroid_Drugs|Zytiga	-1.0998	-0.5541	-0.3098	-1.2991	-0.955	-0.9595	0.0309	-0.0278	0.4808	0.3924	0.7686	-1.1605	-0.7066	0.2968	0.0537	-0.0209	0.5733	-0.2772	0.2634	-0.4506
Steroid_Drugs|Pulmicort	0.5745	-0.0075	-0.7503	0.4322	-0.2828	-0.2361	0.872	0.3393	0.4808	0.3924	-0.5781	0.0207	-0.1839	-0.1307	-0.7955	-0.8262	1.0821	0.1902	1.1313	-0.8261
Steroid_Drugs|Mirena	-1.0998	-0.5541	-0.7503	-0.9528	-0.7309	-0.57	0.0309	0.0529	-0.1254	-0.2469	0.0073	-1.0781	-0.9458	-0.5581	-0.7955	-0.8262	0.8505	0.1902	-0.1706	0.3004
Steroid_Drugs|Premarin	-0.2627	0.5391	-0.7503	-0.2603	-0.7309	-0.5954	-0.5298	0.446	-0.1254	-0.2469	-0.3353	-0.4053	-0.7134	-0.5581	0.0537	0.2634	-0.2009	-0.7447	-0.1706	-0.4506
Steroid_Drugs|Faslodex	-0.6813	-0.0075	-0.7503	-0.6065	2.182	1.7891	0.0309	-1.9492	-0.1254	-0.2469	2.4178	-0.3009	0.9533	-0.5581	0.0537	0.2634	-0.4175	0.1902	0.2634	-0.0751
Steroid_Drugs|Avodart	-0.6813	0.5391	0.1306	-0.6065	-0.0587	-0.2183	0.5916	-0.5894	0.4808	0.3924	1.2022	-0.2676	0.6677	0.2968	0.0537	-0.0209	0.1724	-0.2772	1.1313	-1.2016
Steroid_Drugs|EthinylEstradiol	-1.0998	-0.0075	-0.7503	-0.9528	-0.955	-0.8999	-0.2494	0.1585	-0.1254	-0.2469	-0.1283	-1.0158	-1.0493	-0.5581	0.0537	0.2634	0.5328	-0.7447	0.2634	-0.8261
Steroid_Drugs|Etonogestrel	-1.0998	-0.5541	-0.7503	-0.9528	-0.7309	-0.5954	0.0309	0.1972	-0.1254	-0.2469	0.0907	-1.0781	-0.8683	-0.5581	-0.7955	-0.8262	0.7538	-0.7447	0.6974	-1.2016
Steroid_Drugs|FluticasoneFuroate	-0.2627	-1.1007	-0.7503	0.7785	0.8376	0.5299	0.872	-0.8736	0.4808	0.3924	1.0143	0.1551	0.875	0.1543	-0.0879	-0.1246	0.2968	0.1902	1.1313	-0.8261
Steroid_Drugs|Androgel	-1.0998	-0.5541	-0.7503	-0.9528	-1.1791	-1.2574	0.0309	0.4479	-0.1254	-0.2469	0.0056	-1.0781	-1.1008	-0.5581	-0.7955	-0.8262	1.0682	-0.2772	0.2634	-0.4506
Steroid_Drugs|Drospirenone	-1.0998	-1.1007	-0.7503	-0.6065	-1.1791	-1.2574	1.1523	-0.1353	1.6933	1.6709	0.2199	-0.9585	-0.5971	0.2968	-0.7955	-0.8262	1.9507	0.6577	1.1313	-0.4506
Steroid_Drugs|Prednisone	0.1559	-0.0075	-0.7503	0.086	-0.7309	-0.6616	0.0309	0.8828	-0.1254	-0.2469	-0.8598	-0.0067	-0.5586	-0.5581	-0.7955	-0.8262	0.4294	-0.7447	0.6974	-1.2016
Steroid_Drugs|Spironolactone	-0.6813	-1.1007	-0.7503	-0.2603	-0.7309	-0.7158	0.3113	0.115	0.4808	0.3924	0.4943	-0.6221	-0.2739	0.0118	-0.7955	-0.8262	0.5239	0.6577	-0.1706	0.6759
Steroid_Drugs|TriamcinoloneAcetonide	0.5745	-0.0075	-0.7503	0.4322	-0.7309	-0.7467	0.5916	0.5947	0.4808	0.3924	-0.7278	0.0207	-0.1583	-0.1307	-0.7955	-0.8262	0.7428	-0.2772	1.1313	-1.2016
Steroid_Drugs|Methylprednisolone	0.1559	0.5391	-0.7503	0.086	-0.7309	-0.6616	0.5916	0.7025	-0.1254	-0.2469	-1.0367	0.0556	-0.5456	-0.5581	-0.7955	-0.8262	1.1446	-0.2772	1.1313	-1.2016
Steroid_Drugs|Finasteride	-1.0998	-0.0075	0.1306	-0.9528	-0.5069	-0.3638	0.3113	0.0748	-0.1254	-0.2469	-0.0269	-0.6663	-0.558	-0.5581	-0.7955	-0.8262	0.7942	-0.2772	0.6974	-0.8261
Steroid_Drugs|Hydrocortisone	0.1559	0.5391	-0.7503	0.086	-0.7309	-0.6411	0.3113	1.1056	-0.1254	-0.2469	-1.0477	0.0556	-0.6231	-0.5581	-0.7955	-0.8262	0.8654	-0.2772	0.6974	-0.8261
Steroid_Drugs|ClobetasolPropionate	-0.2627	-0.0075	-0.7503	-0.2603	-0.7309	-0.6809	0.5916	0.5843	-0.1254	-0.2469	-0.3645	-0.3431	-0.3105	-0.5581	-0.7955	-0.8262	0.8867	-0.2772	1.1313	-1.2016
Steroid_Drugs|Sprintec	-0.6813	-0.5541	-0.3098	-0.6065	-0.2828	-0.1043	0.0309	0.0109	-0.1254	-0.2469	0.5085	-0.6527	-0.5002	-0.5581	-0.7955	-0.8262	0.3773	-0.7447	0.6974	-1.2016
Steroid_Drugs|Medroxyprogesterone	-0.6813	-0.5541	-0.7503	-0.6065	-0.955	-0.9382	0.3113	-0.1008	-0.1254	-0.2469	-0.0038	-0.7417	-0.7521	-0.5581	-0.7955	-0.8262	1.0188	0.1902	0.2634	-0.0751
Steroid_Drugs|Qvar	0.1559	0.5391	-0.7503	0.086	-0.7309	-0.6809	0.5916	0.8106	-0.1254	-0.2469	-0.8552	0.0556	-0.3233	-0.5581	-0.7955	-0.8262	0.8996	-0.2772	1.1313	-1.2016
Steroid_Drugs|Prednisolone	0.1559	-0.0075	-0.7503	0.4322	-0.2828	-0.1404	0.3113	0.6582	-0.1254	-0.2469	-0.8736	0.1752	-0.3649	-0.5581	-0.7955	-0.8262	0.604	-0.2772	0.6974	-0.8261
Steroid_Drugs|Elocon	-0.2627	-0.0075	-0.7503	-0.2603	-0.7309	-0.6809	0.5916	0.3944	-0.1254	-0.2469	-0.2292	-0.3431	-0.2043	-0.5581	-0.7955	-0.8262	0.7847	0.1902	0.6974	-0.4506
Drugs|Ledipasvir	1.4116	2.1789	2.7734	0.4322	2.4061	0.6748	0.0309	-2.79	3.5121	3.5887	2.6323	1.6283	2.7743	2.8615	2.8844	1.1316	-0.8448	-0.7447	0.6974	-1.2016
Drugs|Sovaldi	1.4116	0.5391	0.5711	1.471	1.2857	1.3294	0.0309	0.7603	-0.7317	-0.8862	-1.4759	1.1965	0.4544	-0.5581	0.0537	0.2634	-0.2209	0.6577	-0.6046	1.0514
Drugs|Revlimid	-0.6813	-0.0075	0.5711	-0.6065	-0.955	-0.8318	-1.3708	1.4815	-0.7317	-0.8862	-1.7937	0.0097	-1.289	-0.8431	0.0537	0.4087	-1.2385	-1.2122	-1.0386	-0.0751
Drugs|Lyrica	-0.6813	0.5391	-0.3098	-0.9528	-0.0587	3.2107	-1.3708	1.8908	-2.5504	-2.8039	-1.399	-0.5654	-1.9344	-2.9804	-0.7955	-0.8262	-0.9086	-1.2122	-1.0386	-0.0751
Drugs|Lipitor	0.1559	1.6323	0.1306	0.086	1.7339	1.3829	-1.0904	-0.8154	-0.1254	-0.2469	1.3619	0.3898	0.6427	0.2968	2.4598	2.2611	-1.2762	-0.2772	-1.4725	1.0514
Drugs|Tecfidera	-1.0998	-1.1007	-0.7503	-0.2603	-0.2828	2.7143	-1.6511	1.9751	-2.5504	-2.8039	-1.9984	-0.7766	-2.0319	-2.9804	-0.7955	-0.8262	-1.7635	-1.2122	-1.4725	0.3004
Drugs|Januvia	-0.2627	-0.5541	1.452	-1.2991	0.1654	0.5299	-1.3708	1.0456	-0.7317	-0.8862	-0.5058	-0.295	-0.3337	-0.8431	0.7614	1.4378	-1.4293	-0.7447	-1.4725	0.6759
Drugs|Aubagio	-0.6813	-0.0075	0.1306	-0.9528	-0.0587	1.0943	-1.6511	0.9839	-1.9442	-2.1647	-0.2797	-0.3722	-1.2183	-2.1255	0.0537	2.2611	-1.7635	-1.2122	-1.4725	0.3004
Drugs|Crestor	1.4116	1.0857	0.5711	0.4322	1.0616	1.3709	-1.0904	0.491	-1.3379	-1.5254	-0.7363	0.9638	0.1452	-1.2706	0.9029	2.2611	-1.1981	-0.7447	-1.0386	0.3004
Drugs|Eliquis	0.1559	-0.5541	1.452	-0.2603	-0.0587	-0.0816	-1.6511	0.3355	0.4808	0.3924	-0.5868	0.3695	0.003	0.8667	1.6106	1.1176	-1.7635	-1.2122	-1.4725	0.3004
Drugs|Gleevec	0.5745	-0.0075	2.3329	-1.2991	0.6135	0.4863	-1.6511	-0.0816	0.4808	0.3924	0.4965	-0.1129	0.2231	1.2941	2.6014	1.6436	-1.7635	-1.2122	-1.4725	0.3004
Drugs|Spiriva	-0.2627	-0.5541	-0.3098	0.4322	0.3894	0.5824	0.0309	0.7901	0.4808	0.3924	-0.9098	-0.131	-0.0547	-0.2732	0.6198	0.7987	0.0493	0.1902	-0.1706	0.3004
Drugs|Gilenya	-0.6813	0.5391	-0.3098	-0.9528	1.5098	3.6169	-1.6511	0.2224	-1.9442	-2.1647	-0.3333	-0.5031	-0.9779	-2.1255	0.0537	2.2611	-1.7635	-1.2122	-1.4725	0.3004
Drugs|Xarelto	-0.2627	-0.5541	0.5711	0.086	0.1654	0.4182	-1.3708	0.2661	-0.1254	-0.2469	-0.677	-0.0755	-0.1494	0.1543	0.7614	0.7174	-1.4512	-1.2122	-1.0386	-0.0751
Drugs|Zetia	-0.6813	-0.0075	-0.3098	-0.6065	0.1654	0.3674	-0.8101	0.0665	-0.1254	-0.2469	0.6083	-0.6156	-0.3201	0.1543	1.7521	1.6997	-0.7661	-0.2772	-0.6046	0.3004
Drugs|Cialis	-0.2627	-0.5541	0.5711	-0.2603	-0.955	-0.9946	-1.0904	0.6517	1.0871	1.0316	-0.784	-0.3378	-0.4492	0.7242	1.3275	0.9549	-1.0644	-0.2772	-1.4725	1.0514
Drugs|Alimta	0.993	3.2721	1.452	0.4322	1.0616	1.4506	-1.3708	0.9517	-0.7317	-0.8862	-1.5768	1.8713	-0.204	-0.8431	0.7614	1.4378	-1.445	-1.2122	-1.0386	-0.0751
Drugs|Xtandi	-0.2627	-0.5541	1.0115	-0.9528	0.1654	0.3196	-1.6511	-0.8796	-0.7317	-0.8862	0.2189	0.3255	0.0349	-0.5581	0.9029	1.353	-1.7635	-1.2122	-1.4725	0.3004
Drugs|Plavix	-1.0998	-1.1007	-0.3098	-0.9528	-0.2828	0.2967	-1.3708	0.5799	-0.7317	-0.8862	0.0843	-1.231	-0.8853	-0.8431	0.7614	1.4378	-1.3405	-0.7447	-1.0386	0.3004
Drugs|Abacavir	0.1559	-0.0075	0.5711	0.086	-0.2828	-0.1742	-1.0904	0.6719	-0.1254	-0.2469	-1.2581	0.1413	-0.2558	-0.1307	0.0537	0.0999	-1.1143	-0.7447	-1.0386	0.3004
Drugs|Velcade	0.5745	1.0857	1.0115	-0.2603	1.0616	1.9341	-1.0904	1.7838	-1.3379	-1.5254	-1.9573	0.6391	-0.5731	-1.2706	0.9029	2.2611	-1.0281	-0.7447	-1.0386	0.3004
Drugs|Pomalyst	-0.2627	-0.0075	0.5711	-0.2603	-0.955	-0.8512	-1.3708	1.3149	-0.7317	-0.8862	-2.1082	0.346	-1.1987	-0.8431	0.0537	0.4087	-1.2653	-1.2122	-1.0386	-0.0751
Drugs|Ibrance	0.5745	-0.0075	2.3329	-0.9528	-0.0587	-0.0498	-1.6511	0.6147	0.4808	0.3924	-0.5983	0.2235	-0.0742	0.8667	0.9029	0.5459	-1.7635	-1.2122	-1.4725	0.3004
Drugs|Nexium	0.5745	-0.0075	0.5711	-0.6065	-0.0587	0.4611	-1.6511	0.7417	-0.7317	-0.8862	-0.3525	0.0847	-0.7331	-0.8431	1.3275	2.2611	-1.7635	-0.7447	-1.4725	0.6759
Drugs|Vyvanse	-0.6813	0.5391	0.5711	-1.2991	0.6135	2.7143	-1.0904	1.634	-1.9442	-2.1647	-1.5407	-0.2142	-1.3529	-2.1255	0.0537	2.2611	-0.6717	-1.2122	-0.6046	-0.4506
Drugs|Prezista	0.5745	0.5391	0.5711	0.7785	1.7339	1.576	-0.2494	0.4892	-0.1254	-0.2469	-0.7496	0.954	0.5719	-0.1307	0.9029	1.0261	-0.5207	0.1902	-0.1706	0.3004
Drugs|Imbruvica	-0.2627	-0.5541	1.8925	-0.9528	0.1654	0.1917	-1.6511	-0.4509	0.4808	0.3924	0.2234	0.1409	-0.1196	0.8667	2.1768	1.575	-1.7635	-1.2122	-1.4725	0.3004
Drugs|HepatitisCFranchise	1.4116	2.1789	2.7734	0.4322	2.6301	1.3175	-0.5298	-1.3389	1.0871	1.0316	1.2781	1.6283	1.8057	1.5791	2.3183	1.2963	-1.0266	-1.2122	0.2634	-1.2016
Drugs|Prograf	2.6673	0.5391	-0.3098	2.5098	0.3894	-0.2148	2.2737	-0.3996	-0.7317	-0.2469	0.3872	1.7016	2.226	1.8641	-0.7955	-0.8262	0.6068	2.5275	1.1313	1.0514
Drugs|Sandostatin	3.0859	6.0051	3.6543	1.8173	3.0783	1.0065	1.1523	-1.4407	-0.1254	0.3924	-2.3469	4.7335	3.6147	2.8615	2.1768	0.7551	-0.428	2.06	-0.1706	1.8025
Drugs|Velpatasvir	2.2488	2.1789	2.7734	1.1247	2.6301	0.9767	0.0309	-1.758	2.2996	2.3102	1.6387	1.9921	2.4126	2.434	2.8844	1.2861	-0.783	-0.7447	0.6974	-1.2016
Drugs|Tasigna	0.1559	-0.0075	2.3329	-1.2991	0.6135	0.4052	-1.6511	-0.8445	0.4808	0.3924	1.4058	0.1106	0.4548	1.1517	3.3091	2.2611	-1.7635	-1.2122	-1.4725	0.3004
Drugs|Sprycel	0.5745	0.5391	2.3329	-0.9528	0.6135	0.7284	-1.6511	0.3105	-0.1254	-0.2469	-0.2784	0.2857	0.187	0.2968	1.6106	1.4557	-1.7635	-1.2122	-1.4725	0.3004
Drugs|Viagra	0.993	-0.5541	1.8925	-0.2603	0.3894	0.4802	-1.6511	0.7289	-0.1254	-0.2469	-0.8984	0.3374	0.1003	0.0118	0.7614	0.7909	-1.7635	-1.2122	-1.4725	0.3004
Drugs|AfinitorVotubia	3.5045	0.5391	-0.3098	3.2023	0.8376	-0.1246	2.554	-0.9592	-0.7317	-0.2469	1.1697	2.2199	3.221	3.004	-0.7955	-0.8262	0.3674	2.9949	1.1313	1.427
Drugs|Pradaxa	0.5745	-0.0075	2.3329	0.086	3.0783	2.2077	-1.6511	-0.864	-0.1254	-0.2469	1.1852	1.2222	1.0886	0.0118	2.1768	2.2611	-1.7635	-1.2122	-1.4725	0.3004
Drugs|Restasis	3.0859	1.6323	4.0948	2.5098	1.9579	0.232	1.713	-2.1418	-2.5504	-2.1647	-0.4967	3.6809	4.7074	1.7216	-0.7955	-0.8262	-0.3892	0.1902	2.4333	-1.9527
Drugs|Isentress	0.993	0.5391	1.8925	0.086	0.6135	0.8453	-1.6511	0.4457	-0.7317	-0.8862	-1.3155	1.1431	-0.0943	-0.5581	0.7614	1.1714	-1.7635	-1.2122	-1.4725	0.3004
Drugs|Invega	0.1559	-0.5541	1.0115	-0.6065	-0.2828	-0.2361	-1.3708	0.5601	0.4808	0.3924	-0.3325	-0.1939	-0.21	0.5817	0.4783	0.2852	-1.4443	-0.7447	-1.4725	0.6759
Drugs|Sensipar	-1.5184	-0.5541	-0.3098	-1.6453	0.3894	0.9767	-1.3708	-0.3924	-0.7317	-0.8862	1.3463	-1.5761	-0.6557	-0.7006	1.4691	2.2611	-1.3827	-0.7447	-1.4725	0.6759
Medium_sized_ring_NPS|Harringtonine	1.4116	-0.0075	-0.3098	1.471	1.0616	0.8703	-0.5298	0.6578	0.4808	0.3924	-0.8424	0.6302	0.4682	-0.1307	0.0537	0.0999	-0.7392	0.1902	-0.6046	0.6759
Medium_sized_ring_NPS|Strychinine	-0.6813	-1.1007	0.1306	-0.9528	-1.1791	-1.2574	0.0309	1.1496	1.6933	1.6709	-0.8916	-1.1672	-0.8041	0.4392	0.0537	-0.0544	0.6788	0.1902	0.2634	-0.0751
Medium_sized_ring_NPS|Phorbolmyristateacetate	0.5745	0.5391	-0.7503	1.1247	2.6301	1.9749	0.5916	-1.1278	-0.1254	-0.2469	0.9466	0.7557	1.0182	-0.8431	-0.7955	-0.8262	0.002	0.6577	0.2634	0.3004
Medium_sized_ring_NPS|Staurosporine	-0.2627	-0.0075	1.0115	-0.6065	-0.7309	-0.8318	-0.5298	-0.4406	2.2996	2.3102	0.5822	-0.4446	0.0484	1.1517	2.0352	1.3029	-0.5964	0.1902	-1.0386	1.0514
Medium_sized_ring_NPS|Colchicine	0.5745	-0.5541	-0.3098	0.4322	0.1654	0.4722	-1.3708	0.5708	-0.7317	-0.8862	-0.6438	-0.1758	-0.3845	-0.7006	0.0537	0.3315	-1.4227	-1.2122	-1.0386	-0.0751
Medium_sized_ring_NPS|Octalactin	0.1559	-0.0075	-0.7503	0.4322	0.1654	0.8048	0.3113	1.3365	-1.3379	-1.5254	-1.014	0.0857	-0.6619	-1.413	-0.7955	-0.8262	0.9097	-0.2772	0.6974	-0.8261
Medium_sized_ring_NPS|NakadomarinA	-1.0998	-1.1007	0.1306	-1.2991	-1.1791	-1.2574	-0.5298	0.5643	0.4808	1.0316	0.9163	-1.4265	-0.4287	1.1517	-0.0879	-0.2939	-0.3765	-0.2772	0.2634	-0.4506
Medium_sized_ring_NPS|Epoxydictymene	-1.5184	-1.1007	-0.7503	-1.2991	-1.1791	-1.2574	0.3113	-0.2905	-0.1254	-0.2469	0.6732	-1.6312	-1.1005	-0.7006	-0.7955	-0.8262	1.5397	0.6577	-0.1706	0.6759
Medium_sized_ring_NPS|Taxol	2.2488	1.0857	-0.3098	3.2023	2.182	0.7138	1.4327	-1.2584	1.6933	1.6709	-0.0185	2.5476	2.5479	2.0066	1.7521	0.7615	-0.01	0.6577	1.5653	-0.8261
Medium_sized_ring_NPS|Steganacin	0.993	-1.1007	-0.7503	1.471	-0.0587	-0.0498	-0.8101	0.2689	0.4808	0.3924	-0.359	0.1328	-0.0167	0.1543	0.9029	0.8577	-0.8688	0.1902	-1.4725	1.427
Medium_sized_ring_NPS|Halicholactone	-0.6813	-0.0075	-0.7503	-0.2603	0.6135	1.6022	-0.2494	0.8655	-1.9442	-1.5254	-0.1734	-0.4976	-0.7908	-1.2706	-0.7955	-0.8262	0.2593	0.6577	-1.0386	1.427
Medium_sized_ring_NPS|Vincristine	1.8302	0.5391	1.0115	1.8173	1.2857	0.1882	0.872	-0.6199	2.2996	2.9494	-0.176	1.5599	2.3611	2.434	1.3275	0.3924	-0.2784	1.5926	0.6974	0.6759
Medium_sized_ring_NPS|RubratoxinB	1.4116	0.5391	-0.7503	2.1635	0.6135	0.5299	0.0309	-0.1447	-0.7317	-0.2469	-1.5922	1.6104	0.3838	0.0118	-0.7955	-0.8262	-0.1883	-0.2772	0.2634	-0.4506
Medium_sized_ring_NPS|AntimycinA3b	0.5745	0.5391	0.1306	1.471	1.5098	1.5646	-0.2494	-0.2832	-1.9442	-1.5254	-0.5864	1.2872	0.3971	-0.8431	0.0537	0.4087	-0.4561	0.1902	-0.6046	0.6759
Medium_sized_ring_NPS|PalhinineA	-0.2627	-0.5541	-0.3098	-0.6065	-1.1791	-1.2574	-0.2494	1.9183	-0.7317	-0.2469	-1.2356	-0.6779	-1.0817	-0.5581	-0.7955	-0.8262	0.5723	-0.7447	0.6974	-1.2016
Medium_sized_ring_NPS|AplcularenA	0.1559	0.5391	-0.3098	0.4322	0.3894	0.5824	-0.5298	0.1811	-1.3379	-0.8862	-0.2779	0.2578	-0.113	-0.5581	0.0537	0.2634	-0.5303	-0.2772	-0.6046	0.3004
Medium_sized_ring_NPS|CripowellinAglycon	0.5745	-0.0075	-0.3098	0.4322	-1.1791	-1.2574	-0.8101	1.6807	-0.7317	-0.2469	-1.8459	0.0845	-0.9015	-0.2732	0.0537	0.1487	-0.4846	-0.7447	-0.6046	-0.0751
Medium_sized_ring_NPS|PeriplanoneB	-0.6813	-1.1007	-0.7503	-0.6065	-0.955	-0.8106	-0.5298	1.0043	-1.3379	-0.8862	-0.8023	-0.9829	-1.3596	-1.1281	-0.7955	-0.8262	0.4292	-0.7447	-0.1706	-0.4506
Medium_sized_ring_NPS|JunccellonoidA	0.5745	-0.5541	-0.7503	2.1635	0.6135	0.4448	1.1523	0.4759	-1.3379	-0.8862	-0.6641	1.1768	0.813	-0.5581	-0.7955	-0.8262	0.5633	0.6577	1.1313	-0.4506
Medium_sized_ring_NPS|SangulinH-5	4.3416	4.9119	-0.7503	4.5873	-0.2828	-0.5279	-0.2494	0.9015	-0.1254	0.3924	-2.0913	4.3087	1.1318	1.0092	1.7521	1.1585	-0.6907	0.1902	-0.6046	0.6759
Medium_sized_ring_NPS|Cltreofuran	-0.6813	-0.0075	-0.7503	0.086	-1.1791	-1.2574	-1.3708	0.6631	-1.3379	-0.8862	-0.5473	-0.2386	-1.1016	-0.5581	0.7614	1.1714	-1.2914	-1.2122	-1.0386	-0.0751
Medium_sized_ring_NPS|SalicylihalamideA	-0.2627	0.5391	-0.3098	0.086	0.3894	0.6974	-0.8101	0.0917	-1.9442	-1.5254	0.0459	0.0759	-0.2162	-0.8431	0.0537	0.4087	-0.8038	-1.2122	-0.1706	-0.8261
Medium_sized_ring_NPS|Crotallanan	0.1559	-0.0075	-0.3098	0.4322	-0.955	-0.9264	-0.2494	1.1498	-1.3379	-0.8862	-1.8202	0.0845	-0.6815	-0.7006	-0.7955	-0.8262	0.1624	1.1251	-1.0386	1.8025
Medium_sized_ring_NPS|AspercyclideA	-0.2627	-0.0075	-0.7503	0.4322	-0.0587	0.1389	-1.0904	-0.2847	-1.3379	-0.8862	0.4674	0.0207	-0.3134	-0.2732	0.9029	1.1236	-1.1002	-0.7447	-1.0386	0.3004
Medium_sized_ring_NPS|PseudolarolideF	0.1559	-0.5541	-0.7503	0.7785	-1.1791	-1.2574	0.872	-0.7164	0.4808	1.0316	0.6528	-0.0142	0.3589	1.0092	-0.7955	-0.8262	0.617	2.06	-0.6046	2.178
Steroid_NPS|Cholesterol	-1.5184	-0.5541	-0.7503	-1.2991	-0.0587	0.1839	0.5916	-2.0776	-0.1254	-0.2469	1.768	-1.4145	-0.467	-0.5581	-0.7955	-0.8262	1.0529	0.1902	0.6974	-0.4506
Steroid_NPS|Dehydroepiandrosterone	-1.0998	-0.5541	-0.7503	-0.9528	-1.1791	-1.2574	0.0309	0.8578	-0.1254	-0.2469	0.0056	-1.0781	-1.1008	-0.5581	-0.7955	-0.8262	1.0682	-0.2772	0.2634	-0.4506
Steroid_NPS|Estrone	-1.0998	-0.5541	-0.7503	-0.9528	-1.1791	-1.2574	-0.5298	0.5991	-0.1254	-0.2469	-0.0254	-1.0781	-1.2173	-0.5581	0.0537	0.2634	0.2504	-0.7447	-0.1706	-0.4506
Steroid_NPS|Isosteviol	-0.6813	-0.0075	-0.7503	-0.6065	-0.955	-0.9137	0.0309	0.297	-0.1254	-0.2469	0.2888	-0.7417	-0.907	-0.7006	-0.7955	-0.8262	0.8012	0.1902	-0.1706	0.3004
Steroid_NPS|Diosgenin	-0.6813	-0.5541	-0.7503	-0.6065	-1.1791	-1.2574	1.4327	-0.2858	1.0871	1.0316	0.927	-1.0507	-0.2865	0.5817	-0.7955	-0.8262	1.8479	0.6577	1.5653	-0.8261
Steroid_NPS|Picfeltarraegenin	0.1559	-0.0075	-0.7503	0.086	-0.7309	-0.7991	0.872	0.4511	0.4808	0.3924	0.5686	-0.1612	0.1654	0.1543	-0.7955	-0.8262	0.7642	1.5926	-0.1706	1.427
Steroid_NPS|Kirenol	-0.2627	1.0857	-0.7503	-0.2603	-0.5069	-0.2263	0.3113	1.2721	-0.7317	-0.8862	-0.8116	-0.2185	-0.7778	-0.9856	-0.7955	-0.8262	1.0516	0.1902	0.2634	-0.0751
Steroid_NPS|PlakinamineH	-0.6813	-0.5541	0.1306	-1.2991	-0.2828	-0.3167	0.5916	-0.7428	0.4808	0.3924	1.1594	-1.1758	0.0368	0.2968	-0.7955	-0.8262	0.5798	2.06	-1.0386	2.5535
Steroid_NPS|Verrucoside	0.5745	0.5391	-0.7503	0.7785	-0.0587	-0.1404	2.2737	-0.9663	0.4808	0.3924	-0.1418	0.2648	0.3074	0.2968	-0.7955	-0.8262	1.9978	0.6577	2.8672	-1.9527
Steroid_NPS|Aldosterone	0.1559	-0.0075	-0.7503	0.086	-0.5069	-0.3329	0.3113	1.2527	-0.1254	-0.2469	-1.0156	-0.0067	-0.6361	-0.5581	-0.7955	-0.8262	0.8801	-0.2772	0.6974	-0.8261
Steroid_NPS|Ecdysone	0.5745	1.6323	-0.7503	0.4322	-0.0587	-0.0162	1.1523	0.8778	-0.1254	-0.2469	-0.5669	0.5165	0.0362	-0.5581	-0.7955	-0.8262	1.1662	2.06	-0.1706	1.8025
Steroid_NPS|StoloniferoneJ	-0.2627	0.5391	-0.7503	-0.2603	-0.2828	-0.2913	1.9933	-1.2399	0.4808	0.3924	0.3732	-0.2808	-0.0023	-0.1307	-0.7955	-0.8262	2.0946	3.4624	-0.1706	2.929
Steroid_NPS|Planaxissulcatus	-0.2627	0.5391	-0.7503	-0.2603	-0.0587	0.0192	1.4327	-0.3905	0.4808	0.3924	0.2981	-0.3703	-0.1703	-0.4157	-0.7955	-0.8262	1.6975	2.06	0.2634	1.427
Steroid_NPS|PlakinamineI	-1.0998	-0.5541	0.1306	-1.6453	-1.1791	-1.2574	1.1523	-0.2401	1.0871	1.0316	1.2322	-1.2365	-0.2344	0.4392	-0.7955	-0.8262	1.4569	2.06	0.2634	1.427
Steroid_NPS|XimaosteroidA	-1.0998	-1.1007	-0.7503	-0.9528	-0.5069	-0.445	0.5916	-1.0318	0.4808	0.3924	1.2523	-1.2949	-0.4028	-0.1307	-0.7955	-0.8262	0.9823	0.1902	0.6974	-0.4506
Steroid_NPS|Isisbippuris	0.5745	-0.5541	-0.7503	1.471	-0.2828	-0.4969	2.2737	-0.2294	1.6933	1.6709	0.0286	0.5041	0.7464	0.7242	-0.7955	-0.8262	1.5526	0.6577	2.8672	-1.9527
Steroid_NPS|PhilinopgeninB	-0.6813	-0.5541	-0.7503	-0.2603	-0.955	-1.034	0.872	-0.4718	1.0871	1.0316	1.3699	-0.7143	0.1657	0.5817	-0.7955	-0.8262	0.764	-0.7447	1.9993	-2.3282
Steroid_NPS|SubcroretistcroidA	0.5745	1.0857	-0.7503	0.4322	-0.955	-1.0222	1.713	0.7479	1.0871	1.0316	-0.4796	0.1452	0.0232	0.2968	-0.7955	-0.8262	1.7675	0.6577	1.9993	-1.2016
Steroid_NPS|Sinulariasp	-0.6813	-1.1007	-0.7503	-0.6065	-1.1791	-1.2574	0.5916	-0.8857	1.0871	1.0316	0.9914	-1.113	-0.3125	0.5817	-0.7955	-0.8262	0.8888	1.1251	-0.1706	1.0514
Steroid_NPS|Cbromodorissp	-0.6813	-0.5541	-0.7503	-0.2603	-1.1791	-1.2574	0.5916	-0.2662	0.4808	0.3924	-0.1983	-0.7143	-0.8038	-0.2732	-0.7955	-0.8262	1.4926	1.1251	-0.1706	1.0514
Steroid_NPS|VitaminD2	-1.5184	-0.5541	-0.7503	-1.2991	-0.0587	0.1839	0.0309	-1.9857	-0.7317	-0.8862	1.8947	-1.4145	-0.4025	-0.8431	-0.7955	-0.8262	0.2956	0.1902	-0.1706	0.3004
Steroid_NPS|Trimusculuscostatus	-0.2627	-0.0075	-0.7503	-0.2603	0.6135	0.909	0.0309	-1.0316	-0.7317	-0.8862	0.5832	-0.3431	-0.1833	-0.8431	-0.7955	-0.8262	0.1332	1.1251	-1.0386	1.8025
Steroid_NPS|HaterumaimideC	-0.2627	-0.5541	-0.3098	-0.2603	-0.955	-0.9595	0.5916	0.6341	-0.1254	-0.2469	-0.4093	-0.3851	-0.2755	-0.4157	-0.7955	-0.8262	0.8522	1.5926	-0.6046	1.8025
Steroid_NPS|HyatolideB	-0.2627	-0.0075	-0.7503	0.086	-0.955	-0.9866	0.5916	-0.9129	-0.1254	-0.2469	-0.0302	-0.1612	-0.2611	-0.2732	-0.7955	-0.8262	0.8382	0.1902	0.6974	-0.4506
Steroid_NPS|CortistatinA	0.1559	-0.0075	0.1306	-0.6065	-0.7309	-0.8215	0.5916	-0.1368	1.6933	1.6709	0.2413	-0.5161	0.0877	1.1517	0.6198	0.2383	0.5407	1.1251	-0.1706	1.0514
Medium_ring_library|S14a	-0.2627	-0.0075	-0.3098	0.086	-0.0587	-0.0498	0.5916	-0.2516	-0.7317	-0.2469	0.1672	0.0136	0.0943	0.0118	-0.7955	-0.8262	0.5357	-0.2772	1.1313	-1.2016
Medium_ring_library|45a	0.1559	-0.5541	0.5711	0.4322	0.1654	-0.0659	0.5916	-0.1289	-0.1254	0.3924	0.0846	0.2609	0.7403	0.8667	-0.7955	-0.8262	0.1345	-0.2772	1.1313	-1.2016
Medium_ring_library|46b	0.5745	-0.0075	1.0115	0.086	0.6135	0.1444	0.5916	-1.1859	0.4808	1.0316	1.213	0.6188	1.2532	1.5791	0.7614	0.235	-0.0965	-0.2772	1.1313	-1.2016
Medium_ring_library|45d	0.1559	-0.0075	0.5711	0.4322	0.6135	0.2637	0.5916	-0.6432	-0.1254	0.3924	0.844	0.6243	0.8823	0.8667	0.0537	-0.1402	0.0644	-0.2772	1.1313	-1.2016
Medium_ring_library|8	-0.2627	-1.1007	-0.7503	0.4322	-0.7309	-0.7609	0.0309	-0.7339	0.4808	0.3924	0.2177	-0.1038	-0.1064	0.1543	-0.7955	-0.8262	0.0821	0.1902	-0.1706	0.3004
Medium_ring_library|47ak	0.1559	-1.1007	0.1306	0.086	-0.2828	-0.445	0.0309	-0.6685	1.0871	1.0316	0.7937	0.0321	0.4752	1.0092	0.0537	-0.1647	-0.2302	0.1902	-0.1706	0.3004
Medium_ring_library|47bk	0.993	0.5391	-0.3098	1.1247	0.1654	-0.1632	0.3113	-1.0785	1.0871	1.0316	0.5627	0.9118	0.9465	1.0092	0.0537	-0.1647	-0.1904	0.6577	-0.1706	0.6759
Medium_ring_library|47aa	-0.2627	-0.5541	-0.3098	0.086	-0.7309	-0.7609	0.0309	-0.4948	0.4808	0.3924	0.0033	-0.0487	-0.1127	0.1543	-0.7955	-0.8262	0.0862	0.1902	-0.1706	0.3004
Medium_ring_library|48d	-0.2627	-1.1007	-0.3098	-0.2603	-0.7309	-0.8106	0.0309	-0.6498	1.0871	1.0316	0.7188	-0.4038	0.0941	1.0092	0.0537	-0.1647	-0.039	-0.7447	0.6974	-1.2016
Medium_ring_library|5b	-0.2627	-0.5541	-0.7503	0.7785	1.5098	1.0738	0.5916	-3.2228	-0.1254	-0.2469	1.9421	0.1403	0.9149	-0.2732	-0.7955	-0.8262	0.049	0.6577	0.2634	0.3004
Medium_ring_library|6a	-0.2627	-1.1007	-0.7503	0.086	-1.1791	-1.2574	0.0309	-0.1741	0.4808	0.3924	-0.161	-0.2857	-0.4811	0.1543	-0.7955	-0.8262	0.3609	-0.7447	0.6974	-1.2016
Medium_ring_library|12	-0.2627	-0.5541	-0.3098	0.086	-0.2828	-0.2061	-0.2494	0.136	-0.7317	-0.2469	-0.227	-0.2032	-0.2032	0.0118	0.0537	0.0558	-0.1715	-0.2772	-0.1706	-0.0751
Medium_ring_library|18	-0.2627	-0.0075	0.1306	0.086	-0.5069	-0.57	0.5916	-0.1017	-0.1254	0.3924	-0.2197	0.0774	0.1912	0.5817	-0.7955	-0.8262	0.465	-0.7447	1.5653	-1.9527
Medium_ring_library|27c	-0.6813	-0.0075	-0.3098	-0.6065	-1.1791	-1.2574	0.0309	1.2536	-0.1254	-0.2469	-0.7584	-0.5047	-0.9137	-0.4157	-0.7955	-0.8262	0.8095	-0.2772	0.2634	-0.4506
Medium_ring_library|40k	-0.6813	-0.5541	0.1306	0.086	0.3894	0.0192	0.872	-1.2855	1.6933	1.6709	1.488	-0.1393	0.8502	1.4366	0.0537	-0.2287	0.3102	-0.2772	1.5653	-1.5772
Medium_ring_library|40d	-0.2627	-1.1007	0.5711	0.086	0.1654	-0.0388	0.5916	-0.1124	1.0871	1.0316	0.2249	-0.2487	0.5466	0.8667	-0.7955	-0.8262	0.2393	-0.2772	1.1313	-1.2016
Medium_ring_library|42c	-0.2627	-1.1007	-0.3098	0.4322	0.1654	-0.0659	0.5916	-0.9501	1.0871	1.0316	1.0737	-0.1945	0.598	1.1517	0.0537	-0.1875	0.2103	-0.2772	1.1313	-1.2016
Medium_ring_library|16	-0.2627	-0.5541	-0.7503	0.4322	0.1654	0.0192	0.5916	-1.0114	0.4808	0.3924	0.7568	-0.0416	0.4107	0.5817	0.0537	-0.0853	0.32	-0.2772	1.1313	-1.2016
Medium_ring_library|41ag	-0.6813	-0.5541	0.1306	-0.2603	-0.5069	-0.5872	0.3113	0.416	1.0871	1.0316	0.5216	-0.3212	0.1264	1.0092	0.0537	-0.1647	0.2273	0.6577	-0.1706	0.6759
Medium_ring_library|3b	-1.0998	-1.1007	-0.3098	-0.6065	0.6135	0.4863	0.872	-2.8334	0.4808	0.3924	1.8952	-0.8946	0.3534	0.0118	-0.7955	-0.8262	0.6209	1.1251	0.2634	0.6759
Medium_ring_library|24	-1.0998	-0.5541	-0.3098	-0.9528	-1.1791	-1.2574	0.0309	0.8259	-0.1254	-0.2469	-0.2015	-0.9033	-1.0039	-0.5581	-0.7955	-0.8262	0.9281	0.1902	-0.1706	0.3004
Medium_ring_library|27a	-0.2627	-0.5541	-0.3098	-0.2603	-0.955	-0.9595	-0.5298	0.6118	0.4808	0.3924	-0.55	-0.694	-0.6555	0.1543	0.0537	0.0158	-0.2402	-0.7447	-0.1706	-0.4506
Medium_ring_library|29	-0.6813	-0.0075	-0.3098	-0.6065	-0.955	-0.9137	-0.2494	0.9811	-0.1254	-0.2469	-0.2811	-0.6592	-0.9267	-0.4157	0.0537	0.2029	0.3944	-0.7447	0.2634	-0.8261
Medium_ring_library|39	0.5745	-0.5541	-0.3098	1.1247	0.6135	0.6748	0.5916	1.0706	-0.1254	-0.2469	-0.3109	0.188	0.1585	-0.1307	-0.7955	-0.8262	0.4884	0.6577	0.2634	0.3004
Medium_ring_library|41bm	-0.6813	0.5391	0.1306	-0.2603	1.5098	1.0242	1.1523	-2.0209	0.4808	0.3924	1.7157	-0.0857	0.8765	0.4392	0.0537	-0.0544	0.5248	2.06	-0.1706	1.8025
Medium_ring_library|43d	-0.6813	-0.5541	0.1306	-0.2603	-0.2828	-0.3638	-0.2494	-0.007	1.0871	1.0316	0.9588	-0.4757	0.1004	1.0092	0.9029	0.4969	-0.3294	-0.7447	0.2634	-0.8261
Medium_ring_library|35	1.8302	-0.5541	-0.3098	1.471	1.2857	0.7086	1.713	0.4047	0.4808	0.3924	0.6236	0.3699	1.2443	0.2968	-0.7955	-0.8262	0.7424	2.06	0.6974	1.0514
Medium_ring_library|10	-1.0998	-0.0075	-0.3098	-0.9528	-0.955	-0.9264	0.0309	0.2024	-0.1254	-0.2469	0.0866	-0.841	-0.8099	-0.4157	-0.7955	-0.8262	0.6854	-0.2772	0.2634	-0.4506
Medium_ring_library|41bi	-1.0998	-0.0075	0.1306	-0.6065	0.8376	0.4182	1.1523	-2.469	1.0871	1.0316	2.5039	-0.4844	0.8508	1.0092	0.0537	-0.1647	0.5402	2.06	-0.1706	1.8025
Medium_ring_library|41cg	0.1559	-0.0075	0.1306	0.4322	0.1654	-0.0388	1.713	0.0048	1.0871	1.0316	0.394	0.0613	0.5659	0.7242	-0.7955	-0.8262	1.2242	2.06	0.6974	1.0514

## Sheet: AVGs
AVGs	Ster Drugs	Drugs	Med NPs	Stre NPs	Med Lib
a_acc	3.64	5.725	5.52	3.64	4.06667
a_don	1.76	2.85	2.12	1.8	1.2
a_nN	0.32	4.175	0.88	0.28	1.43333
a_nO	3.84	4.575	6.76	3.68	4.96667
b_rotN	3.36	8.3	5.32	2.52	5.03333
b_rotR	0.099261	0.23118	0.134602	0.0733379	0.115841
chiral	6.92	2.7	5.24	8.76	7.43333
logS	-5.03341	-5.12016	-4.73232	-6.05492	-6.59984
opr_nring	4.28	3.6	3.64	4.8	4.93333
rings	4.28	3.7	4.28	4.8	5.13333
SlogP	3.80162	3.20822	2.96813	4.60905	4.93536
TPSA	70.8444	119.082	106.954	63.5132	84.8467
Weight	401.298	496.048	456.387	416.433	495.513
aRing	18.12	21.05	20.36	20.16	24.1667
aArRing	1.88	12.45	6.12	0.64	3.36667
fArRing	0.112313	0.620504	0.265271	0.0279108	0.128273
fChiralWT	0.017493	0.00434103	0.011749	0.0208348	0.0150965
R	2.24	1.325	2.72	4.4	2.96667
S	4.72	1.475	2.84	4.4	4.46667
deltaRS	-2.48	-0.15	-0.12	0	-1.5

## Sheet: PCA_Statistics
	PC1	PC2	PC3	PC4	PC5	PC6	PC7	PC8	PC9	PC10	PC11	PC12	PC13	PC14	PC15	PC16	PC17	PC18	PC19	PC20
Standard Deviation	2.4343	2.3637	1.6974	1.35545	1.2431	0.77439	0.74009	0.63951	0.48702	0.3564	0.28896	0.26419	0.22292	0.18488	0.16185	0.12132	0.11191	0.09549	0.05521	2.481e-05
Proportion of Variance	0.2963	0.2794	0.1441	0.09186	0.07727	0.02998	0.02739	0.02045	0.01186	0.00635	0.00417	0.00349	0.00248	0.00171	0.00131	0.00074	0.00063	0.00046	0.00015	0
Cumulative Proportion	0.2963	0.5756	0.7197	0.81157	0.88883	0.91882	0.9462	0.96665	0.97851	0.98486	0.98904	0.99253	0.99501	0.99672	0.99803	0.99877	0.99939	0.99985	1	1
	PC1	PC2	PC3	PC4	PC5	PC6	PC7	PC8	PC9	PC10	PC11	PC12	PC13	PC14	PC15	PC16	PC17	PC18	PC19	PC20
a_acc	0.329798	-0.0671072	0.254386	0.127509	0.153695	0.183054	0.0023001	0.0105613	0.0582963	-0.334805	-0.609886	-0.0763738	0.405766	-0.264667	0.0336033	0.0768382	-0.104779	0.0392963	-0.0312137	-1.74372e-05
a_don	0.279125	0.0192199	0.221749	0.0467632	0.0796076	-0.695146	0.111712	-0.375003	-0.242316	-0.255523	0.136555	-0.149334	-0.104808	-0.0604306	0.0149321	0.13167	0.174602	0.00699351	0.00104376	4.60539e-06
a_nN	0.29685	0.103719	-0.172018	0.114785	0.0102007	-0.254347	-0.59946	0.39137	0.0372337	0.0799755	-0.179521	0.0526312	-0.0203857	0.341397	-0.118361	0.247465	0.188005	0.0982051	0.0324232	6.80829e-06
a_nO	0.241669	-0.148584	0.341513	0.0803617	0.0619732	0.453571	0.239158	-0.134949	-0.0764631	0.108028	0.103569	0.14381	-0.102294	0.352062	-0.166817	0.301192	0.44803	0.0644307	0.0684929	3.39105e-05
b_rotN	0.336859	0.0288017	0.0327933	-0.237404	-0.30283	-0.0331336	0.149292	0.281773	-0.0791847	0.0274951	0.0371881	0.466727	-0.262547	-0.470597	-0.132539	0.0269126	-0.0447926	0.305305	-0.0602405	-9.3131e-06
b_rotR	0.201302	0.198363	0.101876	-0.308912	-0.347785	-0.0393965	0.306365	0.421709	-0.0729366	-0.0954752	0.176027	-0.349409	0.37006	0.230423	-0.0780551	-0.0746789	0.017055	-0.219497	0.0493374	4.76373e-06
chiral	-0.0268736	-0.391031	0.168558	-0.0947218	-0.0520732	-0.138171	0.0196349	0.0835933	0.27774	0.10759	0.0171093	-0.123712	0.043487	0.132385	0.119562	-0.0802437	0.0790344	0.23321	-0.7581	1.64557e-05
logS	-0.154105	0.225301	0.229779	0.284389	0.281989	-0.0457574	0.175435	0.39599	0.356437	-0.498091	0.160049	0.150562	-0.283004	0.102408	0.00573564	-0.0852836	-0.0190962	-0.0253637	-0.0172877	-5.68389e-07
opr_nring	0.0613948	-0.267865	-0.351451	0.150695	0.185824	-0.0670989	0.33661	0.271054	-0.278123	0.0397908	-0.252654	-0.116007	-0.126832	0.0389211	0.199306	-0.411249	0.345893	0.162058	0.15447	-1.0753e-05
rings	0.0856317	-0.290715	-0.318923	0.172197	0.204034	-0.00431745	0.263076	0.190195	-0.216592	0.00418558	0.0804423	-0.0673156	-0.0879315	0.00784147	-0.171756	0.496853	-0.429836	-0.24938	-0.201789	1.23613e-05
SlogP	0.0218295	-0.196917	-0.37189	-0.297016	-0.288737	0.0752332	0.0189917	-0.274117	0.135111	-0.584864	-0.173633	0.0910481	-0.170552	0.34613	-0.109331	-0.00764126	-0.056547	0.0765557	0.0312089	-8.35325e-06
TPSA	0.355593	-0.0396473	0.254983	0.111943	0.0465166	0.020159	-0.0661142	-0.094326	-0.140586	0.161976	-0.0125233	0.0253793	-0.188094	0.355952	-0.117044	-0.485517	-0.561735	0.0550801	0.041309	-2.73461e-05
Weight	0.33488	-0.216455	0.0242351	-0.0466049	-0.098654	0.124596	-0.21065	0.0244148	0.145136	-0.029222	0.0635107	-0.00686694	-0.298972	-0.1655	0.380607	-0.103116	0.137028	-0.671136	-0.0234093	1.19328e-05
aRing	0.237147	-0.262861	-0.209957	0.146026	0.154055	0.122681	-0.20812	-0.0386533	0.168694	-0.16461	0.512725	-0.132957	0.262902	-0.251911	-0.404964	-0.248307	0.111599	0.116719	0.0724117	-8.44769e-07
aArRing	0.291734	0.158386	-0.286223	0.0945053	0.105633	-0.0904635	0.218111	-0.152943	0.219276	0.0910956	0.187003	0.466089	0.415468	0.186323	0.431885	0.0164032	-0.0682768	0.0259147	-0.0244436	-5.35711e-06
fArRing	0.220728	0.276463	-0.199584	0.0132127	0.0375163	-0.0747786	0.294244	-0.171359	0.564353	0.319884	-0.240443	-0.282978	-0.230895	-0.0781925	-0.296945	0.00647181	0.049867	-0.0543129	0.0103074	1.65267e-05
fChiralWT	-0.20883	-0.322652	0.13557	-0.0394227	0.00354747	-0.333632	0.0961699	0.0379	0.109199	0.121497	-0.203741	0.452175	0.227029	0.0536668	-0.418504	-0.156828	0.0974222	-0.401077	0.11476	2.09649e-06
R	0.00753151	-0.289604	0.134129	-0.419055	0.289208	-0.0931565	-0.00655564	0.10778	0.236589	0.0812116	0.0617922	-0.0961831	-0.0281565	0.0146542	0.176685	0.161883	-0.147044	0.171847	0.404614	-0.519192
S	-0.0471995	-0.336157	0.12603	0.242487	-0.331759	-0.115913	0.0522447	0.0665404	0.25961	0.0718448	0.0497596	-0.11908	0.00171343	-0.00714074	0.183677	0.171134	-0.144453	0.180176	0.40134	0.559226
deltaRS	0.0468918	0.0582288	-0.00130821	-0.546453	0.519388	0.0254537	-0.0504838	0.0290079	-0.0345947	0.00305089	0.00656113	0.0257847	-0.0240881	0.0179364	-0.0169832	-0.0180819	0.00681887	-0.0178284	-0.0222093	0.646303

## Sheet: PCA_Results
	PC1	PC2	PC3	PC4	PC5	PC6	PC7	PC8	PC9	PC10	PC11	PC12	PC13	PC14	PC15	PC16	PC17	PC18	PC19	PC20
Steroid_Drugs|Flovent	-1.17168	-1.28344	0.889462	-0.038863	-1.37696	0.15833	0.237218	0.368819	0.218595	-0.0449761	-0.0405612	0.105928	-0.151935	0.00378977	0.336697	-0.0764944	-0.0782968	-0.0649003	-0.0510357	7.57902e-07
Steroid_Drugs|Formoterol	1.13173	4.30163	0.883725	-1.32394	0.252405	-0.792337	1.04216	-0.016697	0.834817	0.002363	-0.0877219	-0.218737	0.00434976	-0.0878194	-0.224129	0.0525215	0.190933	-0.0106108	-0.00591306	-1.67201e-05
Steroid_Drugs|Zytiga	-2.07805	-0.502166	-1.81544	0.472747	-0.0691049	-0.522001	-0.0877247	-0.365208	0.378991	-0.154825	0.0975733	0.0427141	0.113285	-0.0636881	-0.0992211	-0.106406	0.000729236	0.0300192	-0.00104436	-1.34814e-05
Steroid_Drugs|Pulmicort	-0.915282	-1.74297	1.27035	0.996304	-0.200425	-0.133194	0.621387	0.423028	-0.126674	0.0138833	-0.331236	-0.0640299	0.276002	-0.179948	-0.0254972	-0.00697675	-0.0374352	0.0235261	-0.0170233	-6.42039e-07
Steroid_Drugs|Mirena	-2.76994	-0.11835	-0.212683	-0.593658	0.19004	-0.355775	-0.196901	-0.0611044	-0.306073	0.0634431	0.0722598	0.194934	0.107568	-0.164402	-0.100281	-0.0814374	0.0457364	-0.0425626	0.0139412	-1.33541e-05
Steroid_Drugs|Premarin	-1.09685	1.03885	0.0495195	0.897104	0.171224	-0.310689	0.491751	-0.900452	-0.204921	-0.152544	-0.0542675	-0.128338	-0.113865	-0.17617	0.143805	0.0488687	0.106465	-0.000453336	-0.0267166	8.36754e-06
Steroid_Drugs|Faslodex	1.04891	-0.326057	-1.22041	-2.73896	-3.00794	0.0386124	0.774187	-0.31994	-0.276575	-0.364388	-0.00268432	0.0438505	-0.442427	-0.426683	0.310743	-0.0907315	-0.304619	-0.0686185	0.0910543	-1.1801e-05
Steroid_Drugs|Avodart	-0.0194248	-1.3638	-1.07967	0.572631	-1.48577	-0.87798	-0.0852206	-0.450997	0.272482	-0.308079	0.188554	-0.275582	-0.413237	0.118668	0.36177	0.00538949	0.0610672	-0.111468	-0.0467902	-1.83941e-05
Steroid_Drugs|EthinylEstradiol	-2.30923	0.597801	-0.664434	0.915438	-0.357212	-0.747457	0.318713	-0.854391	0.217862	0.2979	0.0267719	0.117515	0.0706188	-0.182941	0.00839558	0.018189	0.112406	-0.0124111	-0.00188899	3.21432e-05
Steroid_Drugs|Etonogestrel	-2.86776	-0.201368	-0.238398	0.853681	-1.13097	-0.364936	-0.0761043	-0.125885	-0.184715	-0.0869434	0.0765937	0.136702	0.0619739	-0.191465	-0.0168649	-0.0609511	0.0408751	-0.0249805	0.00333338	3.98886e-05
Steroid_Drugs|FluticasoneFuroate	0.335722	-1.91191	-0.271813	-0.339843	-1.75819	1.05369	0.793554	0.243283	0.349405	0.378791	0.107151	0.165027	-0.236807	0.141463	0.180731	-0.152629	-0.0778645	-0.042907	-0.0261331	1.61449e-05
Steroid_Drugs|Androgel	-3.27679	-0.269237	-0.18727	0.548064	0.0235569	-0.449871	-0.287905	-0.359213	-0.0505374	-0.0570921	-0.0683061	0.358661	-0.0128753	-0.058094	-0.124985	-0.0818101	0.0475263	-0.0106912	0.0305009	-1.33075e-05
Steroid_Drugs|Drospirenone	-2.80964	-3.17373	-1.24808	0.717554	0.519182	-0.467355	0.606498	0.620741	0.0101468	0.595611	-0.1337	0.0346667	0.0141323	0.144303	-0.263754	-0.0472521	-0.0799989	-0.151604	-0.00284318	-1.93336e-05
Steroid_Drugs|Prednisone	-1.63731	-0.10582	1.298	1.73887	-0.321152	0.024271	0.150958	-0.059457	-0.343713	-0.188988	-0.171551	0.0267581	-0.0162378	-0.152454	0.101458	-0.127123	-0.0813275	0.000763655	-0.00914277	3.66878e-05
Steroid_Drugs|Spironolactone	-1.94936	-1.15001	-0.511462	-0.70255	0.78165	0.610056	-0.081887	0.194059	-0.141297	-0.147223	0.0439409	0.048996	-0.244843	0.112335	-0.022393	-0.177046	-0.0559361	-0.0680741	-0.00555182	-3.9504e-05
Steroid_Drugs|TriamcinoloneAcetonide	-1.1458	-1.44307	1.16316	1.81731	-0.0912378	0.0679382	0.418514	0.126669	-0.191947	-0.10059	-0.336298	-0.153574	0.083276	-0.18554	0.133591	0.00265531	-0.00802463	-0.0392588	-0.0320514	-1.93349e-05
Steroid_Drugs|Methylprednisolone	-1.61569	-0.837646	1.76862	1.60006	-0.311194	-0.76781	0.269566	-0.139662	-0.114124	0.0906818	-0.18065	0.0607671	0.1664	-0.128793	0.0556048	-0.0772331	-0.0230894	-0.00724903	0.0116012	-2.40904e-05
Steroid_Drugs|Finasteride	-2.05982	-0.371222	0.00530497	0.458136	-0.923094	-1.028	-0.567639	0.213431	-0.211465	0.0894541	0.0854896	0.052543	-0.102751	0.119055	0.0141664	0.0372033	0.0759415	0.0142665	0.0114736	1.02126e-05
Steroid_Drugs|Hydrocortisone	-1.59595	-0.356405	1.72527	1.4424	0.158754	-0.605814	0.288701	-0.0222632	-0.218647	-0.197465	-0.0825758	0.0836066	-0.000411017	-0.116028	0.0252804	-0.119832	-0.02455	-0.0090629	0.0050881	8.40043e-06
Steroid_Drugs|ClobetasolPropionate	-1.97019	-0.883301	1.01262	1.22057	-0.703868	-0.457502	0.0628713	-0.0980075	0.132512	-0.102122	-0.10242	0.0463622	-0.052923	-0.0854418	0.26256	-0.0695066	-0.0348479	-0.0674452	-0.0291225	-2.35239e-05
Steroid_Drugs|Sprintec	-1.87449	-0.224207	-0.156555	0.595581	-1.53822	-0.0574823	-0.205652	0.103857	-0.299146	-0.328144	-0.126347	0.0632859	-0.0426047	0.0681936	-0.00930174	-0.0128528	-0.0219707	0.0501505	0.00751645	3.40857e-05
Steroid_Drugs|Medroxyprogesterone	-2.57068	-0.696793	0.151734	-0.0800689	0.0751257	-0.217809	-0.286275	-0.358855	-0.117102	0.202258	-0.245202	0.199936	0.148934	-0.0282058	-0.00167893	-0.0614534	-0.0247607	-0.0170445	0.0208681	6.95344e-06
Steroid_Drugs|Qvar	-1.50667	-0.821928	1.69617	1.58216	-0.349205	-0.648904	0.215675	-0.158605	-0.0441522	-0.103735	-0.134225	-0.0119976	-0.024374	-0.109286	0.22503	-0.0708976	-0.0291532	-0.0427893	-0.0188754	-2.36208e-05
Steroid_Drugs|Prednisolone	-1.15679	-0.417497	1.62177	1.01632	-0.370406	0.0519686	0.368111	0.233633	-0.328502	0.0452089	-0.0502376	0.0807647	0.0269916	-0.0563585	0.032964	-0.119735	-0.0349814	-0.000856738	0.00800539	1.38974e-05
Steroid_Drugs|Elocon	-1.82189	-0.888579	0.914442	0.413981	-0.138137	-0.365502	-0.0637012	-0.168278	0.0593369	-0.0930864	-0.116561	0.00931542	-0.109158	-0.0576898	0.319916	-0.0614702	-0.0351863	-0.0938815	-0.037513	3.16793e-05
Drugs|Ledipasvir	7.31677	-3.23305	-4.62796	1.35378	-1.16522	-1.17783	0.636078	0.0659509	-1.11779	-0.531215	-0.266769	0.0704977	-0.144373	0.177004	0.0782553	0.200748	-0.00698507	-0.155944	-0.04961	2.11007e-05
Drugs|Sovaldi	2.21871	1.188	2.67496	-0.886365	0.703805	0.310463	0.218982	1.02124	0.0394501	0.305536	-0.226701	0.297563	0.0760062	0.0452772	-0.0722346	0.0357331	0.190532	0.0450104	0.0216095	-4.70015e-05
Drugs|Revlimid	-1.2717	3.39623	0.30982	1.52884	1.10101	-0.0904715	-0.75104	-0.0489294	-0.310859	0.384057	0.228663	-0.0763478	-0.441757	0.0629913	0.11533	-0.0376135	-0.0254272	0.338076	-0.0372156	-9.15068e-06
Drugs|Lyrica	-2.19566	5.39565	2.92427	-1.0972	-1.71826	-0.746249	0.192101	1.07666	-0.915523	-0.894668	0.413984	-0.433838	0.777571	0.606257	0.32636	-0.00568452	-0.0322378	-0.112496	0.0502794	-2.64795e-05
Drugs|Lipitor	3.609	2.25616	-1.64838	-1.76101	-0.190519	-0.530555	1.28972	-1.30945	0.332938	-0.384913	0.328326	0.381643	-0.0713998	-0.129676	0.062053	-0.0859335	0.176128	-0.0804967	-0.0027985	-3.20704e-05
Drugs|Tecfidera	-2.83989	5.85838	2.67629	-1.08286	-1.08701	1.08861	0.160658	1.29026	-0.890208	-0.141567	0.76466	-0.34885	0.524085	0.569579	0.584695	0.0623583	0.051679	0.0999048	-0.0109115	3.52916e-05
Drugs|Januvia	0.298952	3.82013	-0.977938	-0.293153	0.453726	-0.0845818	-0.778336	0.766534	0.630941	0.0461698	-0.342687	-0.0170322	-0.295461	0.0277959	0.203731	-0.0267691	-0.115351	-0.0847618	-0.087511	-1.51132e-05
Drugs|Aubagio	-0.722796	5.39187	0.27972	-0.823392	-0.730967	-0.0385306	0.075764	-0.585077	0.761304	0.0766898	-0.50537	-0.61958	-0.626418	0.203693	-0.0933492	0.0559676	-0.051241	0.11579	-0.0290701	3.77297e-05
Drugs|Crestor	2.56113	3.70882	1.39595	-0.373048	-0.318356	-0.137527	0.515728	-0.447302	0.656771	0.136587	-0.967295	-0.126898	-0.0909911	-0.120599	-0.0259667	0.0388745	-0.00987116	-0.12134	-0.0114944	-3.65801e-05
Drugs|Eliquis	1.76883	2.49768	-2.0686	1.13603	1.19427	0.830703	-0.526662	0.32966	-0.202524	0.206529	0.248006	0.0609187	0.133988	0.0684701	-0.00129291	-0.208306	-0.00504331	-0.00151044	0.00558409	2.0483e-05
Drugs|Gleevec	2.90727	2.71201	-3.36198	0.555946	0.561341	-0.170753	-0.751946	0.37351	0.390677	-0.473033	-0.0303001	0.237808	0.729306	-0.16589	0.0745808	-0.071034	-0.0195636	0.0851312	-0.0338841	-7.05228e-06
Drugs|Spiriva	0.180933	0.551259	0.0104004	0.0293745	0.5924	0.267768	1.27679	0.96024	0.496363	0.716619	0.274113	0.205315	-0.0951378	-0.0114416	0.0987254	0.00252841	0.131728	-0.181046	-0.0613018	2.77822e-05
Drugs|Gilenya	0.485348	5.69441	0.602518	-2.22651	-2.27332	-0.399709	1.23123	0.274717	0.0788902	0.0864975	0.0550439	-0.998249	0.024377	-0.319471	-0.329538	-0.0230997	0.0582099	-0.151809	-0.0123505	4.19868e-05
Drugs|Xarelto	0.720708	2.45356	-0.912377	0.646651	0.0915154	0.936528	-0.132313	0.236499	-0.324473	0.275002	0.428255	-0.0319141	0.0153533	-0.093402	-0.0155833	-0.0454642	0.273332	-0.0480635	0.014772	8.73246e-06
Drugs|Zetia	0.457615	1.84728	-1.76611	-0.478544	0.0369669	-0.131404	0.915331	-0.736677	1.01923	0.0565635	0.4774	0.156941	0.178199	-0.0753331	0.213881	-0.0523854	0.0418047	0.0680911	0.158778	-4.10047e-05
Drugs|Cialis	0.248454	1.39102	-2.15108	0.835599	2.68659	0.542045	0.107143	0.136376	-0.0600014	0.391151	0.273598	-0.0421266	-0.0200071	0.0405407	0.134727	0.0312582	0.148577	-0.0149241	-0.0548234	-1.85819e-05
Drugs|Alimta	3.43561	3.78725	1.82746	0.927826	0.168468	-1.83225	0.336684	-0.236555	-0.931099	-0.218896	-0.0683132	-0.429485	-0.46722	0.209211	-0.247607	0.0159862	0.0350277	0.144603	0.0418192	-1.66174e-05
Drugs|Xtandi	1.01248	3.25544	-1.58823	-0.466697	-0.476953	0.60659	-1.00756	-0.667328	-0.199347	0.522215	-0.458159	-0.156698	-0.117961	0.0569939	0.192912	-0.259373	-0.319478	-0.131877	-0.0059172	2.7867e-06
Drugs|Plavix	-1.25645	3.31145	-1.4405	-0.501281	-0.127617	0.659998	0.317019	-0.248214	0.775613	0.164714	0.188366	-0.0996574	-0.143902	-0.130377	0.27714	0.124259	0.0860823	0.0670527	0.113524	-2.43398e-05
Drugs|Abacavir	0.240232	1.98608	0.143111	0.774619	1.01892	0.4903	-0.511311	0.279323	-0.673079	0.110513	0.120539	-0.168139	-0.15824	-0.170599	0.0741642	0.0151095	0.198148	-0.0201813	-0.0164503	-3.35252e-05
Drugs|Velcade	1.74442	4.67049	1.60211	0.0618769	0.0921554	-1.04284	0.649469	0.913341	0.892033	0.38273	-0.165676	-0.179124	-0.00358205	-0.140532	-0.200285	-0.0629673	0.00486723	-0.00947985	-0.0282753	-2.96563e-05
Drugs|Pomalyst	-0.879656	3.31301	0.695546	1.69656	1.24402	0.15488	-0.752258	-0.109704	-0.450487	0.598659	0.040732	-0.109674	-0.310048	0.0470201	0.11281	-0.051504	-0.0726938	0.329908	-0.0257588	-1.02559e-05
Drugs|Ibrance	1.7063	2.49818	-1.8797	1.24624	1.24381	0.0685271	-1.39647	0.912528	-0.597677	-0.481764	-0.108188	-0.247272	0.122667	-0.112828	-0.115608	-0.0573141	-0.0110076	0.102191	-0.0222158	-4.28143e-06
Drugs|Nexium	1.01982	4.06753	-0.728659	-0.0985782	0.782843	0.25782	0.260529	-0.431671	0.759765	0.0100305	-0.703392	-0.294894	0.0323307	0.0151485	0.155231	0.070349	-0.277272	0.203794	0.119773	-1.89425e-05
Drugs|Vyvanse	-0.406458	5.35088	1.40222	-0.32705	-1.60667	-1.47335	0.693882	1.01078	1.04619	0.49492	-0.0976334	-0.690524	0.099189	0.0778547	-0.440941	-0.132995	-0.0587396	-0.161158	0.0258121	2.7329e-05
Drugs|Prezista	2.60699	1.22583	0.877044	-0.45268	-0.226742	-0.11662	0.873693	0.986184	0.341876	0.369426	0.250053	0.286094	-0.148196	-0.0702899	0.00870233	-0.0576069	-0.0192199	0.0558861	0.162559	-2.6024e-07
Drugs|Imbruvica	2.00737	2.65003	-3.24878	0.515326	0.551341	0.301376	-0.663673	0.0895855	0.0305452	0.369457	0.133385	0.110455	0.361947	0.251908	-0.00729663	-0.157661	-0.129038	0.130603	0.0086671	9.5068e-06
Drugs|HepatitisCFranchise	6.21329	-0.0507383	-1.91193	1.0687	-1.74702	-1.21223	-0.0458987	0.153532	-0.406806	-0.535416	-0.158472	0.449614	0.0133411	0.0623838	-0.185337	0.105788	0.143587	0.135982	0.0288738	3.0833e-05
Drugs|Prograf	2.84186	-4.03321	3.23422	-1.20189	0.96838	1.2415	-0.822895	-0.448158	1.28378	-0.635717	0.0332806	-0.320737	0.262056	-0.065274	-0.0178656	-0.0397376	-0.0202429	0.136586	-0.035727	-3.98203e-05
Drugs|Sandostatin	10.1946	-1.5528	3.08149	-0.452809	2.23783	-3.45946	-1.65134	-0.217185	-0.576655	0.858775	1.10249	0.0121437	0.0785518	-0.564965	0.124832	-0.220025	-0.11805	0.0124822	-0.0547521	1.36987e-05
Drugs|Velpatasvir	7.45987	-2.00214	-2.54857	1.55024	-1.08196	-0.887242	0.539765	0.230225	-0.395778	-0.549079	-0.399438	0.449623	0.226686	0.156216	-0.0487694	0.198253	0.0893927	0.123504	-0.00384355	2.30642e-05
Drugs|Tasigna	3.35636	2.6343	-4.22349	0.109053	0.111055	-0.235159	-0.592221	-0.44044	0.704975	-0.162095	-0.146491	0.444168	0.592963	0.323479	0.20503	-0.120469	-0.141152	0.000434142	-0.000688949	-4.1141e-06
Drugs|Sprycel	2.58558	3.35353	-1.67139	0.479331	0.390096	-0.45112	-0.934642	0.489477	0.00340063	-0.287873	-0.236869	-0.0424355	0.185845	-0.0487151	0.0533924	0.031666	0.0547272	-0.0356447	-0.0258716	4.94148e-06
Drugs|Viagra	1.7789	3.08987	-0.754352	0.798856	0.709408	0.844757	-0.980726	1.05368	-0.304759	-0.169509	-0.519249	-0.0139405	0.104648	-0.125144	0.014014	0.0374063	0.0324418	-0.0556215	-0.0348187	1.02946e-05
Drugs|AfinitorVotubia	4.4092	-5.12306	3.28192	-1.80544	1.0055	2.05635	-1.16476	-0.79756	1.55696	-1.10901	0.127595	-0.443862	0.311888	-0.249138	-0.194132	-0.273126	0.0552679	0.134067	0.0185839	4.1098e-05
Drugs|Pradaxa	4.93538	3.15525	-2.0228	-1.18826	-1.60299	0.408726	0.0636156	0.726414	0.0622655	0.101022	-0.482337	0.86997	-0.351413	0.215744	-0.382629	-0.144972	-0.153626	-0.0187359	0.0265986	5.85139e-06
Drugs|Restasis	6.68831	-2.59663	4.32134	1.17483	-3.24825	0.243571	-4.90399	-0.262453	0.913592	0.586634	-0.392883	-0.0474539	-0.237544	0.160881	0.299465	0.104098	0.376792	-0.283688	0.0989884	4.27786e-06
Drugs|Isentress	2.42945	3.77007	0.402324	0.574785	0.40368	0.138734	-0.842056	0.406443	-0.513634	0.26979	-0.538786	-0.127728	-0.015735	0.140204	-0.103255	-0.00368401	-0.0551501	0.0868381	0.0222744	1.14017e-05
Drugs|Invega	0.512369	1.87462	-1.62313	0.493912	1.39667	0.720683	-0.718239	0.566497	-0.556542	-0.417599	0.0544083	-0.198464	-0.0479514	-0.194477	-0.0415649	-0.098528	0.0241235	0.0177	-0.0373536	-1.98603e-05
Drugs|Sensipar	-0.445533	3.58719	-2.80382	-1.86524	-0.842254	-0.0328431	0.669292	-0.855193	0.988281	-0.00325003	0.232363	-0.0943911	-0.0468278	-0.240505	0.163862	0.0470799	0.138895	-0.0637418	-0.076469	9.4199e-06
Medium_sized_ring_NPS|Harringtonine	1.82099	0.506189	1.12995	-0.161578	0.882339	1.24482	1.10907	0.919758	-0.623266	-0.230628	-0.231167	0.0494246	-0.172391	-0.371131	0.0622584	0.138289	0.0985506	-0.0624474	0.124473	-2.04081e-05
Medium_sized_ring_NPS|Strychinine	-2.05696	-0.889213	-1.72208	1.5739	1.80724	-0.328352	0.435395	1.33794	0.247469	0.397305	0.0217454	-0.0322781	0.00564548	-0.22944	0.00808168	0.162202	-0.00567113	-0.0593045	0.0841188	2.31641e-05
Medium_sized_ring_NPS|Phorbolmyristateacetate	1.82375	-1.01741	1.58592	-2.39912	-2.03724	0.40461	0.99144	0.541464	-1.1124	-0.350925	-0.174934	0.311052	-0.49457	-0.301311	0.104917	0.026735	-0.108326	0.113359	-0.0720304	-3.05722e-05
Medium_sized_ring_NPS|Staurosporine	1.32199	-0.333214	-3.89452	0.403421	2.43567	-0.360101	0.629209	0.02875	-0.057147	0.298429	-0.0797039	-0.1554	0.0760517	0.365941	0.237047	0.260957	0.0812676	-0.13651	-0.0851863	-3.56124e-05
Medium_sized_ring_NPS|Colchicine	0.076932	2.72727	0.482161	0.340555	-0.155197	1.44791	0.147744	-0.0855258	-0.452782	-0.294591	-0.231445	-0.0440585	0.0647516	-0.348898	0.10741	0.0732172	0.193983	0.00843115	-0.0263811	-3.56696e-06
Medium_sized_ring_NPS|Octalactin	-1.50492	0.85376	2.96562	0.316594	-1.1947	-0.200523	0.37225	0.539614	0.262648	-0.17	-0.0491059	0.527418	0.307564	0.163226	0.0126574	-0.133206	0.0301538	-0.00509763	0.0586562	1.25138e-05
Medium_sized_ring_NPS|NakadomarinA	-1.95557	-0.460572	-2.54167	1.03322	0.410622	0.308096	-0.695112	0.123306	0.437251	-0.804165	0.686028	-0.264598	-0.182879	-0.212988	-0.088026	0.290859	-0.159248	0.0632641	0.237983	-1.11046e-05
Medium_sized_ring_NPS|Epoxydictymene	-3.77876	-0.759739	-0.881866	-1.20746	0.432078	-0.452347	-0.518275	-0.383765	0.16367	0.232146	-0.271432	0.546289	0.136611	0.0576664	-0.141575	0.0317742	0.112979	-0.0920729	0.0403147	-4.07248e-05
Medium_sized_ring_NPS|Taxol	5.81604	-3.66646	0.857013	1.06646	-0.418495	0.964355	2.04069	-0.12105	0.254343	0.722033	0.322166	0.308057	0.0691099	-0.13843	0.277415	-0.238036	-0.0184544	0.086082	-0.0291156	1.57915e-05
Medium_sized_ring_NPS|Steganacin	1.00904	0.950669	-0.310687	-0.511055	2.01542	2.20042	1.12455	-0.13728	0.00154621	0.222148	-0.314368	0.238505	0.192675	0.004009	-0.00223972	0.0414811	0.20359	-0.0940089	-0.00286982	7.77701e-05
Medium_sized_ring_NPS|Halicholactone	-1.45449	1.96139	1.94356	-2.67719	-0.216548	-0.133061	-0.00289921	0.530939	-0.159405	-0.604908	0.659862	0.415562	0.213037	0.0682021	-0.262276	0.0511291	-0.100239	-0.133984	-0.0384071	-1.66068e-05
Medium_sized_ring_NPS|Vincristine	4.89187	-3.58307	-0.837203	0.499157	1.80088	0.560587	0.860344	1.24265	0.0288746	0.330593	0.374046	-0.191172	-0.117551	-0.206317	0.234986	0.36149	-0.238887	-0.216484	0.171086	1.19908e-05
Medium_sized_ring_NPS|RubratoxinB	1.44329	-0.302434	3.10176	0.771357	-0.23124	1.20946	0.33215	-0.152372	-1.14167	0.389189	0.197928	-0.0863398	0.195709	-0.260518	-0.325331	0.0177113	-0.152008	-0.0319493	-0.0130084	6.71313e-06
Medium_sized_ring_NPS|AntimycinA3b	1.99883	1.77486	2.53975	-1.61322	-0.830882	0.551414	-0.0537988	-0.222395	-0.0250362	0.494792	0.17205	0.431367	-0.0246641	0.252881	-0.302854	0.138186	-0.0478605	0.000736733	0.0096839	-8.29833e-06
Medium_sized_ring_NPS|PalhinineA	-2.87661	0.602301	1.06171	2.23019	0.198842	-0.18283	-0.456945	0.410649	0.355769	-0.330524	0.0621999	0.340816	-0.0189172	-0.257827	-0.0391451	0.245408	-0.261548	0.0112005	0.0579368	3.91915e-05
Medium_sized_ring_NPS|AplcularenA	0.431554	1.66337	1.16726	-0.610593	-0.273242	0.208976	0.0350055	-0.59268	-0.072755	-0.157935	0.243775	0.11268	-0.0179373	-0.0656449	-0.110964	0.199595	-0.0404348	-0.0841288	-0.065536	-3.67949e-05
Medium_sized_ring_NPS|CripowellinAglycon	-0.961615	1.79237	1.22095	1.93484	1.77496	0.559269	-0.111942	-0.3688	0.080859	0.0187053	0.0224738	0.128997	0.0402208	-0.231991	-0.0525206	0.247797	-0.0820802	0.03598	-0.118011	-3.06121e-06
Medium_sized_ring_NPS|PeriplanoneB	-3.2973	1.43967	0.866572	0.626316	-0.145152	0.420891	-0.514119	-0.0970601	-0.00153035	-0.00247275	-0.0308582	0.557563	0.228209	-0.183244	-0.12251	0.21232	-0.17625	-0.0390406	-0.0868805	2.58438e-06
Medium_sized_ring_NPS|JunccellonoidA	0.31099	-1.14827	3.39731	-0.129753	-0.976978	1.2858	0.126672	0.272439	0.601453	0.439477	0.291609	0.531551	-0.263719	0.478164	0.116954	0.0872334	-0.118052	-0.038656	-0.0451282	3.60492e-06
Medium_sized_ring_NPS|SangulinH-5	6.45848	-0.110207	4.72432	2.43526	3.60894	-0.0688814	1.93251	-2.97166	-0.779554	-0.567546	-0.193113	-0.213099	0.141368	0.56822	-0.136296	0.0142068	-0.0279611	-0.13621	0.0938421	-4.01932e-06
Medium_sized_ring_NPS|Cltreofuran	-1.11375	3.03234	-0.196172	1.00733	0.760069	0.705709	0.0102156	-1.95617	0.371091	0.25161	0.380984	0.103018	-0.316882	0.0652689	0.0436264	0.234588	-0.043825	0.187813	-0.0902338	1.9456e-05
Medium_sized_ring_NPS|SalicylihalamideA	0.011411	2.43182	1.05863	0.0443704	-1.78341	0.118431	-0.2056	-1.04957	0.107113	-0.282444	0.336713	0.097144	-0.0701241	-0.0519552	-0.0543468	0.170803	-0.0194948	-0.0599079	-0.0457717	4.45454e-05
Medium_sized_ring_NPS|Crotallanan	-1.48532	1.06255	2.34949	-0.793267	2.54665	0.28712	-0.928889	-0.0563345	-0.149563	0.296066	0.211145	0.264501	-0.0202178	-0.0620827	0.0555827	0.284894	-0.0691003	0.00623846	0.107688	1.40356e-05
Medium_sized_ring_NPS|AspercyclideA	0.362791	2.31725	-0.257764	-0.568286	-0.231635	0.959571	0.31821	-1.68512	0.304155	-0.0128367	0.349148	0.16481	0.0289829	0.106155	-0.114612	0.110485	-0.0415249	-0.0489716	-0.0310113	-1.76829e-05
Medium_sized_ring_NPS|PseudolarolideF	-0.61174	-2.72003	-0.146742	-1.77278	2.61286	1.00074	-0.446796	-0.612261	-0.135086	-0.0167841	0.103906	-0.314163	-0.0715914	0.274518	-0.253194	0.145721	-0.0631436	-0.153933	-0.0413616	3.67902e-05
Steroid_NPS|Cholesterol	-2.33953	-1.40699	-1.32476	-1.69638	-2.24006	-0.62335	-0.254571	-0.703817	-0.387774	0.220606	-0.156062	-0.0454434	0.388331	-0.0604604	-0.0331084	0.111474	0.0464178	0.0267478	0.0298697	2.51391e-05
Steroid_NPS|Dehydroepiandrosterone	-3.33996	-0.176886	-0.0930841	0.664635	0.139144	-0.468627	-0.215994	-0.196897	0.0955662	-0.26126	-0.00270195	0.420377	-0.128879	-0.0161171	-0.122634	-0.116768	0.0396987	-0.0210878	0.0234147	-1.35405e-05
Steroid_NPS|Estrone	-2.64872	0.996284	-0.927132	0.87637	0.252294	-0.187763	0.159134	-0.767409	0.315079	0.086203	-0.0427643	0.263097	-0.111944	-0.0829011	-0.00896594	-0.0381796	0.034232	0.0628203	-0.0120024	6.12311e-06
Steroid_NPS|Isosteviol	-2.46269	-0.230823	0.152242	-0.324737	0.483981	-0.460506	-0.148138	-0.524128	-0.343836	-0.36768	-0.215882	0.213953	-0.124307	0.108992	-0.0549387	-0.000553383	0.0317166	0.0180289	0.0232876	-1.71507e-05
Steroid_NPS|Diosgenin	-2.45775	-3.39892	-0.888302	0.646951	-0.207694	-0.659711	0.201935	-0.0763475	0.549469	-0.0727604	-0.147596	-0.10873	0.179778	0.0670151	-0.154442	0.0126466	0.0726324	-0.000963326	0.0124012	-3.66377e-06
Steroid_NPS|Picfeltarraegenin	-1.02955	-1.86669	0.453054	-1.23047	1.75331	0.00982938	-0.00275903	-0.0359166	0.152216	-0.666262	-0.136755	-0.0834477	-0.339798	0.157308	0.139048	-0.136856	-0.0570997	-0.0609301	-0.0312488	9.46421e-06
Steroid_NPS|Kirenol	-1.84896	0.312569	2.08713	0.176478	0.246583	-1.30315	0.18186	-0.142662	-0.0624434	-0.453473	0.128949	0.264925	-0.0560171	-0.0307217	0.0376961	-0.0797844	0.107475	-0.0387511	0.0227817	8.56419e-06
Steroid_NPS|PlakinamineH	-1.31323	-1.3788	-1.34807	-3.21826	1.70317	-0.383512	-0.972622	0.468791	-0.145557	-0.367655	-0.0910236	-0.181143	-0.0295899	-0.182001	0.0208276	0.0296475	0.0502077	-0.0344853	-0.05755	-2.24889e-05
Steroid_NPS|Verrucoside	-0.380972	-3.99503	1.69243	1.20468	-1.79757	-0.928759	0.658766	-0.104242	0.481899	0.679899	-0.28764	-0.275642	0.660332	-0.0503162	0.0227796	0.137905	0.0557308	0.270019	0.0175356	-5.39781e-05
Steroid_NPS|Aldosterone	-1.66257	-0.271962	1.65046	1.2938	-0.0291324	-0.257508	0.390189	0.431369	-0.0611678	-0.181031	-0.0797061	0.192317	0.0839568	-0.110454	-0.0431006	-0.192298	-0.0947418	-0.0140223	0.00410604	6.49277e-06
Steroid_NPS|Ecdysone	-0.19017	-1.23652	2.56365	-1.68245	1.95045	-1.30772	0.438267	0.081138	-0.0666584	-0.470587	-0.0300007	0.0285209	-0.25287	0.0697693	0.186705	-0.0764167	-0.0378688	0.00476312	-0.0343606	2.92864e-05
Steroid_NPS|StoloniferoneJ	-0.978951	-3.21131	0.743521	-3.7824	2.21258	-1.36903	0.0610412	-0.0667752	0.111705	0.688355	-0.255105	-0.0658358	0.31032	0.109636	0.0512797	0.0415282	-0.0750966	0.0525529	-0.0159813	-6.63469e-06
Steroid_NPS|Planaxissulcatus	-1.13265	-2.30215	0.758782	-2.12901	0.964534	-1.23886	0.496331	0.271853	-0.0621792	0.127188	-0.202407	0.0223627	0.0928248	0.0583364	0.0289755	0.0657182	-0.0460764	-0.00741291	-0.0320619	5.50789e-05
Steroid_NPS|PlakinamineI	-2.40127	-2.74285	-1.69946	-1.60304	1.58254	-1.17859	-0.764813	0.454527	0.499733	-0.234288	-0.159676	-0.195116	-0.181757	0.196405	0.0671798	0.0468829	-0.168868	0.0202128	0.134942	3.86004e-05
Steroid_NPS|XimaosteroidA	-2.44826	-1.75397	-1.35209	-0.612442	-1.09161	-0.0137468	-0.0626923	-0.120174	-0.123126	0.0513285	-0.186214	-0.0244389	0.178525	-0.0725944	-0.0361829	0.0342212	-0.00186754	-0.022601	-0.00732967	3.03279e-05
Steroid_NPS|Isisbippuris	-0.165496	-4.83332	0.836484	2.02066	-0.972984	0.319454	1.19652	0.770438	0.462697	0.550303	-0.216704	-0.348165	-0.0378005	0.355492	0.108442	0.0978112	-0.0447256	0.135839	-0.0389101	-3.6817e-05
Steroid_NPS|PhilinopgeninB	-1.80431	-2.89817	-1.22357	1.99429	-1.84548	0.0672432	0.237365	-0.435258	0.0595923	-0.454954	-0.00992232	-0.390926	-0.247217	0.131081	0.0679352	-0.00182417	0.0563857	-0.0376645	-0.0052251	-4.92229e-06
Steroid_NPS|SubcroretistcroidA	-0.969464	-3.334	1.40523	1.91802	0.355486	-1.31245	0.850961	0.083193	0.3129	-0.226531	-0.223655	-0.316452	-0.00193075	0.0381214	0.0971537	0.0783139	0.0344357	0.0169412	-0.0352854	2.03554e-05
Steroid_NPS|Sinulariasp	-2.15095	-2.35331	-1.61816	-1.09939	1.28732	0.389718	-0.250842	-0.238666	-0.261588	0.030667	-0.194464	-0.232426	0.099668	-0.0668699	-0.143015	-0.0131759	0.0513595	-0.048021	0.000549702	-1.74729e-05
Steroid_NPS|Cbromodorissp	-2.47969	-1.55173	-0.0258888	-0.799016	1.56487	-0.267136	-0.0800183	-0.198515	-0.259006	0.581863	-0.274024	0.234232	0.151871	0.116014	-0.210179	0.025747	0.0945171	-0.0577994	0.0476798	-9.78926e-06
Steroid_NPS|VitaminD2	-2.23948	-0.202906	-1.17995	-2.49185	-1.83957	-0.151649	-0.729686	-1.08704	-0.559269	-0.0934472	-0.0971888	-0.019592	0.163726	-0.0698871	0.160203	0.100121	0.0920245	0.0219291	0.0185526	-2.16975e-05
Steroid_NPS|Trimusculuscostatus	-0.61825	0.276365	0.68886	-3.25236	0.019459	0.131097	-0.212261	-0.201718	-0.833845	-0.134688	-0.0897115	0.0413129	0.187283	-0.191822	0.0466744	-0.0676291	-0.0299684	0.0180151	0.0059741	-1.40565e-05
Steroid_NPS|HaterumaimideC	-1.85758	-0.705049	0.791666	-1.41796	2.14221	-0.0408348	-0.665334	0.301901	0.250157	0.0954523	-0.166105	0.215831	-0.156273	0.164046	0.194401	-0.0834685	-0.00338333	-0.0803192	-0.0209767	-6.85064e-06
Steroid_NPS|HyatolideB	-1.56737	-1.42792	0.612261	0.221063	-0.310452	-0.100479	-0.38777	-1.00683	-0.346097	0.492842	-0.257336	-0.126055	0.206973	0.039502	0.105783	0.00800978	0.0655463	0.0354399	0.0490478	3.73535e-05
Steroid_NPS|CortistatinA	0.092699	-1.85889	-1.84361	-0.151311	2.15983	-0.566849	0.381019	0.322541	0.289763	0.0229806	-0.08232	-0.287634	0.314492	-0.154156	0.0935262	0.0148875	-0.0238256	-0.0681229	-0.0801008	-1.86606e-05
Medium_ring_library|S14a	-0.828211	-1.01346	0.898255	0.575536	-1.53966	-0.0960255	-0.426522	-0.216983	0.0321091	-0.0805063	0.30249	-0.022752	0.0645354	-0.0116425	-0.14104	0.129943	-0.15554	-0.0162543	-0.0568428	-1.56235e-05
Medium_ring_library|45a	0.23673	-1.55813	0.342713	1.08317	-1.17105	0.555685	-0.880072	0.648165	0.063597	-0.119734	0.345989	-0.162381	-0.0862206	-0.0191401	-0.2662	0.14206	-0.0412571	-0.052706	-0.0615908	-8.4807e-06
Medium_ring_library|46b	2.25182	-1.93049	-1.4015	0.86961	-1.39056	0.0653855	-0.47567	-0.0378465	0.475619	-0.137233	0.113666	-0.104934	0.302553	0.0717846	-0.113765	0.0621569	-0.314316	-0.034816	-0.0812555	-2.81728e-05
Medium_ring_library|45d	1.293	-1.43312	-0.181771	0.654859	-1.62407	0.148838	-0.400548	0.0157242	0.326133	-0.123534	0.293751	0.0199068	-0.0554532	0.22976	-0.225229	0.0778181	-0.208668	0.024337	-0.049205	-1.62196e-05
Medium_ring_library|8	-1.17539	-1.15528	-0.328341	-0.222754	0.457409	1.28953	-0.208484	-0.326097	-0.754761	0.30899	-0.104339	-0.157364	-0.0754911	0.0987378	-0.0744283	-0.13983	-0.00976495	-0.0258263	0.0414926	-3.17736e-06
Medium_ring_library|47ak	0.354288	-1.34977	-1.60903	-0.0368481	0.552985	1.11267	-0.21964	0.196466	-0.200599	-0.0432951	-0.135731	-0.19188	0.0157108	0.0898974	-0.0821917	-0.218252	-0.113317	-0.0681457	0.00751051	-1.41241e-05
Medium_ring_library|47bk	1.95013	-1.92542	-0.216266	-0.414671	0.89961	0.675014	0.384689	-0.561304	-0.753794	-0.138007	-0.147988	-0.379417	-0.0790753	0.00462816	-0.039711	-0.141965	0.00375639	-0.0771891	0.0248599	-3.87485e-05
Medium_ring_library|47aa	-1.00062	-0.953699	-0.252013	-0.0364743	0.616489	0.61238	-0.458328	-0.1637	-0.796294	0.183059	-0.0710639	-0.245819	-0.144995	0.065359	-0.046403	-0.108622	-0.0104772	-0.0179096	0.0247028	-9.31914e-06
Medium_ring_library|48d	-0.668243	-1.45277	-1.88632	1.46273	-0.568026	0.841933	0.0383225	-0.233602	-0.0732623	0.0269156	0.0156076	-0.292449	0.183423	-0.097627	-0.0444292	-0.204174	-0.076582	-0.0353388	0.00517883	4.26739e-05
Medium_ring_library|5b	0.816549	-1.92806	-0.240548	-2.91468	-2.43043	1.1266	-0.0589944	-0.773581	-1.15484	0.50305	-0.274138	-0.0137832	0.00662918	-0.0289472	-0.00157119	0.0829552	0.0516554	0.118712	0.0432217	-1.85189e-05
Medium_ring_library|6a	-1.97134	-1.12467	-0.274091	1.69002	-0.297414	0.917683	-0.174214	-0.357564	-0.450469	0.24654	-0.191665	-0.121198	0.0735504	-0.0349928	-0.0921474	-0.156346	-0.0626997	0.0329664	0.0354887	4.42448e-05
Medium_ring_library|12	-0.605808	0.615133	0.104668	0.136544	-0.0374784	0.597645	-0.196079	-0.29841	0.262106	0.171987	0.325342	0.142457	0.132755	-0.0643783	-0.107829	0.124369	-0.101315	-0.099516	-0.0754062	-1.25277e-05
Medium_ring_library|18	-0.746928	-1.52692	0.398512	2.05241	-1.40978	-0.171115	-0.611966	-0.0105987	-0.0624366	0.0665025	0.404346	-0.285894	-0.00401726	-0.0242991	-0.200878	0.164965	-0.0725218	-0.0456505	-0.0560164	-1.9578e-05
Medium_ring_library|27c	-2.55824	0.0221942	0.637918	1.24789	0.634374	-0.663891	-0.412122	0.0295432	-0.0423963	-0.186176	0.0999133	0.247163	-0.227556	0.0118646	-0.0698184	-0.119722	0.0591263	0.0226173	0.0181675	-1.15318e-05
Medium_ring_library|40k	0.595742	-3.06078	-2.18638	0.965481	-1.73824	0.174435	0.44083	0.340299	-0.089967	0.107177	0.445136	-0.316575	-0.194995	0.136505	-0.144653	-0.0704075	0.071521	0.0513031	0.00167229	-5.03988e-05
Medium_ring_library|40d	-0.270369	-1.98993	-0.799252	1.1717	-0.994133	0.557243	-0.350161	1.37248	-0.19972	0.0165949	0.191644	-0.240685	-0.214374	-0.0322141	-0.174101	-0.000944917	0.158843	0.00607888	-0.0135554	-9.78361e-06
Medium_ring_library|42c	0.192818	-2.26175	-1.45963	0.75156	-1.29862	0.969134	0.418195	0.149884	0.150494	0.145458	0.259269	-0.111554	0.0985735	0.0364155	-0.136039	-0.127456	0.095322	0.0347542	0.025401	-5.9484e-06
Medium_ring_library|16	-0.00155117	-1.70605	-0.584679	0.515162	-1.51607	0.585835	0.568969	-0.425241	0.162662	0.321598	0.221961	-0.0691826	0.164949	-0.0450604	0.00624928	-0.161377	0.0341388	0.0331273	0.0254542	-8.74026e-06
Medium_ring_library|41ag	-0.454504	-1.24964	-1.41755	-0.128491	1.2833	0.0893571	-0.0109384	0.537174	0.247031	-0.235868	0.526304	-0.0454379	-0.33557	0.253327	-0.140744	-0.218594	0.0681922	-0.0349025	0.00405709	-3.00131e-05
Medium_ring_library|3b	-0.799594	-2.34454	-1.67307	-2.88556	-1.47296	0.281767	-0.425544	-0.0862162	-0.659669	0.640934	-0.18573	-0.187933	0.196841	-0.0387542	-0.0135385	0.140039	0.0143654	0.079419	-0.00548401	3.88176e-07
Medium_ring_library|24	-3.02572	-0.0260436	-0.0642313	0.0767204	0.861733	-0.506568	-0.59868	0.04349	0.0187367	-0.0714871	-0.00620476	0.386412	-0.21916	0.121401	-0.0871467	-0.0885329	0.0353581	-0.00335234	0.0189153	-1.34615e-05
Medium_ring_library|27a	-1.31906	0.472125	-0.789802	1.44187	0.716193	0.412218	0.139801	-0.0823302	-0.131152	0.0107065	0.0471271	-0.0773678	0.0449563	-0.241442	0.0262067	0.0527999	0.17953	0.0224301	-0.0317272	1.35774e-05
Medium_ring_library|29	-1.87246	0.726456	-0.213734	1.39043	0.0376161	-0.583776	0.165467	-0.393525	0.448174	-0.0940521	0.00315701	0.217114	-0.0995612	0.074846	-0.0418035	-0.004122	0.115098	0.0528493	0.00904508	3.06321e-05
Medium_ring_library|39	-0.0802868	-0.70139	1.79272	-0.459249	0.0959561	0.781901	0.384824	1.24603	0.165429	-0.452219	0.0817283	0.34377	-0.086797	0.141292	-0.197514	-0.0321566	0.208881	0.100408	0.025277	-5.08189e-06
Medium_ring_library|41bm	1.36677	-2.04358	-0.987324	-3.68809	-0.274617	-0.85348	0.0854134	0.061421	-0.0945722	0.264293	0.312375	-0.00524846	-0.170596	0.00737098	-0.0123861	0.0327977	0.0495834	0.183863	-0.0310844	3.54908e-05
Medium_ring_library|43d	0.100662	-0.479445	-2.36378	1.16081	-0.300342	0.29804	0.463784	-0.0559424	0.315141	-0.246573	0.459271	0.0241757	-0.10406	0.208459	-0.0362394	-0.0939014	0.138287	-0.0198125	0.00411448	3.70092e-05
Medium_ring_library|35	1.33754	-2.87667	1.78663	-1.68367	0.441919	0.992457	0.546696	1.48027	0.70009	-0.781818	-0.621378	0.220309	-0.077553	-0.123441	0.161563	0.153638	0.0416048	0.193747	-0.106752	1.4137e-05
Medium_ring_library|10	-2.5163	-0.198479	-0.201588	0.423729	-0.201123	-0.758806	-0.540978	-0.343753	-0.293926	-0.152111	0.107008	0.0715651	-0.140865	0.0128015	-0.0492598	-0.019638	0.106767	0.032563	0.0243227	-1.27738e-05
Medium_ring_library|41bi	0.779542	-2.88246	-2.42789	-3.57042	-0.0327274	-0.562842	-0.154646	-0.209425	-0.135005	0.143991	0.334102	-0.200057	-0.174702	0.189718	-0.0857952	0.00356484	0.0416661	0.141268	-0.00865509	3.52811e-05
Medium_ring_library|41cg	0.102178	-3.23614	0.395527	-1.21129	1.08414	-0.45209	0.113658	1.14408	0.29809	-0.0790727	0.0703734	-0.158001	-0.197537	0.255084	-0.121491	0.0609346	0.0979017	0.156479	-0.0263865	2.50144e-05

## Sheet: Conf_single
mol	Name	E	dE	rgyr	glob	ecc	npr1	npr2	pmi	pmi1	pmi2	pmi3
S(C(=O)[C@@]1(OC(=O)CC)[C@H](C)C[C@@H]2[C@]1(C)C[C@H](O)[C@]1(F)[C@]3(C)C([C@@H](F)C[C@@H]21)=CC(=O)C=C3)CF	Flovent	90.8534	0	4.20212	0.304079	0.975961	0.304074	0.975948	8838.79	2357.56	7566.77	7753.25
O=CNc1c(O)ccc([C@@H](O)CN[C@@H](Cc2ccc(OC)cc2)C)c1	Formoterol	6.7196	0	3.44453	0.556993	0.62147	0.556997	0.621464	4086.23	2089.57	2331.41	3751.49
O[C@@H]1CC=2[C@@](C)([C@@H]3[C@H]([C@H]4[C@@](C)(C(c5cnccc5)=CC4)CC3)CC=2)CC1	Zytiga	48.2264	0	4.20012	0.141452	0.929308	0.141459	0.929297	6165.74	842.397	5534.02	5955.06
O=C(CO)[C@]12[C@]3(C)[C@H]([C@H]4[C@H]([C@@H](O)C3)[C@]3(C)C(=CC(=O)C=C3)CC4)C[C@H]1O[C@@H](CCC)O2	Pulmicort	79.1661	0	3.95089	0.380359	0.86687	0.380366	0.866868	6720.5	2275.02	5184.85	5981.13
O=C1C=C2[C@@H]([C@@H]3[C@H]([C@H]4[C@@](CC)([C@](O)(C#C)CC4)CC3)CC2)CC1	Mirena	58.0586	0	3.65153	0.229626	0.952912	0.229604	0.952907	4166.14	876.57	3637.96	3817.75
S(=O)(=O)(O)Cc1cc2c([C@@H]3[C@H]([C@H]4[C@@](C)(C(=O)CC4)CC3)CC2)cc1	Premarin	91.0939	0	4.32038	0.103883	0.946615	0.103902	0.94661	6504.45	659.176	6005.5	6344.22
[S@H0](=O)(CCCC(F)(F)C(F)(F)F)CCCCCCCCC[C@H]1[C@H]2[C@H]3[C@@](C)([C@@H](O)CC3)CC[C@@H]2c2c(cc(O)cc2)C1	Faslodex	107.776	0	4.43186	0.514186	0.905289	0.514217	0.905319	11917.6	5065.61	8918.41	9851.12
FC(F)(F)c1c(NC(=O)[C@@H]2[C@]3(C)[C@H]([C@H]4[C@](F)([C@@H](O)C3)[C@]3(C)[C@H](NC(=O)C=C3)CC4)CC2)cc(C(F)(F)F)cc1	Avodart	84.9081	0	5.17532	0.144933	0.902244	0.144938	0.902243	15066.5	2133.37	13280.3	14719.2
Oc1cc2c([C@@H]3[C@H]([C@H]4[C@@](C)([C@@](O)(C#C)CC4)CC3)CC2)cc1	Ethinyl Estradiol	43.9713	0	3.67996	0.165533	0.914209	0.165539	0.914204	4013.91	638.981	3528.83	3860
O=C1C=C2[C@@H]([C@H]3C(=C)C[C@]4(CC)[C@@](O)(C#C)CC[C@H]4[C@@H]3CC2)CC1	Etonogestrel	57.72	0	3.67755	0.213891	0.910999	0.213902	0.910985	4388.1	883.459	3762.55	4130.2
S(C(=O)[C@@]1(OC(=O)CC)[C@H](C)C[C@@H]2[C@]1(C)C[C@H](OC(=O)c1occc1)[C@]1(F)[C@]3(C)C([C@@H](F)C[C@@H]21)=CC(=O)C=C3)CF	Fluticasone Furoate	130.248	0	4.42529	0.483884	0.737279	0.48389	0.737285	11645.3	5073.93	7730.95	10485.7
O=C1C=C2[C@@](C)([C@@H]3[C@H]([C@H]4[C@@](C)([C@@H](O)CC4)CC3)CC2)CC1	Androgel	40.5656	0	3.45846	0.194241	0.908777	0.194241	0.908771	3449.72	637.254	2981.44	3280.74
O=C1O[C@@]2([C@]3(C)[C@H]([C@H]4[C@@H]([C@]5(C)C([C@H]6[C@@H]4C6)=CC(=O)CC5)CC3)[C@H]3[C@@H]2C3)CC1	Drospirenone	242.592	0	3.97031	0.17191	0.919355	0.171888	0.919365	5777.43	949.739	5079.79	5525.33
O=C(CO)[C@]1(O)[C@]2(C)[C@H]([C@H]3[C@@](C)([C@]4(C)C(=CC(=O)C=C4)CC3)C(=O)C2)CC1	Prednisone	93.7996	0	3.80073	0.205148	0.944021	0.20516	0.944016	5380.52	1027.25	4726.74	5007.06
S(C(=O)C)[C@H]1[C@H]2[C@H]3[C@@](C)([C@@]4(OC(=O)CC4)CC3)CC[C@@H]2[C@]2(C)C(=CC(=O)CC2)C1	Spironolactone	40.7047	0	3.95354	0.327765	0.813771	0.327777	0.813778	6511.44	1993.22	4948.61	6081.04
F[C@]12[C@@H](O)C[C@]3(C)[C@]4(C(=O)CO)OC(C)(C)O[C@@H]4C[C@H]3[C@@H]1CCC=1[C@]2(C)C=CC(=O)C=1	Triamcinolone Acetonide	89.5757	0	3.86023	0.288678	0.908221	0.288674	0.908215	6474.83	1701.6	5353.52	5894.55
O=C(CO)[C@]1(O)[C@]2(C)[C@H]([C@H]3[C@H]([C@@H](O)C2)[C@]2(C)C([C@@H](C)C3)=CC(=O)C=C2)CC1	Methylprednisolone	78.9823	0	3.79937	0.249514	0.898088	0.249516	0.898076	5405.58	1256.08	4520.99	5034.08
O=C(NC(C)(C)C)[C@@H]1[C@]2(C)[C@H]([C@H]3[C@@H]([C@]4(C)[C@H](NC(=O)C=C4)CC3)CC2)CC1	Finasteride	-0.203829	0	4.29519	0.163263	0.898771	0.163276	0.898769	6873.03	1088.43	5991.4	6666.23
O=C(CO)[C@]1(O)[C@]2(C)[C@H]([C@H]3[C@H]([C@@H](O)C2)[C@]2(C)C(=CC(=O)CC2)CC3)CC1	Hydrocortisone	81.5128	0	3.79604	0.213265	0.911293	0.213261	0.911314	5223.03	1048.56	4480.73	4916.78
ClCC(=O)[C@@]1(O)[C@@H](C)C[C@@H]2[C@]1(C)C[C@H](O)[C@]1(F)[C@]3(C)C(=CC(=O)C=C3)CC[C@@H]21	Clobetasol Propionate	116.477	0	3.84631	0.249205	0.905119	0.249191	0.905142	6079.14	1406.34	5108.3	5643.65
O=C(O[C@@]1(C#C)[C@]2(CC)[C@H]([C@H]3[C@H](C(=C)C2)[C@@H]2C(=C/C(=N\O)/CC2)CC3)CC1)C	Sprintec	230.873	0	4.20175	0.169855	0.928254	0.169853	0.928271	6735.36	1090.52	5959.84	6420.37
O=C(C)[C@]1(O)[C@]2(C)[C@H]([C@H]3[C@@H]([C@]4(C)C([C@@H](C)C3)=CC(=O)C=C4)CC2)CC1	Medroxyprogesterone	65.31	0	3.75619	0.224079	0.914211	0.224081	0.914184	4832.12	1012.77	4131.81	4519.67
Cl[C@]12[C@@H](O)C[C@]3(C)[C@@](O)(C(=O)CO)[C@@H](C)C[C@H]3[C@@H]1CCC=1[C@]2(C)C=CC(=O)C=1	Qvar	126.54	0	3.73039	0.251059	0.926869	0.251055	0.926849	5690.51	1311.93	4843.41	5225.68
O=C(OCC(=O)[C@]1(O)[C@]2(C)[C@H]([C@H]3[C@H]([C@@H](O)C2)[C@]2(C)C(=CC(=O)C=C2)CC3)CC1)C	Prednisolone	52.1403	0	3.91004	0.280157	0.883317	0.280155	0.883297	6153.2	1593.61	5024.47	5688.31
ClCC(=O)[C@@]1(O)[C@H](C)C[C@@H]2[C@]1(C)C[C@H](O)[C@]1(Cl)[C@]3(C)C(=CC(=O)C=C3)CC[C@@H]21	Elocon	105.249	0	3.80894	0.26311	0.902961	0.263108	0.902947	6200.36	1506.3	5169.39	5725.03
FC1(F)c2c(-c3c1cc(-c1cc4[nH]c([C@H]5N(C(=O)[C@@H](NC(=O)OC)C(C)C)[C@H]6C[C@@H]5CC6)nc4cc1)cc3)ccc(-c1[nH]c([C@H]3N(C(=O)[C@@H](NC(=O)OC)C(C)C)CC4(C3)CC4)nc1)c2	Ledipasvir	197.681	0	8.76574	0.0881001	0.939068	0.0881017	0.939067	68311.1	5937.67	63289	67395.6
[P@@](=O)(OC[C@@H]1[C@@H](O)[C@](F)(C)[C@H](N2C(=O)NC(=O)C=C2)O1)(Oc1ccccc1)N[C@H](C(=O)OC(C)C)C	Sovaldi	-47.5955	0	3.72789	0.529528	0.892156	0.529544	0.892178	7357.79	3217.77	5421.31	6076.49
O=C1[C@@H](N2C(=O)c3c(c(N)ccc3)C2)CCC(=O)N1	Revlimid	3.32208	0	3.14544	0.302752	0.887879	0.302757	0.887854	2565.1	709.026	2079.27	2341.9
O=C(O)C[C@@H](CN)CC(C)C	Lyrica	-23.9677	0	2.62298	0.301349	0.813524	0.301287	0.813555	1095.51	312.14	842.86	1036.02
Fc1ccc(-c2n(CC[C@@H](O)C[C@@H](O)CC(=O)O)c(C(C)C)c(C(=O)Nc3ccccc3)c2-c2ccccc2)cc1	Lipitor	-10.3338	0	4.37601	0.533601	0.802889	0.53361	0.802903	10697.8	4886.29	7352.23	9157.06
O=C(OC)/C=C/C(=O)OC	Tecfidera	-2.24375	0	2.86448	0.0780953	0.927406	0.0780912	0.92741	1182.64	92.1006	1093.79	1179.4
FC(F)(F)c1n2c(nn1)CN(C(=O)C[C@H](N)Cc1c(F)cc(F)c(F)c1)CC2	Januvia	37.6845	0	3.6963	0.44025	0.713419	0.440259	0.713417	5565.11	2275.27	3686.95	5168.01
FC(F)(F)c1ccc(NC(=O)/C(/C#N)=C(\O)/C)cc1	Aubagio	8.43258	0	3.95099	0.107859	0.927417	0.107868	0.927407	4218.1	447.111	3844.1	4145
S(=O)(=O)(N(C)c1nc(C(C)C)c(/C=C/[C@@H](O)C[C@@H](O)CC(=O)O)c(-c2ccc(F)cc2)n1)C	Crestor	-68.7843	0	3.86688	0.611245	0.769641	0.61125	0.76966	7200.71	3697.27	4655.44	6048.7
O=C(N)c1nn(-c2ccc(OC)cc2)c2C(=O)N(c3ccc(N4C(=O)CCCC4)cc3)CCc12	Eliquis	61.6207	0	5.14592	0.262763	0.768922	0.262764	0.768927	12168.2	3147.5	9210.54	11978.4
O=C(Nc1cc(Nc2nc(-c3cnccc3)ccn2)c(C)cc1)c1ccc(CN2CCN(C)CC2)cc1	Gleevec	16.3668	0	5.24607	0.307267	0.773445	0.307268	0.77344	13584.9	4012.3	10099.6	13058
O=C(O[C@@H]1[C@H](C(=O)OC)[C@@H]2[N+](C)(C)[C@@H]([C@H]3O[C@@H]23)C1)C(O)(c1sccc1)c1sccc1	Spiriva	280.055	0	3.96976	0.299414	0.852907	0.299406	0.852901	7100.43	1975.47	5627.42	6597.97
OCC(N)(CO)CCc1ccc(CCCCCCCC)cc1	Gilenya	29.318	0	3.62378	0.478652	0.646752	0.478646	0.646772	4037.5	1818.5	2457.25	3799.25
Clc1sc(C(=O)NC[C@@H]2OC(=O)N(c3ccc(N4C(=O)COCC4)cc3)C2)cc1	Xarelto	58.2773	0	3.77662	0.342666	0.847304	0.342668	0.847301	6216.93	1945.55	4810.67	5677.65
Fc1ccc([C@@H](O)CC[C@@H]2[C@H](N(c3ccc(F)cc3)C2=O)c2ccc(O)cc2)cc1	Zetia	36.4893	0	4.77591	0.248527	0.860318	0.248545	0.860332	9338.97	2201.32	7619.81	8856.82
O=C1N(C)CC(=O)N2[C@H](c3cc4OCOc4cc3)c3[nH]c4c(c3C[C@H]12)cccc4	Cialis	106.08	0	3.92188	0.507024	0.622568	0.507023	0.622561	5989.72	2852.13	3502.06	5625.25
O=C(O)[C@@H](NC(=O)c1ccc(CCc2c3C(=O)N=C(N)Nc3[nH]c2)cc1)CCC(=O)O	Alimta	-48.7551	0	3.82502	0.340986	0.819874	0.340986	0.8199	6253.58	1973.62	4745.57	5787.98
S=C1N(c2cc(C(F)(F)F)c(C#N)cc2)C(=O)C(C)(C)N1c1cc(F)c(C(=O)NC)cc1	Xtandi	30.2808	0	4.90241	0.155069	0.969679	0.155095	0.969662	11162.3	1629.57	10188.2	10506.9
Clc1c([C@@H](C(=O)OC)[N@]2Cc3c(scc3)CC2)cccc1	Plavix	82.5981	0	3.2287	0.474166	0.815453	0.474077	0.815444	3354.94	1389.38	2389.82	2930.7
Fc1c(CNC(=O)C=2C(=O)C(O)=C3C(=O)N4[C@H](C)CCO[C@H]4CN3C=2)ccc(F)c1	Abacavir	15.8621	0	4.65084	0.188504	0.991529	0.188489	0.991534	9071.63	1568.7	8252.05	8322.51
O=C(N[C@@H](C(C)C)B(O)O)[C@@H](NC(=O)c1nccnc1)Cc1ccccc1	Velcade	54.1686	0	3.89939	0.409108	0.746858	0.409099	0.746835	5629.49	2136.45	3900.21	5222.32
O=C1[C@@H](N2C(=O)c3c(N)cccc3C2=O)CCC(=O)N1	Pomalyst	-5.83908	0	3.24799	0.225652	0.896802	0.225633	0.896808	2882.67	612.904	2436.06	2716.37
O=C(C)C=1C(=O)N(C2CCCC2)c2nc(Nc3ncc(N4CCNCC4)cc3)ncc2C=1C	Ibrance	-4.24644	0	4.67749	0.164917	0.870611	0.164916	0.87062	9791.44	1586.58	8375.8	9620.5
[S@@H0](=O)(Cc1c(C)c(OC)c(C)cn1)c1[nH]c2c(n1)ccc(OC)c2	Nexium	33.989	0	3.20705	0.535123	0.809022	0.535109	0.809015	3552.77	1622.03	2452.3	3031.21
O=C(N[C@H](Cc1ccccc1)C)[C@@H](N)CCCN	Vyvanse	13.9316	0	2.98233	0.408766	0.765212	0.408737	0.765216	2217.86	833.983	1561.34	2040.39
S(=O)(=O)([N@](C[C@@H](O)[C@@H](NC(=O)O[C@@H]1[C@H]2[C@@H](OC1)OCC2)Cc1ccccc1)CC(C)C)c1ccc(N)cc1	Prezista	17.5311	0	4.10882	0.57002	0.785121	0.570006	0.785115	9246.1	4475.64	6164.65	7851.91
O=C(C=C)N1CCC(n2nc(-c3ccc(Oc4ccccc4)cc3)c3c(N)ncnc23)CC1	Imbruvica	31.5983	0	5.15046	0.292066	0.746836	0.292066	0.746839	11685.4	3347.78	8560.58	11462.4
O=C(OC)N[C@H](C(=O)N1[C@H](c2[nH]c(-c3ccc(-c4ccc(-c5[nH]c([C@H]6N(C(=O)[C@@H](NC(=O)OC)C(C)C)CCC6)nc5)cc4)cc3)cn2)CCC1)C(C)C	Hepatitis C Franchise	68.1502	0	7.73082	0.131259	0.990825	0.13127	0.990817	44159.8	5463.35	41237.1	41619.2
O(C)[C@H]1[C@H](O)CC[C@@H](/C=C(/C)\[C@@H]2[C@H](C)[C@@H](O)CC(=O)[C@H](CC=C)/C=C(/C)\C[C@H](C)C[C@H](OC)[C@@H]3[C@@H](OC)C[C@@H](C)[C@](O)(C(=O)C(=O)N4[C@H](C(=O)O2)CCCC4)O3)C1	Prograf	157.62	0	4.69767	0.658826	0.85096	0.658822	0.850966	17743.2	9315.23	12032	14139.2
O=C(N[C@@H]1C(=O)N[C@@H](Cc2ccccc2)C(=O)N[C@H](Cc2c3c([nH]c2)cccc3)C(=O)N[C@@H](CCCCN)C(=O)N[C@@H]([C@H](O)C)C(=O)N[C@H](C(=O)N[C@@H]([C@H](O)C)CO)CSSC1)[C@H](N)Cc1ccccc1	Sandostatin	84.2374	0	5.32576	0.62678	0.669044	0.626783	0.669036	28910.1	15785.5	16849.7	25185
O=C(OC)N[C@H](C(=O)N1[C@@H](C)CC[C@H]1c1[nH]c2c(n1)ccc-1c2OCc2c-1ccc(-c1nc([C@H]3N(C(=O)[C@H](NC(=O)OC)c4ccccc4)C[C@@H](COC)C3)[nH]c1)c2)C(C)C	Velpatasvir	63.6663	0	7.68306	0.135473	0.922686	0.135466	0.922691	49169	6472.54	44085.8	47779.6
FC(F)(F)c1cc(NC(=O)c2cc(Nc3nc(-c4cnccc4)ccn3)c(C)cc2)cc(-n2cc(C)nc2)c1	Tasigna	-0.993772	0	4.70774	0.392468	0.655025	0.39247	0.655013	11735.7	4499.09	7508.77	11463.5
Clc1c(NC(=O)c2sc(Nc3nc(C)nc(N4CCN(CCO)CC4)c3)nc2)c(C)ccc1	Sprycel	-24.2259	0	5.73072	0.133508	0.918107	0.133502	0.918112	16027.3	2085.86	14344.7	15624.1
S(=O)(=O)(N1CCN(C)CC1)c1cc(c(OCC)cc1)C1=NC(=O)c2n(C)nc(CCC)c2N1	Viagra	65.474	0	4.72189	0.238959	0.813835	0.23896	0.813835	10581.5	2463.52	8390.07	10309.3
O(CCO)[C@H]1[C@H](OC)C[C@H](C[C@@H](C)[C@H]2OC(=O)[C@H]3N(C(=O)C(=O)[C@@]4(O)[C@H](C)CC[C@H](O4)C[C@H](OC)/C(/C)=C\C=C\C=C\[C@@H](C)C[C@@H](C)C(=O)[C@H](OC)[C@H](O)/C(/C)=C\[C@@H](C)C(=O)C2)CCCC3)CC1	Afinitor/Votubia	183.205	0	5.62708	0.518424	0.780102	0.518432	0.780103	30341.1	13686.8	20595	26400.3
O=C(OCCCCCC)/N=C(\N)/c1ccc(NCc2n(C)c3c(n2)cc(C(=O)N(CCC(=O)OCC)c2ncccc2)cc3)cc1	Pradaxa	-17.3875	0	4.63692	0.470155	0.728851	0.470169	0.728859	13497.5	5771.75	8947.4	12275.9
O=C1N(C)[C@@H]([C@H](O)[C@@H](C/C=C/C)C)C(=O)N[C@@H](CC)C(=O)N(C)CC(=O)N(C)[C@@H](CC(C)C)C(=O)N[C@@H](C(C)C)C(=O)N(C)[C@@H](CC(C)C)C(=O)N[C@@H](C)C(=O)N[C@H](C)C(=O)N(C)[C@@H](CC(C)C)C(=O)N(C)[C@@H](C(C)C)C(=O)N(C)[C@H]1C(C)C	Restasis	288.749	0	5.70691	0.570043	0.937308	0.570043	0.937313	38711.5	17602	28942.7	30878.3
Fc1ccc(CNC(=O)C2=C(O)C(=O)N(C)C(C(NC(=O)c3oc(C)nn3)(C)C)=N2)cc1	Isentress	58.6439	0	4.64728	0.351356	0.777441	0.351346	0.777447	9597.96	3168.18	7010.46	9017.29
Fc1cc2onc(C3CCN(CCC=4C(=O)N5C([C@H](O)CCC5)=NC=4C)CC3)c2cc1	Invega	37.0513	0	3.71921	0.504153	0.744584	0.504132	0.744561	5899.52	2645.22	3906.76	5247.07
FC(F)(F)c1cc(CCCN[C@H](C)c2c3c(ccc2)cccc3)ccc1	Sensipar	25.2415	0	3.46851	0.44171	0.766999	0.441689	0.76704	4299.85	1719.72	2986.47	3893.5
O=C(O[C@@H]1C(OC)=C[C@]23[N@@](CCc4c([C@H]12)cc1OCOc1c4)CCC3)[C@](O)(CC(=O)OC)CCC(O)(C)C	Harringtonine	30.5279	0	3.93214	0.581942	0.66234	0.58192	0.662333	8219.51	4262.53	4851.55	7324.94
O=C1N2[C@H]3[C@@H]4[C@@H](OCC=C5[C@@H]4C[C@@H]4[N@](C5)CC[C@]34c3c2cccc3)C1	Strychinine	34.307	0	3.07398	0.449182	0.701183	0.449192	0.701138	3160.06	1320.24	2060.75	2939.14
O=C(O[C@@H]1[C@@H](C)[C@]2(O)[C@H]3[C@@](O)(C(=O)C(C)=C3)CC(CO)=C[C@H]2[C@@H]2C(C)(C)[C@]12OC(=O)C)CCCCCCCCCCCCC	Phorbol myristate acetate	195.865	0	6.08323	0.228716	0.908715	0.228721	0.908722	22826.6	4885.21	19409.2	21358.8
O(C)[C@@H]1[C@H](NC)C[C@H]2O[C@]1(C)n1c3c4n2c2c(c4c4C(=O)NCc4c3c3c1cccc3)cccc2	Staurosporine	139.623	0	3.76579	0.46762	0.666928	0.467612	0.66693	6616.24	2898.83	4134.44	6199.21
O=C(N[C@@H]1C=2C(c3c(OC)c(OC)c(OC)cc3CC1)=CC=C(OC)C(=O)C=2)C	Colchicine	40.5884	0	3.88472	0.363625	0.861849	0.363632	0.861853	6028.06	1969.9	4668.91	5417.29
O=C([C@@H](C)[C@H]1OC(=O)C[C@@H](O)[C@@H](C)CC1)[C@]1(C)[C@@H](C[C@H](O)C(C)C)O1	Octalactin	165.263	0	3.65511	0.374634	0.764504	0.374637	0.764503	4762.28	1668.08	3403.97	4452.52
o1c2[C@H]3[N@]4[C@@H](C=CCCCC4)C[C@]43[C@H]3c2cc1CC/C=C\CCCC[N@](C4)CC3	Nakadomarin	123.761	0	3.6594	0.432439	0.884696	0.432419	0.884688	5257.02	1962.13	4014.33	4537.57
C=C1[C@H]2[C@H]([C@H](C)CC2)C[C@]2(C)[C@@H]3[C@H](C(C)(C)O[C@H]3C1)CC2	Epoxydictymene	46.3581	0	3.12115	0.385537	0.881703	0.385542	0.881731	2810.23	955.738	2185.77	2478.95
O=C(O[C@@H]1C(C)=C2[C@@H](OC(=O)C)C(=O)[C@]3(C)[C@@H](O)C[C@@H]4[C@](OC(=O)C)([C@H]3[C@H](OC(=O)c3ccccc3)[C@@](O)(C2(C)C)C1)CO4)[C@H](O)[C@@H](NC(=O)c1ccccc1)c1ccccc1	Taxol	121.085	0	5.46316	0.414152	0.826183	0.414161	0.82617	25486.3	9423.12	18797.3	22752.3
O=C(O[C@@H]1[C@@H]2[C@H](C(=O)OC2)Cc2c(c(OC)c(OC)c(OC)c2)-c2c1cc1OCOc1c2)C	Steganacin	41.5507	0	3.89632	0.612139	0.782501	0.612137	0.78251	6929.48	3542.72	4528.75	5787.47
O=C1O[C@H]([C@H]2[C@H]([C@H](O)/C=C/[C@H](O)CCCCC)C2)CC=CCCC1	Halicholactone	97.4399	0	3.47229	0.607417	0.645723	0.607409	0.645758	4056.75	2187.24	2325.33	3600.93
O=C(O[C@H]1[C@](O)(C(=O)OC)[C@@H]2N(C=O)c3c(cc(c(OC)c3)[C@]3(C(=O)OC)c4[nH]c5c(c4CC[N@@]4C[C@](O)(CC)C[C@H](C3)C4)cccc5)[C@@]32[C@@H]2[C@@]1(CC)C=CC[N@]2CC3)C	Vincristine	255.59	0	4.96508	0.365753	0.944217	0.365758	0.944213	20336.9	6440.25	16625.6	17607.9
O=C1OC(=O)C2=C1[C@H](O)[C@H]([C@H](O)CCCCCC)C=1C(=O)OC(=O)C=1C[C@H]([C@H](O)[C@H]1OC(=O)C=CC1)C2	Rubratoxin B	50.3167	0	4.09073	0.562513	0.967342	0.562511	0.967337	8677.12	3858.71	6635.74	6859.8
O=C(O[C@@H]1[C@@H](CCCC)C(=O)O[C@H](C)[C@H](NC(=O)c2c(O)c(NC=O)ccc2)C(=O)O[C@H]1C)CC(C)C	Antimycin A3b	8.63132	0	5.69742	0.124626	0.914934	0.124623	0.914932	16898.5	2065.1	15161.1	16570.7
O=C1[C@]23[C@@H](O)CC[N@@](C)CCC[C@]42C(=O)C[C@H](C[C@H]4C1)C3	Palhinine A	1259.61	0	2.78388	0.464941	0.791569	0.464984	0.791539	2258.18	930.65	1584.24	2001.47
O=C(N/C=C/C[C@@H]1OC(=O)c2c(O)cccc2C[C@@H]2O[C@@H](C1)C[C@H](O)C2)/C=C\C=C/CC	Aplcularen A	0.196389	0	4.66244	0.191877	0.865204	0.191867	0.865206	9598.29	1790.5	8074.09	9331.99
O=C1[C@@H](O)[C@H](O)CC(=O)[C@@H]2c3c(cc4OCOc4c3)CN1CC2	Cripowellin Aglycon	74.511	0	3.16668	0.424455	0.931521	0.42447	0.931517	3201.74	1153.69	2531.82	2717.96
O=C1[C@]2(OC2)[C@H]2O[C@H]2CC(=C)/C=C/[C@H](C(C)C)C1	Periplanone B	316.067	0	2.89424	0.479352	0.707137	0.479347	0.70713	2080.14	912.07	1345.48	1902.73
Cl[C@H]1C(=C)[C@H](OC(=O)C)C[C@H](OC(=O)C)[C@@]2(C)[C@@H](OC(=O)C)CCC(=C)[C@@H]2[C@H](OC(=O)C)[C@]2(O)[C@H](C)C(=O)O[C@@H]12	Junccellonoid A	0.177661	0	3.91242	0.624033	0.836231	0.624034	0.836225	8955.32	4542.96	6087.71	7279.98
O=C(O[C@@H]1O[C@H](CO)[C@@H](O)[C@@H]2OC(=O)c3c(c(O)c(O)c(O)c3)-c3c(O)c(O)c(O)cc3C(=O)O[C@@H]12)c1cc(O)c(O)c(O)c1	Sangulin H-5	53.5501	0	4.8478	0.494101	0.779637	0.494094	0.779638	14910.4	6480.21	10225.2	13115.3
O=C1O[C@@H](C)CCc2oc(-c3c(O)cc(O)cc3C1)cc2	Cltreofuran	32.4031	0	3.17313	0.320547	0.776092	0.320578	0.776062	2902.76	887.667	2148.89	2768.96
O=C(N/C=C/C[C@H]1[C@@H](O)[C@@H](C)C/C=C/Cc2c(c(O)ccc2)C(=O)O1)/C=C\C=C/CC	Salicylihalamide A	31.4392	0	4.44278	0.245783	0.850675	0.245782	0.850677	8398.71	1969.28	6815.86	8012.28
O=C1[C@H](C(C)C)[C@@](O)(C)[C@](O)(C)C(=O)OCC=2[C@H]3[N@@](CC=2)CC[C@H]3O1	Crotallanan	62.0452	0	3.20306	0.445653	0.767553	0.445641	0.767509	3626.01	1460.27	2514.96	3276.79
O=Cc1c(O)ccc2Oc3c(c(C)ccc3)C(=O)O[C@@H](CCCCC)[C@H](O)/C=C/c12	Aspercyclide A	51.3817	0	4.14466	0.430957	0.856273	0.430971	0.856286	7051.32	2657.26	5279.64	6165.75
O=C1[C@H](C)C[C@]2(O1)O[C@H]1[C@H]([C@H](C)C2)[C@]2(C)[C@@](C)(C1)CCC[C@H]1C(C)(C)OC(=O)C=C3O[C@](O)(C=C13)CC2	Pseudolarolide F	28.0766	0	4.6822	0.218904	0.959169	0.218899	0.959157	11282.6	2267.86	9937.13	10360.3
O[C@@H]1CC=2[C@@](C)([C@@H]3[C@H]([C@H]4[C@@](C)([C@@H]([C@H](CCCC(C)C)C)CC4)CC3)CC=2)CC1	Cholesterol	41.0704	0	4.41713	0.245622	0.842438	0.245631	0.842433	7544.28	1774.96	6087.51	7226.1
O=C1[C@]2(C)[C@H]([C@H]3[C@@H]([C@]4(C)C(=CC3)C[C@@H](O)CC4)CC2)CC1	Dehydroepiandrosterone	43.7968	0	3.48011	0.182663	0.909384	0.182659	0.909374	3493.12	609.982	3036.81	3339.45
O=C1[C@]2(C)[C@H]([C@H]3[C@@H](c4c(cc(O)cc4)CC3)CC2)CC1	Estrone	44.1064	0	3.45507	0.173817	0.887401	0.17383	0.887398	3227.47	544.366	2778.98	3131.6
O=C(O)[C@@]1(C)[C@@H]2[C@](C)([C@H]3[C@]4(CC(=O)[C@](C)(C4)CC3)CC2)CCC1	Isosteviol	53.2981	0	3.35439	0.270644	0.953149	0.270629	0.953158	3583.06	872.096	3071.54	3222.48
O[C@@H]1CC=2[C@@](C)([C@@H]3[C@H]([C@H]4[C@@](C)([C@H]5[C@H](C)[C@@]6(O[C@H]5C4)OC[C@H](C)CC6)CC3)CC=2)CC1	Diosgenin	45.2465	0	4.68475	0.112949	0.95947	0.11295	0.959479	9100.05	991.929	8426.16	8782.02
O=C1[C@](C)([C@H]2[C@H](O)C[C@]3(C)[C@]2(C)CC(=O)[C@]2(C)[C@H]3CC=C3C(C)(C)[C@H](O)CC[C@@H]23)OC(C(C)C)=C1	Picfeltarraegenin	85.8499	0	4.29487	0.24337	0.960103	0.243372	0.9601	8940.08	1974.85	7790.77	8114.53
O[C@@H](CO)[C@]1(C)C=C2[C@H]([C@@]3(C)[C@@H]([C@@](CO)(C)C[C@@H](O)C3)CC2)CC1	Kirenol	49.8911	0	3.70621	0.278192	0.956596	0.278179	0.956584	4649.36	1157.49	3980.29	4160.94
O=C1[C@@H](N(C)C)CC[C@@]2(C)[C@H]1CC=C1[C@H]3[C@@](C)([C@@H]([C@@H](/C=C/C4=C(C)CNCC4)C)CC3)CC[C@H]21	Plakinamine H	96.382	0	5.73152	0.0749368	0.982391	0.0749326	0.982384	15266.6	1112.1	14579.8	14841.3
O=C(O[C@H]1[C@@H](O)[C@H](O)[C@H](O[C@H]2[C@@H](O)CC[C@@]3(C)[C@@H]2CC[C@H]2[C@H]4[C@@](C)([C@@H](C=C)CC4)CC[C@H]32)O[C@H]1C)C	Verrucoside	147.523	0	4.97086	0.184458	0.953327	0.184477	0.953322	12519.8	2160.75	11166.1	11712.8
O=C(CO)[C@@H]1[C@]2(C=O)[C@H]([C@H]3[C@H]([C@@H](O)C2)[C@]2(C)C(=CC(=O)CC2)CC3)CC1	Aldosterone	56.5004	0	3.73045	0.206755	0.89934	0.206745	0.899353	5016.01	984.794	4283.91	4763.32
O=C1[C@H]2[C@@](C)([C@@H]3C([C@@]4(O)[C@@](C)([C@@H]([C@@H]([C@H](O)CCC(O)(C)C)C)CC4)CC3)=C1)C[C@H](O)[C@H](O)C2	Ecdysone	40.7991	0	4.87636	0.188014	0.969058	0.188019	0.969065	11048.8	1926.1	9927.3	10244.2
O=C1[C@@]2(C)[C@@](O)([C@H](O)C[C@@H]3[C@@H]2[C@H](O)C[C@]2(C)[C@@H]([C@H](C)[C@@H]4[C@@H]([C@@H](C(C)C)C)C4)CC[C@@H]32)CC=C1	Stoloniferone J	163.32	0	4.86604	0.142652	0.920586	0.142658	0.920584	10861.1	1501.93	9692.1	10528.2
O[C@H]1[C@]2(O)[C@@](C)([C@H]3[C@@H]4O[C@@H]4[C@]4(C)[C@@H]([C@@H](CCCC(C)C)C)CC[C@H]4C3=C1)CC[C@H](O)C2	Planaxis sulcatus	212.38	0	4.61956	0.150857	0.950133	0.150845	0.950144	9232.56	1325.74	8350.6	8788.77
N[C@H]1C[C@H]2[C@@](C)([C@@H]3C([C@H]4[C@@](C)([C@H]5[C@H](C)C[C@@H]6/C(=C(/C)\C)/CC[N@@]6[C@H]5C4)CC3)=CC2)CC1	Plakinamine I	101.542	0	4.65448	0.120095	0.949394	0.120094	0.949377	9157.21	1062.81	8401.8	8849.8
O=C1C=C[C@]2(C)[C@@H]3[C@H]([C@H]4[C@@]5([C@@H]([C@@](/C=C\CC(C)C)(C)OC5)CC4)CC3)CC[C@H]2C1	Ximaosteroid A	54.845	0	4.60566	0.132396	0.977602	0.132395	0.9776	8412.78	1055.74	7795.6	7974.22
O=C(O[C@H]1[C@@H](OC(=O)C)C[C@H]2[C@@](C)([C@H]3[C@@H](O)C[C@]45C(=O)O[C@@]6(C)[C@]7(OC(C)(C)[C@@H](C)C7)O[C@H]([C@@H]46)C[C@H]5[C@@H]3CC2)C1)C	Isis bippuris	14.2187	0	5.40195	0.11949	0.976901	0.119501	0.976905	16770.5	1911.93	15629.8	15999.3
O=C1O[C@@H]2C([C@]3(C)OC(C)(C)CCC3)[C@]31[C@](C)([C@@]1(C)C([C@]4(C)[C@@H](C(C)(C)[C@@H](O)CC4)CC1)=CC3)C2	Philinopgenin B	75.9682	0	4.43527	0.181397	0.98366	0.181384	0.983671	9535.34	1597.7	8664.57	8808.4
OC(C)(C)[C@@]12O[C@@](C)([C@H](O)C1)[C@@H]1[C@]3(C)[C@H]([C@H]4[C@H]([C@@H](O)C3)[C@]3(C)C(=CC4)C[C@@H](O)CC3)C[C@@H]1O2	Subcroretistcroid A	46.8639	0	4.48728	0.171312	0.972629	0.171312	0.972614	9315.11	1488.66	8451.8	8689.77
O=C1C=C2[C@@](C)([C@@H]3[C@H]([C@H]4[C@@]5([C@@H]([C@H](C)[C@@]6(OC(C)(C)CC6)OC5)CC4)CC3)CC2)C=C1	Sinularia sp.	39.8771	0	4.37757	0.162597	0.945269	0.162604	0.945255	7868.19	1213.93	7056.88	7465.58
O=C1O[C@H]2O[C@@H](O)[C@]34[C@H]2[C@H]1CC[C@@H]3[C@]1(C)[C@H](C(C)(C)CCC1)CC4	Cbromodoris sp.	38.2546	0	3.32599	0.266835	0.907813	0.266802	0.907791	3699.95	907.896	3089.11	3402.89
O[C@@H]1C/C(=C\C=C\2/[C@H]3[C@@](C)([C@@H]([C@H](/C=C/[C@@H](C(C)C)C)C)CC3)CCC/2)/C(=C)CC1	Vitamin D2	225.292	0	4.25472	0.332353	0.829167	0.3324	0.829145	7180.66	2208.47	5508.84	6644
O=C1C([C@H]2[C@@](CCO)(C)[C@@H]([C@@H](CCCC(C)C)C)CC2)=CC(=O)C=2[C@]1(C)CC[C@@H](O)C=2	Trimusculus costatus	53.5917	0	4.72279	0.171609	0.963821	0.1716	0.963821	9605.38	1543.75	8670.76	8996.24
Cl[C@H]1[C@H](Cl)C[C@@]2(C)[C@H](C1(C)C)C(=O)C[C@]1(C)O[C@H]([C@@H]3C(=O)NC(=O)C3)C[C@H]21	Haterumaimide C	3.69534	0	4.10305	0.207502	0.911889	0.207493	0.911891	7009.2	1372.44	6031.59	6614.37
O=C/C=C/1\[C@@H](O)C[C@@H]2[C@](C)([C@@H](O)C[C@H]3[C@@]2(C)CC[C@H]2C(C)(C)CCC[C@]32C)OC\1=O	Hyatolide B	208.802	0	3.73345	0.394994	0.886085	0.395	0.886083	5834.38	2020.6	4532.71	5115.45
O[C@H]1[C@H](O)C=2[C@]3(O[C@]4([C@H]5[C@@](C)([C@@H](c6cc7c(cc6)ccnc7)CC5)CC=C4C=2)CC3)C[C@@H]1N(C)C	Cortistatin A	87.8602	0	5.18437	0.10602	0.962319	0.106031	0.962324	12703	1302.4	11820.4	12283.2
O=C(OCC)[C@@]1(CC=C)C(=O)CCNC(=O)[C@]2(C)[C@H]([C@H]3[C@@H]([C@]4(C)[C@H](C[C@@H](O)CC4)CC3)CC2)C1	S14a	49.279	0	4.16066	0.35835	0.753237	0.358363	0.753223	8199.67	2783.18	5849.8	7766.36
O=C(O[C@@H]1C[C@H]2[C@@](C)([C@@H]3[C@H]([C@H]4[C@@](C)(C(=O)NCCC(=O)[C@@](C(=O)OCC)(C)C4)CC3)CC2)CC1)N1CCN(C)CC1	45a	70.9094	0	5.60387	0.157826	0.897376	0.157822	0.89738	18018.2	2767.28	15734.8	17534.2
Clc1cc(-c2nnn(CCC[C@]3(C(=O)OCC)C(=O)CCNC(=O)[C@]4(C)[C@H]([C@H]5[C@@H]([C@]6(C)[C@H](C[C@@H](O)CC6)CC5)CC4)C3)c2)ccc1	46b	79.9606	0	5.26764	0.390135	0.731739	0.390146	0.731736	18126.6	6665.79	12502	17085.4
O=C(O[C@@H]1C[C@H]2[C@@](C)([C@@H]3[C@H]([C@H]4[C@@](C)(C(=O)NCCC(=O)[C@@](C(=O)OCC)(C)C4)CC3)CC2)CC1)NCc1nccc(C)c1	45d	29.0304	0	6.175	0.130683	0.919526	0.130677	0.919533	22717.3	2895.93	20377.7	22161
O=C(OC)[C@@]1(C)[C@@H]2[C@](C)([C@H]3[C@@]4(C[C@@](C)(C(=O)CC=5C(=O)OC(=O)C=5C4)CC3)CC2)CCC1	8	88.3007	0	3.90103	0.337565	0.806533	0.337579	0.806513	6734.68	2120.7	5066.58	6282.08
O=C(OC)[C@@]1(C)[C@@H]2[C@](C)([C@H]3[C@@]4(C[C@@](C)(C(=O)CC=5C(=O)N(Cc6ccncc6)C(=O)C=5C4)CC3)CC2)CCC1	47ak	76.8973	0	4.34258	0.407158	0.805592	0.407147	0.805585	10045.3	3696.7	7314.32	9079.51
O=C(O)[C@@H](Cc1ccc(O)cc1)N1C(=O)C2=C(C1=O)C[C@@]13[C@H]([C@@]4(C)[C@@H]([C@@](C(=O)OC)(C)CCC4)CC1)CC[C@](C)(C(=O)C2)C3	47bk	74.9427	0	4.40116	0.503748	0.844461	0.503743	0.844447	11733	5034.02	8438.76	9993.23
O=C(OC)[C@@]1(C)[C@@H]2[C@](C)([C@H]3[C@@]4(C[C@@](C)(C(=O)CC=5C(=O)NC(=O)C=5C4)CC3)CC2)CCC1	47aa	70.1667	0	3.90731	0.336627	0.807811	0.336618	0.807817	6741.36	2116.42	5078.99	6287.3
O=C1N(Cc2ccccc2)C(=O)C2=C1C[C@]1(C)[C@@H]3[C@H]([C@H]4[C@@](C)(C(=O)CC4)CC3)CC[C@H]1CC(=O)C2	48d	55.5839	0	3.74118	0.506636	0.756794	0.506662	0.756764	6628.85	2967.7	4432.64	5857.36
O=C(OC)C=1C(C(=O)OC)=C(C(=O)OCC)C[C@]2(C)[C@@H]3[C@H]([C@H]4[C@@](C)([C@@H]([C@@H](CCCC(C)C)C)CC4)CC3)CC[C@H]2CC=1O	5b	72.7317	0	5.73221	0.193643	0.934419	0.193645	0.934416	19742.4	3592.95	17337.5	18554.4
O=C1OC(=O)C2=C1C[C@]1(C)[C@@H]3[C@H]([C@H]4[C@@](C)(C(=O)CC4)CC3)CC[C@H]1CC(=O)C2	6a	68.4604	0	3.72391	0.32367	0.8797	0.32367	0.879711	5331.57	1566.38	4257.31	4839.44
O=C(OCC)[C@H]1C(=O)CCNC(=O)[C@]2(C)[C@H]([C@H]3[C@@H](c4c(cc(OC)cc4)CC3)CC2)C1	12	29.327	0	4.58174	0.184718	0.900649	0.184722	0.900646	8974.78	1589.97	7752.2	8607.38
O=C(OCC)[C@@]12N(C(=O)CCNC(=O)[C@]3(C)[C@H]([C@H]4[C@@H]([C@]5(C)[C@H](C[C@@H](O)CC5)CC4)CC3)C1)CCC2	18	80.5888	0	4.20725	0.321601	0.864858	0.321616	0.864841	8650.02	2544.74	6842.94	7912.36
O=C1[C@@]2(C)NC(=O)C[C@@H]3[C@]4(C)C(=CC[C@H]3[C@@H]2CC1)C[C@@H](O)CC4	27c	28.184	0	3.56504	0.223462	0.875156	0.223444	0.875168	4034.38	859.099	3364.85	3844.8
O=C(O[C@@H]1[C@]2(C)[C@H]([C@H]3[C@@H]([C@]4(C)[C@H](CC(=O)N5[C@@](C(=O)OCC)(C4)CCC5)CC3)CC2)CC1)N[C@@H]1c2c(cccc2)CCC1	40k	45.4457	0	6.03885	0.147866	0.951071	0.14787	0.951066	21546.1	3035.84	19525.8	20530.5
O=C(O[C@@H]1[C@]2(C)[C@H]([C@H]3[C@@H]([C@]4(C)[C@H](CC(=O)N5[C@@](C(=O)OCC)(C4)CCC5)CC3)CC2)CC1)N1CCN(C)CC1	40d	94.7564	0	5.49974	0.150903	0.95202	0.150899	0.952023	16446.6	2360.31	14891.2	15641.6
O=C(O[C@@H]1C[C@H]2[C@@](C)([C@@H]3[C@H]([C@H]4[C@@](C)(C(=O)c5c([C@H](C(=O)OCC)C4)cccc5)CC3)CC2)CC1)N1CCOCC1	42c	81.6106	0	5.87568	0.125701	0.972603	0.12571	0.972593	19047.4	2282.28	17657.5	18155.1
O=C(OCC)[C@H]1C(c2ccccc2)=C(C(=O)OC)C(=O)[C@]2(C)[C@H]([C@H]3[C@@H]([C@]4(C)[C@H](C[C@@H](O)CC4)CC3)CC2)C1	16	77.3977	0	4.51271	0.351116	0.838255	0.351124	0.838242	10644.2	3414.16	8150.68	9723.54
O=C(O[C@@H]1C[C@H]2[C@@](C)([C@@H]3[C@@H](NC(=O)C2)[C@H]2[C@@](C)(C(=O)CC2)CC3)CC1)N1Cc2c(cccc2)CC1	41ag	29.3773	0	5.65747	0.0913634	0.964774	0.0913581	0.964776	15319.1	1361.31	14376	14900.8
O=C(OCC)[C@]12N(C(=O)C[C@H]3[C@@](C)([C@@H]4[C@H]([C@H]5[C@@](C)([C@@H]([C@@H](CCCC(C)C)C)CC5)CC4)CC3)C1)CCC2	3b	79.9687	0	5.33349	0.191312	0.958524	0.191318	0.958514	14616	2601.41	13033.2	13597.3
O=C1[C@]2(C)C[C@@]3([C@H]([C@@]4(C)[C@@H]([C@@H](C)NC(=O)CC4)CC3)CC2)C1	24	34.9193	0	3.37493	0.253158	0.907488	0.253157	0.907474	3456.16	809.903	2903.2	3199.21
O(C)c1cc2c([C@@H]3[C@H]([C@H]4[C@@](C)(C5(OCCO5)CC4)NC(=O)C3)CC2)cc1	27a	53.9307	0	4.05017	0.157407	0.903999	0.157417	0.903988	5863.45	895.512	5142.6	5688.78
O(C)c1cc2NC(=O)C[C@H]3[C@H]4[C@@](C)([C@@H](O)CC4)CC[C@@H]3c2cc1	29	24.6756	0	3.69847	0.207877	0.868279	0.207893	0.868282	4314.31	864.008	3608.6	4156.02
O(COC)C[C@]1(C)[C@@H](OCOC)CC[C@]2(C)[C@@H]1CC(=O)N[C@H]1[C@H]2CC[C@](C)([C@H]2OC(=O)OC2)C1	39	81.4662	0	4.32833	0.376526	0.938686	0.37655	0.938683	9060.22	2947.12	7346.71	7826.62
O=C(O[C@@H]1C[C@H]2[C@@](C)([C@@H]3[C@@H](NC(=O)C2)[C@H]2[C@@](C)([C@@H]([C@@H](CCCC(C)C)C)CC2)CC3)CC1)N[C@H](CO)Cc1ccccc1	41bm	15.5906	0	7.39616	0.0615501	0.962424	0.0615494	0.962426	32542	1979.21	30948.2	32156.5
O=C(O[C@@H]1[C@]2(C)[C@H]([C@H]3[C@@H](c4c(NC(=O)C3)cc(OC)cc4)CC2)CC1)N1Cc2c(cccc2)CC1	43d	13.9464	0	4.72871	0.258968	0.848471	0.258966	0.848477	10612.2	2608.1	8545.17	10071.2
O(CO[C@H]1[C@H]([C@@]2(C)C(=O)C[C@@H](C(C)C)O2)[C@]2(C)[C@](C)([C@H]3[C@@](C)([C@H](OCOC)C2)[C@H]2[C@@H](C(C)(C)[C@H](OCOC)CC2)CC(=O)N3)C1)C	35	96.3405	0	4.90617	0.370428	0.846889	0.370425	0.846875	15691	5242.73	11986	14153.3
O=C1N[C@]2(C)C[C@@]3([C@H]([C@@]4(C)[C@@H]([C@@](CO)(C)CCC4)CC3)CC2)CC1	10	33.9776	0	3.53867	0.256461	0.972335	0.256485	0.972356	4176.35	961.192	3643.96	3747.56
O=C(O[C@@H]1C[C@H]2[C@@](C)([C@@H]3[C@@H](NC(=O)C2)[C@H]2[C@@](C)([C@@H]([C@@H](CCCC(C)C)C)CC2)CC3)CC1)N[C@@H]1c2c(cccc2)CCC1	41bi	5.91152	0	6.90632	0.0761331	0.979809	0.0761363	0.979808	28184.4	2087.46	26863.8	27417.4
O=C(O[C@@H]1C[C@H]2[C@@](C)([C@@H]3[C@@H](NC(=O)C2)[C@H]2[C@@](C)([C@H]4[C@H](C)[C@@]5(O[C@H]4C2)OC[C@H](C)CC5)CC3)CC1)NCCOC	41cg	19.87	0	6.0136	0.103249	0.965758	0.103256	0.965759	19772.6	1973.53	18458.6	19113

## Sheet: Conf_3kcal
mol	Name	E	dE	rgyr	glob	ecc	npr1	npr2	pmi	pmi1	pmi2	pmi3
S(C(=O)[C@@]1(OC(=O)CC)[C@H](C)C[C@@H]2[C@]1(C)C[C@H](O)[C@]1(F)[C@]3(C)C([C@@H](F)C[C@@H]21)=CC(=O)C=C3)CF	Flovent	90.8534	0	4.20212	0.304079	0.975961	0.304074	0.975948	8838.79	2357.56	7566.77	7753.25
S(C(=O)[C@@]1(OC(=O)CC)[C@H](C)C[C@@H]2[C@]1(C)C[C@H](O)[C@]1(F)[C@]3(C)C([C@@H](F)C[C@@H]21)=CC(=O)C=C3)CF	Flovent	90.8695	0.0161571	4.21094	0.306967	0.943525	0.306963	0.943538	8875.97	2421.33	7442.62	7887.99
S(C(=O)[C@@]1(OC(=O)CC)[C@H](C)C[C@@H]2[C@]1(C)C[C@H](O)[C@]1(F)[C@]3(C)C([C@@H](F)C[C@@H]21)=CC(=O)C=C3)CF	Flovent	90.9642	0.110864	4.24115	0.305955	0.94256	0.305951	0.942572	9004.37	2450.41	7549.19	8009.14
S(C(=O)[C@@]1(OC(=O)CC)[C@H](C)C[C@@H]2[C@]1(C)C[C@H](O)[C@]1(F)[C@]3(C)C([C@@H](F)C[C@@H]21)=CC(=O)C=C3)CF	Flovent	91.1089	0.25548	4.25996	0.304032	0.95962	0.304022	0.959633	9083.91	2440.05	7701.9	8025.88
S(C(=O)[C@@]1(OC(=O)CC)[C@H](C)C[C@@H]2[C@]1(C)C[C@H](O)[C@]1(F)[C@]3(C)C([C@@H](F)C[C@@H]21)=CC(=O)C=C3)CF	Flovent	93.0675	2.21409	4.30283	0.265427	0.9485	0.265436	0.948489	9267.66	2222.27	7940.89	8372.15
S(C(=O)[C@@]1(OC(=O)CC)[C@H](C)C[C@@H]2[C@]1(C)C[C@H](O)[C@]1(F)[C@]3(C)C([C@@H](F)C[C@@H]21)=CC(=O)C=C3)CF	Flovent	93.1248	2.27142	4.29722	0.262974	0.967897	0.262964	0.967892	9243.36	2179.14	8020.75	8286.83
S(C(=O)[C@@]1(OC(=O)CC)[C@H](C)C[C@@H]2[C@]1(C)C[C@H](O)[C@]1(F)[C@]3(C)C([C@@H](F)C[C@@H]21)=CC(=O)C=C3)CF	Flovent	93.3214	2.46799	4.33241	0.262746	0.963346	0.262738	0.963346	9395.6	2217.87	8131.96	8441.37
S(C(=O)[C@@]1(OC(=O)CC)[C@H](C)C[C@@H]2[C@]1(C)C[C@H](O)[C@]1(F)[C@]3(C)C([C@@H](F)C[C@@H]21)=CC(=O)C=C3)CF	Flovent	93.3897	2.53637	4.2809	0.280246	0.935366	0.280255	0.935391	9174	2320.82	7746.07	8281.11
S(C(=O)[C@@]1(OC(=O)CC)[C@H](C)C[C@@H]2[C@]1(C)C[C@H](O)[C@]1(F)[C@]3(C)C([C@@H](F)C[C@@H]21)=CC(=O)C=C3)CF	Flovent	93.4783	2.62488	4.24977	0.248827	0.974313	0.248829	0.974321	9040.7	2023.79	7924.38	8133.23
S(C(=O)[C@@]1(OC(=O)CC)[C@H](C)C[C@@H]2[C@]1(C)C[C@H](O)[C@]1(F)[C@]3(C)C([C@@H](F)C[C@@H]21)=CC(=O)C=C3)CF	Flovent	93.6694	2.816	4.30705	0.280086	0.946374	0.280094	0.946389	9286.03	2336.38	7894.24	8341.44
O=CNc1c(O)ccc([C@@H](O)CN[C@@H](Cc2ccc(OC)cc2)C)c1	Formoterol	6.7196	0	3.44453	0.556993	0.62147	0.556997	0.621464	4086.23	2089.57	2331.41	3751.49
O=CNc1c(O)ccc([C@@H](O)CN[C@@H](Cc2ccc(OC)cc2)C)c1	Formoterol	6.90556	0.185964	3.36467	0.460565	0.726913	0.460534	0.726909	3899.09	1641.79	2591.41	3564.97
O=CNc1c(O)ccc([C@@H](O)CN[C@@H](Cc2ccc(OC)cc2)C)c1	Formoterol	7.76212	1.04252	3.34919	0.531492	0.669224	0.531484	0.669259	3863.23	1865.96	2349.66	3510.85
O=CNc1c(O)ccc([C@@H](O)CN[C@@H](Cc2ccc(OC)cc2)C)c1	Formoterol	9.24062	2.52102	3.4878	0.499113	0.64249	0.499116	0.642478	4189.62	1952.85	2513.77	3912.62
O=CNc1c(O)ccc([C@@H](O)CN[C@@H](Cc2ccc(OC)cc2)C)c1	Formoterol	9.5745	2.8549	3.51851	0.484239	0.620568	0.484235	0.620565	4263.8	1961.88	2514.22	4051.5
O[C@@H]1CC=2[C@@](C)([C@@H]3[C@H]([C@H]4[C@@](C)(C(c5cnccc5)=CC4)CC3)CC=2)CC1	Zytiga	48.2264	0	4.20012	0.141452	0.929308	0.141459	0.929297	6165.74	842.397	5534.02	5955.06
O[C@@H]1CC=2[C@@](C)([C@@H]3[C@H]([C@H]4[C@@](C)(C(c5cnccc5)=CC4)CC3)CC=2)CC1	Zytiga	49.4121	1.18568	4.20502	0.135883	0.927944	0.135882	0.92794	6180.13	813.798	5557.45	5989.02
O=C(CO)[C@]12[C@]3(C)[C@H]([C@H]4[C@H]([C@@H](O)C3)[C@]3(C)C(=CC(=O)C=C3)CC4)C[C@H]1O[C@@H](CCC)O2	Pulmicort	79.1661	0	3.95089	0.380359	0.86687	0.380366	0.866868	6720.5	2275.02	5184.85	5981.13
O=C(CO)[C@]12[C@]3(C)[C@H]([C@H]4[C@H]([C@@H](O)C3)[C@]3(C)C(=CC(=O)C=C3)CC4)C[C@H]1O[C@@H](CCC)O2	Pulmicort	79.3722	0.206132	3.99404	0.382286	0.807598	0.382276	0.807602	6867.98	2397.82	5065.67	6272.48
O=C(CO)[C@]12[C@]3(C)[C@H]([C@H]4[C@H]([C@@H](O)C3)[C@]3(C)C(=CC(=O)C=C3)CC4)C[C@H]1O[C@@H](CCC)O2	Pulmicort	80.3826	1.21647	3.978	0.359694	0.885084	0.359702	0.885065	6812.94	2183.41	5372.4	6070.06
O=C(CO)[C@]12[C@]3(C)[C@H]([C@H]4[C@H]([C@@H](O)C3)[C@]3(C)C(=CC(=O)C=C3)CC4)C[C@H]1O[C@@H](CCC)O2	Pulmicort	80.9141	1.74799	3.94891	0.362141	0.888	0.362115	0.888027	6714.21	2161.03	5299.58	5967.81
O=C(CO)[C@]12[C@]3(C)[C@H]([C@H]4[C@H]([C@@H](O)C3)[C@]3(C)C(=CC(=O)C=C3)CC4)C[C@H]1O[C@@H](CCC)O2	Pulmicort	81.0686	1.90251	3.89518	0.364237	0.849224	0.364212	0.849226	6532.41	2149.76	5012.56	5902.5
O=C(CO)[C@]12[C@]3(C)[C@H]([C@H]4[C@H]([C@@H](O)C3)[C@]3(C)C(=CC(=O)C=C3)CC4)C[C@H]1O[C@@H](CCC)O2	Pulmicort	81.3162	2.15012	3.92167	0.365914	0.904414	0.365918	0.904412	6621.28	2134.35	5275.32	5832.88
O=C(CO)[C@]12[C@]3(C)[C@H]([C@H]4[C@H]([C@@H](O)C3)[C@]3(C)C(=CC(=O)C=C3)CC4)C[C@H]1O[C@@H](CCC)O2	Pulmicort	81.478	2.31192	3.9922	0.363901	0.820536	0.363881	0.820551	6861.82	2286.07	5155.09	6282.47
O=C(CO)[C@]12[C@]3(C)[C@H]([C@H]4[C@H]([C@@H](O)C3)[C@]3(C)C(=CC(=O)C=C3)CC4)C[C@H]1O[C@@H](CCC)O2	Pulmicort	81.7621	2.59598	4.037	0.348227	0.843085	0.348226	0.843064	7016.67	2230.09	5399.11	6404.15
O=C(CO)[C@]12[C@]3(C)[C@H]([C@H]4[C@H]([C@@H](O)C3)[C@]3(C)C(=CC(=O)C=C3)CC4)C[C@H]1O[C@@H](CCC)O2	Pulmicort	82.0637	2.89759	3.97602	0.371739	0.839349	0.371759	0.839339	6806.18	2288.69	5167.29	6156.38
O=C(CO)[C@]12[C@]3(C)[C@H]([C@H]4[C@H]([C@@H](O)C3)[C@]3(C)C(=CC(=O)C=C3)CC4)C[C@H]1O[C@@H](CCC)O2	Pulmicort	82.1	2.93388	3.96774	0.343261	0.909676	0.343262	0.909639	6777.88	2065.42	5473.32	6017.03
O=C1C=C2[C@@H]([C@@H]3[C@H]([C@H]4[C@@](CC)([C@](O)(C#C)CC4)CC3)CC2)CC1	Mirena	58.0586	0	3.65153	0.229626	0.952912	0.229604	0.952907	4166.14	876.57	3637.96	3817.75
O=C1C=C2[C@@H]([C@@H]3[C@H]([C@H]4[C@@](CC)([C@](O)(C#C)CC4)CC3)CC2)CC1	Mirena	59.3496	1.29099	3.52838	0.282019	0.975478	0.282045	0.975476	3889.89	971.972	3361.64	3446.16
O=C1C=C2[C@@H]([C@@H]3[C@H]([C@H]4[C@@](CC)([C@](O)(C#C)CC4)CC3)CC2)CC1	Mirena	60.5334	2.47485	3.64879	0.22314	0.958321	0.223134	0.958327	4160.01	851.025	3655.02	3813.96
S(=O)(=O)(O)Cc1cc2c([C@@H]3[C@H]([C@H]4[C@@](C)(C(=O)CC4)CC3)CC2)cc1	Premarin	91.0939	0	4.32038	0.103883	0.946615	0.103902	0.94661	6504.45	659.176	6005.5	6344.22
S(=O)(=O)(O)Cc1cc2c([C@@H]3[C@H]([C@H]4[C@@](C)(C(=O)CC4)CC3)CC2)cc1	Premarin	91.154	0.0600438	4.22642	0.133005	0.965973	0.133003	0.965979	6224.54	788.842	5729.23	5931.01
S(=O)(=O)(O)Cc1cc2c([C@@H]3[C@H]([C@H]4[C@@](C)(C(=O)CC4)CC3)CC2)cc1	Premarin	91.2638	0.169896	4.23774	0.133078	0.958981	0.133073	0.958995	6257.83	796.1	5737.13	5982.44
S(=O)(=O)(O)Cc1cc2c([C@@H]3[C@H]([C@H]4[C@@](C)(C(=O)CC4)CC3)CC2)cc1	Premarin	93.5607	2.46677	4.36487	0.100367	0.94527	0.100365	0.945267	6638.73	651.431	6135.39	6490.64
S(=O)(=O)(O)Cc1cc2c([C@@H]3[C@H]([C@H]4[C@@](C)(C(=O)CC4)CC3)CC2)cc1	Premarin	93.6371	2.54317	4.28513	0.125247	0.963014	0.125252	0.963015	6398.77	767.584	5901.65	6128.3
S(=O)(=O)(O)Cc1cc2c([C@@H]3[C@H]([C@H]4[C@@](C)(C(=O)CC4)CC3)CC2)cc1	Premarin	93.6738	2.57985	4.391	0.0995879	0.947383	0.0995877	0.947377	6718.66	653.745	6219.07	6564.51
S(=O)(=O)(O)Cc1cc2c([C@@H]3[C@H]([C@H]4[C@@](C)(C(=O)CC4)CC3)CC2)cc1	Premarin	93.7072	2.61323	4.3792	0.0997042	0.947853	0.0997055	0.947843	6682.63	650.823	6187	6527.45
S(=O)(=O)(O)Cc1cc2c([C@@H]3[C@H]([C@H]4[C@@](C)(C(=O)CC4)CC3)CC2)cc1	Premarin	93.7393	2.64537	4.31685	0.122742	0.954014	0.12274	0.954011	6493.68	767.577	5966.09	6253.69
S(=O)(=O)(O)Cc1cc2c([C@@H]3[C@H]([C@H]4[C@@](C)(C(=O)CC4)CC3)CC2)cc1	Premarin	93.783	2.68904	4.29584	0.125206	0.961952	0.125216	0.961957	6430.44	771.564	5927.45	6161.87
[S@H0](=O)(CCCC(F)(F)C(F)(F)F)CCCCCCCCC[C@H]1[C@H]2[C@H]3[C@@](C)([C@@H](O)CC3)CC[C@@H]2c2c(cc(O)cc2)C1	Faslodex	107.776	0	4.43186	0.514186	0.905289	0.514217	0.905319	11917.6	5065.61	8918.41	9851.12
[S@H0](=O)(CCCC(F)(F)C(F)(F)F)CCCCCCCCC[C@H]1[C@H]2[C@H]3[C@@](C)([C@@H](O)CC3)CC[C@@H]2c2c(cc(O)cc2)C1	Faslodex	109.511	1.73521	6.39738	0.141225	0.902671	0.141227	0.902669	24832.3	3431.66	21934	24299
FC(F)(F)c1c(NC(=O)[C@@H]2[C@]3(C)[C@H]([C@H]4[C@](F)([C@@H](O)C3)[C@]3(C)[C@H](NC(=O)C=C3)CC4)CC2)cc(C(F)(F)F)cc1	Avodart	84.9081	0	5.17532	0.144933	0.902244	0.144938	0.902243	15066.5	2133.37	13280.3	14719.2
FC(F)(F)c1c(NC(=O)[C@@H]2[C@]3(C)[C@H]([C@H]4[C@](F)([C@@H](O)C3)[C@]3(C)[C@H](NC(=O)C=C3)CC4)CC2)cc(C(F)(F)F)cc1	Avodart	85.2309	0.322719	5.17815	0.144172	0.902947	0.144173	0.902945	15082.9	2124.5	13305.5	14735.7
FC(F)(F)c1c(NC(=O)[C@@H]2[C@]3(C)[C@H]([C@H]4[C@](F)([C@@H](O)C3)[C@]3(C)[C@H](NC(=O)C=C3)CC4)CC2)cc(C(F)(F)F)cc1	Avodart	85.7184	0.810207	5.15766	0.210791	0.954256	0.210782	0.954261	14963.9	2913.68	13190.9	13823.1
FC(F)(F)c1c(NC(=O)[C@@H]2[C@]3(C)[C@H]([C@H]4[C@](F)([C@@H](O)C3)[C@]3(C)[C@H](NC(=O)C=C3)CC4)CC2)cc(C(F)(F)F)cc1	Avodart	86.0477	1.13957	5.27867	0.149706	0.956501	0.149713	0.956496	15674.4	2228.32	14236.4	14883.9
FC(F)(F)c1c(NC(=O)[C@@H]2[C@]3(C)[C@H]([C@H]4[C@](F)([C@@H](O)C3)[C@]3(C)[C@H](NC(=O)C=C3)CC4)CC2)cc(C(F)(F)F)cc1	Avodart	86.1346	1.22648	5.28875	0.145697	0.95895	0.145697	0.958948	15734.5	2178.49	14338.4	14952.2
FC(F)(F)c1c(NC(=O)[C@@H]2[C@]3(C)[C@H]([C@H]4[C@](F)([C@@H](O)C3)[C@]3(C)[C@H](NC(=O)C=C3)CC4)CC2)cc(C(F)(F)F)cc1	Avodart	86.1426	1.23444	5.24894	0.180542	0.877306	0.180544	0.877304	15498.3	2719.46	13214.5	15062.6
FC(F)(F)c1c(NC(=O)[C@@H]2[C@]3(C)[C@H]([C@H]4[C@](F)([C@@H](O)C3)[C@]3(C)[C@H](NC(=O)C=C3)CC4)CC2)cc(C(F)(F)F)cc1	Avodart	86.1493	1.24112	5.28444	0.151276	0.951844	0.151261	0.951846	15708.4	2259.57	14218.9	14938.2
FC(F)(F)c1c(NC(=O)[C@@H]2[C@]3(C)[C@H]([C@H]4[C@](F)([C@@H](O)C3)[C@]3(C)[C@H](NC(=O)C=C3)CC4)CC2)cc(C(F)(F)F)cc1	Avodart	86.1574	1.24922	5.39853	0.151507	0.904404	0.151507	0.904406	16394.3	2416.29	14423.9	15948.4
FC(F)(F)c1c(NC(=O)[C@@H]2[C@]3(C)[C@H]([C@H]4[C@](F)([C@@H](O)C3)[C@]3(C)[C@H](NC(=O)C=C3)CC4)CC2)cc(C(F)(F)F)cc1	Avodart	86.2214	1.3133	5.40066	0.150557	0.907379	0.150565	0.907373	16407.3	2400.82	14468.4	15945.4
FC(F)(F)c1c(NC(=O)[C@@H]2[C@]3(C)[C@H]([C@H]4[C@](F)([C@@H](O)C3)[C@]3(C)[C@H](NC(=O)C=C3)CC4)CC2)cc(C(F)(F)F)cc1	Avodart	86.4711	1.56291	5.36397	0.165304	0.894536	0.165304	0.894531	16185.2	2597.76	14057.6	15715
FC(F)(F)c1c(NC(=O)[C@@H]2[C@]3(C)[C@H]([C@H]4[C@](F)([C@@H](O)C3)[C@]3(C)[C@H](NC(=O)C=C3)CC4)CC2)cc(C(F)(F)F)cc1	Avodart	86.684	1.7759	5.41366	0.157946	0.907994	0.157955	0.907994	16486	2520.92	14491.3	15959.7
FC(F)(F)c1c(NC(=O)[C@@H]2[C@]3(C)[C@H]([C@H]4[C@](F)([C@@H](O)C3)[C@]3(C)[C@H](NC(=O)C=C3)CC4)CC2)cc(C(F)(F)F)cc1	Avodart	87.6311	2.72296	5.24474	0.180694	0.883297	0.180694	0.8833	15473.6	2709.3	13244.1	14993.9
FC(F)(F)c1c(NC(=O)[C@@H]2[C@]3(C)[C@H]([C@H]4[C@](F)([C@@H](O)C3)[C@]3(C)[C@H](NC(=O)C=C3)CC4)CC2)cc(C(F)(F)F)cc1	Avodart	87.775	2.86682	4.50802	0.324198	0.840688	0.3242	0.840698	11431.8	3423.9	8878.67	10561.1
FC(F)(F)c1c(NC(=O)[C@@H]2[C@]3(C)[C@H]([C@H]4[C@](F)([C@@H](O)C3)[C@]3(C)[C@H](NC(=O)C=C3)CC4)CC2)cc(C(F)(F)F)cc1	Avodart	87.888	2.97981	5.22581	0.184542	0.881763	0.184537	0.881768	15361.7	2743.83	13110.8	14868.7
Oc1cc2c([C@@H]3[C@H]([C@H]4[C@@](C)([C@@](O)(C#C)CC4)CC3)CC2)cc1	Ethinyl Estradiol	43.9713	0	3.67996	0.165533	0.914209	0.165539	0.914204	4013.91	638.981	3528.83	3860
Oc1cc2c([C@@H]3[C@H]([C@H]4[C@@](C)([C@@](O)(C#C)CC4)CC3)CC2)cc1	Ethinyl Estradiol	46.8325	2.86125	3.65273	0.171966	0.914957	0.171967	0.914929	3954.73	651.765	3467.64	3790.06
O=C1C=C2[C@@H]([C@H]3C(=C)C[C@]4(CC)[C@@](O)(C#C)CC[C@H]4[C@@H]3CC2)CC1	Etonogestrel	57.72	0	3.67755	0.213891	0.910999	0.213902	0.910985	4388.1	883.459	3762.55	4130.2
O=C1C=C2[C@@H]([C@H]3C(=C)C[C@]4(CC)[C@@](O)(C#C)CC[C@H]4[C@@H]3CC2)CC1	Etonogestrel	57.9015	0.181471	3.66971	0.211716	0.928366	0.211724	0.928375	4369.31	864.529	3790.81	4083.28
O=C1C=C2[C@@H]([C@H]3C(=C)C[C@]4(CC)[C@@](O)(C#C)CC[C@H]4[C@@H]3CC2)CC1	Etonogestrel	59.8936	2.17366	3.57523	0.257602	0.935275	0.257611	0.935264	4147.36	974.434	3537.71	3782.58
O=C1C=C2[C@@H]([C@H]3C(=C)C[C@]4(CC)[C@@](O)(C#C)CC[C@H]4[C@@H]3CC2)CC1	Etonogestrel	60.7154	2.99544	3.63953	0.226686	0.935964	0.226686	0.935958	4297.82	900.985	3720.06	3974.6
S(C(=O)[C@@]1(OC(=O)CC)[C@H](C)C[C@@H]2[C@]1(C)C[C@H](OC(=O)c1occc1)[C@]1(F)[C@]3(C)C([C@@H](F)C[C@@H]21)=CC(=O)C=C3)CF	Fluticasone Furoate	130.248	0	4.42529	0.483884	0.737279	0.48389	0.737285	11645.3	5073.93	7730.95	10485.7
S(C(=O)[C@@]1(OC(=O)CC)[C@H](C)C[C@@H]2[C@]1(C)C[C@H](OC(=O)c1occc1)[C@]1(F)[C@]3(C)C([C@@H](F)C[C@@H]21)=CC(=O)C=C3)CF	Fluticasone Furoate	132.576	2.3276	4.49757	0.451695	0.786487	0.451681	0.786507	12028.5	4854.88	8453.74	10748.5
O=C1C=C2[C@@](C)([C@@H]3[C@H]([C@H]4[C@@](C)([C@@H](O)CC4)CC3)CC2)CC1	Androgel	40.5656	0	3.45846	0.194241	0.908777	0.194241	0.908771	3449.72	637.254	2981.44	3280.74
O=C1O[C@@]2([C@]3(C)[C@H]([C@H]4[C@@H]([C@]5(C)C([C@H]6[C@@H]4C6)=CC(=O)CC5)CC3)[C@H]3[C@@H]2C3)CC1	Drospirenone	242.592	0	3.97031	0.17191	0.919355	0.171888	0.919365	5777.43	949.739	5079.79	5525.33
O=C1O[C@@]2([C@]3(C)[C@H]([C@H]4[C@@H]([C@]5(C)C([C@H]6[C@@H]4C6)=CC(=O)CC5)CC3)[C@H]3[C@@H]2C3)CC1	Drospirenone	243.11	0.51724	3.90057	0.198616	0.895625	0.198605	0.895634	5575.9	1057.57	4769.24	5324.98
O=C(CO)[C@]1(O)[C@]2(C)[C@H]([C@H]3[C@@](C)([C@]4(C)C(=CC(=O)C=C4)CC3)C(=O)C2)CC1	Prednisone	93.7996	0	3.80073	0.205148	0.944021	0.20516	0.944016	5380.52	1027.25	4726.74	5007.06
O=C(CO)[C@]1(O)[C@]2(C)[C@H]([C@H]3[C@@](C)([C@]4(C)C(=CC(=O)C=C4)CC3)C(=O)C2)CC1	Prednisone	94.3539	0.554301	3.74291	0.219834	0.926079	0.219823	0.926085	5217.84	1069.01	4503.6	4863.06
O=C(CO)[C@]1(O)[C@]2(C)[C@H]([C@H]3[C@@](C)([C@]4(C)C(=CC(=O)C=C4)CC3)C(=O)C2)CC1	Prednisone	94.3782	0.578613	3.74277	0.221003	0.911727	0.221001	0.911719	5217.4	1081.3	4460.78	4892.72
O=C(CO)[C@]1(O)[C@]2(C)[C@H]([C@H]3[C@@](C)([C@]4(C)C(=CC(=O)C=C4)CC3)C(=O)C2)CC1	Prednisone	95.9381	2.13848	3.78767	0.200505	0.945825	0.200519	0.945801	5343.57	998.442	4709.41	4979.29
S(C(=O)C)[C@H]1[C@H]2[C@H]3[C@@](C)([C@@]4(OC(=O)CC4)CC3)CC[C@@H]2[C@]2(C)C(=CC(=O)CC2)C1	Spironolactone	40.7047	0	3.95354	0.327765	0.813771	0.327777	0.813778	6511.44	1993.22	4948.61	6081.04
S(C(=O)C)[C@H]1[C@H]2[C@H]3[C@@](C)([C@@]4(OC(=O)CC4)CC3)CC[C@@H]2[C@]2(C)C(=CC(=O)CC2)C1	Spironolactone	41.0116	0.306893	4.00649	0.30333	0.824141	0.303315	0.824164	6686.74	1906.66	5180.75	6286.08
S(C(=O)C)[C@H]1[C@H]2[C@H]3[C@@](C)([C@@]4(OC(=O)CC4)CC3)CC[C@@H]2[C@]2(C)C(=CC(=O)CC2)C1	Spironolactone	43.2236	2.51896	3.8671	0.358953	0.828766	0.358966	0.828765	6229.67	2044.34	4719.9	5695.1
S(C(=O)C)[C@H]1[C@H]2[C@H]3[C@@](C)([C@@]4(OC(=O)CC4)CC3)CC[C@@H]2[C@]2(C)C(=CC(=O)CC2)C1	Spironolactone	43.3878	2.6831	3.83278	0.377924	0.816356	0.377904	0.816331	6119.67	2107.93	4553.46	5577.96
S(C(=O)C)[C@H]1[C@H]2[C@H]3[C@@](C)([C@@]4(OC(=O)CC4)CC3)CC[C@@H]2[C@]2(C)C(=CC(=O)CC2)C1	Spironolactone	43.6334	2.92873	3.91915	0.33597	0.837011	0.335984	0.837013	6398.61	1978.68	4929.34	5889.2
S(C(=O)C)[C@H]1[C@H]2[C@H]3[C@@](C)([C@@]4(OC(=O)CC4)CC3)CC[C@@H]2[C@]2(C)C(=CC(=O)CC2)C1	Spironolactone	43.6954	2.99072	3.88073	0.351023	0.828134	0.351045	0.828118	6273.58	2021.24	4768.12	5757.79
F[C@]12[C@@H](O)C[C@]3(C)[C@]4(C(=O)CO)OC(C)(C)O[C@@H]4C[C@H]3[C@@H]1CCC=1[C@]2(C)C=CC(=O)C=1	Triamcinolone Acetonide	89.5757	0	3.86023	0.288678	0.908221	0.288674	0.908215	6474.83	1701.6	5353.52	5894.55
O=C(CO)[C@]1(O)[C@]2(C)[C@H]([C@H]3[C@H]([C@@H](O)C2)[C@]2(C)C([C@@H](C)C3)=CC(=O)C=C2)CC1	Methylprednisolone	78.9823	0	3.79937	0.249514	0.898088	0.249516	0.898076	5405.58	1256.08	4520.99	5034.08
O=C(CO)[C@]1(O)[C@]2(C)[C@H]([C@H]3[C@H]([C@@H](O)C2)[C@]2(C)C([C@@H](C)C3)=CC(=O)C=C2)CC1	Methylprednisolone	80.2169	1.23462	3.79463	0.255226	0.91162	0.255218	0.911612	5392.04	1270.19	4536.99	4976.89
O=C(CO)[C@]1(O)[C@]2(C)[C@H]([C@H]3[C@H]([C@@H](O)C2)[C@]2(C)C([C@@H](C)C3)=CC(=O)C=C2)CC1	Methylprednisolone	81.4422	2.45993	3.81089	0.251783	0.907616	0.251789	0.907624	5438.59	1268.29	4571.79	5037.1
O=C(CO)[C@]1(O)[C@]2(C)[C@H]([C@H]3[C@H]([C@@H](O)C2)[C@]2(C)C([C@@H](C)C3)=CC(=O)C=C2)CC1	Methylprednisolone	81.513	2.53067	3.82658	0.251403	0.92528	0.251418	0.925273	5482.96	1266.62	4661.42	5037.89
O=C(NC(C)(C)C)[C@@H]1[C@]2(C)[C@H]([C@H]3[C@@H]([C@]4(C)[C@H](NC(=O)C=C4)CC3)CC2)CC1	Finasteride	-0.203829	0	4.29519	0.163263	0.898771	0.163276	0.898769	6873.03	1088.43	5991.4	6666.23
O=C(NC(C)(C)C)[C@@H]1[C@]2(C)[C@H]([C@H]3[C@@H]([C@]4(C)[C@H](NC(=O)C=C4)CC3)CC2)CC1	Finasteride	1.13293	1.33676	4.36448	0.133113	0.952626	0.13312	0.952621	7096.64	905.871	6482.5	6804.91
O=C(NC(C)(C)C)[C@@H]1[C@]2(C)[C@H]([C@H]3[C@@H]([C@]4(C)[C@H](NC(=O)C=C4)CC3)CC2)CC1	Finasteride	1.90551	2.10934	4.49229	0.110621	0.948719	0.110644	0.948709	7518.13	807.86	6926.95	7301.45
O=C(CO)[C@]1(O)[C@]2(C)[C@H]([C@H]3[C@H]([C@@H](O)C2)[C@]2(C)C(=CC(=O)CC2)CC3)CC1	Hydrocortisone	81.5128	0	3.79604	0.213265	0.911293	0.213261	0.911314	5223.03	1048.56	4480.73	4916.78
O=C(CO)[C@]1(O)[C@]2(C)[C@H]([C@H]3[C@H]([C@@H](O)C2)[C@]2(C)C(=CC(=O)CC2)CC3)CC1	Hydrocortisone	82.2271	0.714263	3.84564	0.206806	0.947262	0.206797	0.947262	5360.49	1029.25	4714.62	4977.11
O=C(CO)[C@]1(O)[C@]2(C)[C@H]([C@H]3[C@H]([C@@H](O)C2)[C@]2(C)C(=CC(=O)CC2)CC3)CC1	Hydrocortisone	82.6353	1.12251	3.7969	0.215537	0.930263	0.215538	0.930255	5225.3	1049.73	4530.6	4870.28
O=C(CO)[C@]1(O)[C@]2(C)[C@H]([C@H]3[C@H]([C@@H](O)C2)[C@]2(C)C(=CC(=O)CC2)CC3)CC1	Hydrocortisone	83.8036	2.29077	3.69804	0.254763	0.932438	0.254785	0.93245	4956.69	1154.78	4226.22	4532.38
O=C(CO)[C@]1(O)[C@]2(C)[C@H]([C@H]3[C@H]([C@@H](O)C2)[C@]2(C)C(=CC(=O)CC2)CC3)CC1	Hydrocortisone	83.8565	2.3437	3.87816	0.180052	0.939019	0.180048	0.93902	5451.39	926.364	4831.34	5145.08
O=C(CO)[C@]1(O)[C@]2(C)[C@H]([C@H]3[C@H]([C@@H](O)C2)[C@]2(C)C(=CC(=O)CC2)CC3)CC1	Hydrocortisone	83.9426	2.42978	3.75332	0.246292	0.967064	0.246321	0.967045	5106.17	1136.51	4461.89	4613.94
ClCC(=O)[C@@]1(O)[C@@H](C)C[C@@H]2[C@]1(C)C[C@H](O)[C@]1(F)[C@]3(C)C(=CC(=O)C=C3)CC[C@@H]21	Clobetasol Propionate	116.477	0	3.84631	0.249205	0.905119	0.249191	0.905142	6079.14	1406.34	5108.3	5643.65
ClCC(=O)[C@@]1(O)[C@@H](C)C[C@@H]2[C@]1(C)C[C@H](O)[C@]1(F)[C@]3(C)C(=CC(=O)C=C3)CC[C@@H]21	Clobetasol Propionate	117.771	1.29401	3.9927	0.19906	0.980902	0.199043	0.980917	6551.08	1196.3	5895.58	6010.27
O=C(O[C@@]1(C#C)[C@]2(CC)[C@H]([C@H]3[C@H](C(=C)C2)[C@@H]2C(=C/C(=N\O)/CC2)CC3)CC1)C	Sprintec	230.873	0	4.20175	0.169855	0.928254	0.169853	0.928271	6735.36	1090.52	5959.84	6420.37
O=C(C)[C@]1(O)[C@]2(C)[C@H]([C@H]3[C@@H]([C@]4(C)C([C@@H](C)C3)=CC(=O)C=C4)CC2)CC1	Medroxyprogesterone	65.31	0	3.75619	0.224079	0.914211	0.224081	0.914184	4832.12	1012.77	4131.81	4519.67
O=C(C)[C@]1(O)[C@]2(C)[C@H]([C@H]3[C@@H]([C@]4(C)C([C@@H](C)C3)=CC(=O)C=C4)CC2)CC1	Medroxyprogesterone	67.2632	1.95313	3.7755	0.213773	0.912583	0.213755	0.91258	4881.69	981.487	4190.25	4591.65
O=C(C)[C@]1(O)[C@]2(C)[C@H]([C@H]3[C@@H]([C@]4(C)C([C@@H](C)C3)=CC(=O)C=C4)CC2)CC1	Medroxyprogesterone	67.5314	2.22134	3.76263	0.218582	0.912183	0.21857	0.912182	4848.82	994.774	4151.59	4551.28
Cl[C@]12[C@@H](O)C[C@]3(C)[C@@](O)(C(=O)CO)[C@@H](C)C[C@H]3[C@@H]1CCC=1[C@]2(C)C=CC(=O)C=1	Qvar	126.54	0	3.73039	0.251059	0.926869	0.251055	0.926849	5690.51	1311.93	4843.41	5225.68
Cl[C@]12[C@@H](O)C[C@]3(C)[C@@](O)(C(=O)CO)[C@@H](C)C[C@H]3[C@@H]1CCC=1[C@]2(C)C=CC(=O)C=1	Qvar	127.469	0.928807	3.84398	0.206969	0.968404	0.206982	0.968403	6042.19	1149.8	5379.53	5555.06
Cl[C@]12[C@@H](O)C[C@]3(C)[C@@](O)(C(=O)CO)[C@@H](C)C[C@H]3[C@@H]1CCC=1[C@]2(C)C=CC(=O)C=1	Qvar	127.791	1.25147	3.72805	0.251206	0.942558	0.251212	0.942557	5683.29	1301.61	4883.67	5181.3
Cl[C@]12[C@@H](O)C[C@]3(C)[C@@](O)(C(=O)CO)[C@@H](C)C[C@H]3[C@@H]1CCC=1[C@]2(C)C=CC(=O)C=1	Qvar	128.896	2.35654	3.7931	0.229553	0.983051	0.229548	0.983046	5883.03	1220.68	5227.61	5317.77
Cl[C@]12[C@@H](O)C[C@]3(C)[C@@](O)(C(=O)CO)[C@@H](C)C[C@H]3[C@@H]1CCC=1[C@]2(C)C=CC(=O)C=1	Qvar	129.468	2.92808	3.77845	0.236888	0.972694	0.23688	0.972677	5837.87	1251.72	5139.83	5284.2
O=C(OCC(=O)[C@]1(O)[C@]2(C)[C@H]([C@H]3[C@H]([C@@H](O)C2)[C@]2(C)C(=CC(=O)C=C2)CC3)CC1)C	Prednisolone	52.1403	0	3.91004	0.280157	0.883317	0.280155	0.883297	6153.2	1593.61	5024.47	5688.31
O=C(OCC(=O)[C@]1(O)[C@]2(C)[C@H]([C@H]3[C@H]([C@@H](O)C2)[C@]2(C)C(=CC(=O)C=C2)CC3)CC1)C	Prednisolone	53.6142	1.47392	3.99761	0.279091	0.852968	0.279094	0.852965	6431.81	1683.9	5146.31	6033.43
O=C(OCC(=O)[C@]1(O)[C@]2(C)[C@H]([C@H]3[C@H]([C@@H](O)C2)[C@]2(C)C(=CC(=O)C=C2)CC3)CC1)C	Prednisolone	54.0259	1.88562	4.00713	0.265666	0.917063	0.265677	0.917076	6462.56	1573.2	5430.44	5921.47
ClCC(=O)[C@@]1(O)[C@H](C)C[C@@H]2[C@]1(C)C[C@H](O)[C@]1(Cl)[C@]3(C)C(=CC(=O)C=C3)CC[C@@H]21	Elocon	105.249	0	3.80894	0.26311	0.902961	0.263108	0.902947	6200.36	1506.3	5169.39	5725.03
ClCC(=O)[C@@]1(O)[C@H](C)C[C@@H]2[C@]1(C)C[C@H](O)[C@]1(Cl)[C@]3(C)C(=CC(=O)C=C3)CC[C@@H]21	Elocon	107.386	2.13692	3.92648	0.224884	0.971252	0.224905	0.971271	6588.78	1349.48	5827.85	6000.23
FC1(F)c2c(-c3c1cc(-c1cc4[nH]c([C@H]5N(C(=O)[C@@H](NC(=O)OC)C(C)C)[C@H]6C[C@@H]5CC6)nc4cc1)cc3)ccc(-c1[nH]c([C@H]3N(C(=O)[C@@H](NC(=O)OC)C(C)C)CC4(C3)CC4)nc1)c2	Ledipasvir	197.681	0	8.76574	0.0881001	0.939068	0.0881017	0.939067	68311.1	5937.67	63289	67395.6
FC1(F)c2c(-c3c1cc(-c1cc4[nH]c([C@H]5N(C(=O)[C@@H](NC(=O)OC)C(C)C)[C@H]6C[C@@H]5CC6)nc4cc1)cc3)ccc(-c1[nH]c([C@H]3N(C(=O)[C@@H](NC(=O)OC)C(C)C)CC4(C3)CC4)nc1)c2	Ledipasvir	199.552	1.87082	8.15449	0.109232	0.944848	0.109237	0.944848	59115.3	6287.53	54384.3	57558.8
FC1(F)c2c(-c3c1cc(-c1cc4[nH]c([C@H]5N(C(=O)[C@@H](NC(=O)OC)C(C)C)[C@H]6C[C@@H]5CC6)nc4cc1)cc3)ccc(-c1[nH]c([C@H]3N(C(=O)[C@@H](NC(=O)OC)C(C)C)CC4(C3)CC4)nc1)c2	Ledipasvir	199.902	2.22053	8.40158	0.125635	0.935263	0.125638	0.935259	62753.5	7651.22	56956.5	60899.2
FC1(F)c2c(-c3c1cc(-c1cc4[nH]c([C@H]5N(C(=O)[C@@H](NC(=O)OC)C(C)C)[C@H]6C[C@@H]5CC6)nc4cc1)cc3)ccc(-c1[nH]c([C@H]3N(C(=O)[C@@H](NC(=O)OC)C(C)C)CC4(C3)CC4)nc1)c2	Ledipasvir	200.424	2.74312	8.23579	0.117352	0.930101	0.117356	0.930094	60300.3	6912.62	54785.2	58902.8
[P@@](=O)(OC[C@@H]1[C@@H](O)[C@](F)(C)[C@H](N2C(=O)NC(=O)C=C2)O1)(Oc1ccccc1)N[C@H](C(=O)OC(C)C)C	Sovaldi	-47.5955	0	3.72789	0.529528	0.892156	0.529544	0.892178	7357.79	3217.77	5421.31	6076.49
[P@@](=O)(OC[C@@H]1[C@@H](O)[C@](F)(C)[C@H](N2C(=O)NC(=O)C=C2)O1)(Oc1ccccc1)N[C@H](C(=O)OC(C)C)C	Sovaldi	-46.9308	0.664635	3.71416	0.57967	0.914725	0.579719	0.914742	7304.13	3395	5356.99	5856.28
[P@@](=O)(OC[C@@H]1[C@@H](O)[C@](F)(C)[C@H](N2C(=O)NC(=O)C=C2)O1)(Oc1ccccc1)N[C@H](C(=O)OC(C)C)C	Sovaldi	-45.4854	2.11004	3.91871	0.546581	0.828583	0.546578	0.828579	8130.13	3741.86	5672.43	6845.97
O=C1[C@@H](N2C(=O)c3c(c(N)ccc3)C2)CCC(=O)N1	Revlimid	3.32208	0	3.14544	0.302752	0.887879	0.302757	0.887854	2565.1	709.026	2079.27	2341.9
O=C1[C@@H](N2C(=O)c3c(c(N)ccc3)C2)CCC(=O)N1	Revlimid	3.64845	0.326373	3.34383	0.200506	0.882597	0.200478	0.882605	2898.8	557.969	2456.45	2783.19
O=C1[C@@H](N2C(=O)c3c(c(N)ccc3)C2)CCC(=O)N1	Revlimid	5.71719	2.39511	3.19104	0.233179	0.936316	0.233179	0.936292	2639.97	567.498	2278.7	2433.75
O=C(O)C[C@@H](CN)CC(C)C	Lyrica	-23.9677	0	2.62298	0.301349	0.813524	0.301287	0.813555	1095.51	312.14	842.86	1036.02
O=C(O)C[C@@H](CN)CC(C)C	Lyrica	-23.8855	0.0822562	2.57911	0.326758	0.814423	0.326744	0.814434	1059.12	323.244	805.71	989.288
O=C(O)C[C@@H](CN)CC(C)C	Lyrica	-23.7101	0.257693	2.67616	0.242374	0.905421	0.242407	0.905453	1140.34	257.396	961.444	1061.84
O=C(O)C[C@@H](CN)CC(C)C	Lyrica	-23.4334	0.534394	2.52068	0.365149	0.808964	0.365156	0.808966	1011.68	339.836	752.872	930.66
O=C(O)C[C@@H](CN)CC(C)C	Lyrica	-23.4162	0.551513	2.41923	0.490736	0.792924	0.490755	0.792922	931.822	400.491	647.081	816.072
O=C(O)C[C@@H](CN)CC(C)C	Lyrica	-23.1256	0.842198	2.51003	0.384658	0.888199	0.384616	0.888214	1003.06	339.483	783.985	882.653
O=C(O)C[C@@H](CN)CC(C)C	Lyrica	-22.5442	1.42359	2.68852	0.276126	0.864938	0.276077	0.865015	1150.96	296.814	929.988	1075.11
O=C(O)C[C@@H](CN)CC(C)C	Lyrica	-22.2954	1.67233	2.60668	0.342309	0.77845	0.342335	0.778398	1081.89	349.284	794.199	1020.3
O=C(O)C[C@@H](CN)CC(C)C	Lyrica	-21.2849	2.68284	2.56489	0.344438	0.832063	0.344394	0.83207	1047.59	331.531	800.991	962.649
O=C(O)C[C@@H](CN)CC(C)C	Lyrica	-21.2755	2.69221	2.5099	0.35525	0.868561	0.355314	0.86855	1003.12	320.542	783.552	902.138
Fc1ccc(-c2n(CC[C@@H](O)C[C@@H](O)CC(=O)O)c(C(C)C)c(C(=O)Nc3ccccc3)c2-c2ccccc2)cc1	Lipitor	-10.3338	0	4.37601	0.533601	0.802889	0.53361	0.802903	10697.8	4886.29	7352.23	9157.06
Fc1ccc(-c2n(CC[C@@H](O)C[C@@H](O)CC(=O)O)c(C(C)C)c(C(=O)Nc3ccccc3)c2-c2ccccc2)cc1	Lipitor	-8.63944	1.69431	4.21015	0.531929	0.810755	0.531921	0.810759	9901.76	4496.52	6853.64	8453.37
O=C(OC)/C=C/C(=O)OC	Tecfidera	-2.24375	0	2.86448	0.0780953	0.927406	0.0780912	0.92741	1182.64	92.1006	1093.79	1179.4
O=C(OC)/C=C/C(=O)OC	Tecfidera	-0.574223	1.66953	2.79206	0.115892	0.889897	0.115855	0.889937	1123.62	129.802	997.067	1120.38
FC(F)(F)c1n2c(nn1)CN(C(=O)C[C@H](N)Cc1c(F)cc(F)c(F)c1)CC2	Januvia	37.6845	0	3.6963	0.44025	0.713419	0.440259	0.713417	5565.11	2275.27	3686.95	5168.01
FC(F)(F)c1n2c(nn1)CN(C(=O)C[C@H](N)Cc1c(F)cc(F)c(F)c1)CC2	Januvia	38.009	0.324488	3.27466	0.503286	0.85675	0.503293	0.856737	4368.01	1863.02	3171.34	3701.66
FC(F)(F)c1n2c(nn1)CN(C(=O)C[C@H](N)Cc1c(F)cc(F)c(F)c1)CC2	Januvia	38.0984	0.413876	3.54836	0.457522	0.727737	0.457543	0.72772	5128.24	2147.47	3415.54	4693.48
FC(F)(F)c1n2c(nn1)CN(C(=O)C[C@H](N)Cc1c(F)cc(F)c(F)c1)CC2	Januvia	38.1375	0.453009	3.51751	0.465925	0.732398	0.465938	0.732387	5039.52	2136.26	3357.9	4584.87
FC(F)(F)c1n2c(nn1)CN(C(=O)C[C@H](N)Cc1c(F)cc(F)c(F)c1)CC2	Januvia	38.5877	0.903216	3.41759	0.386789	0.928823	0.386799	0.92881	4757.54	1589.4	3816.58	4109.11
FC(F)(F)c1n2c(nn1)CN(C(=O)C[C@H](N)Cc1c(F)cc(F)c(F)c1)CC2	Januvia	38.6967	1.01218	3.36306	0.553849	0.818093	0.553847	0.818088	4607.12	2151.53	3178.02	3884.7
FC(F)(F)c1n2c(nn1)CN(C(=O)C[C@H](N)Cc1c(F)cc(F)c(F)c1)CC2	Januvia	38.7008	1.01629	3.37353	0.546806	0.829258	0.546841	0.829258	4635.42	2133.61	3235.52	3901.71
FC(F)(F)c1n2c(nn1)CN(C(=O)C[C@H](N)Cc1c(F)cc(F)c(F)c1)CC2	Januvia	38.7766	1.09208	3.52406	0.437734	0.835776	0.437766	0.835777	5058.71	1948.09	3719.26	4450.07
FC(F)(F)c1n2c(nn1)CN(C(=O)C[C@H](N)Cc1c(F)cc(F)c(F)c1)CC2	Januvia	38.8228	1.13832	3.31284	0.566751	0.946318	0.566711	0.946322	4469.98	2016.04	3366.48	3557.44
FC(F)(F)c1n2c(nn1)CN(C(=O)C[C@H](N)Cc1c(F)cc(F)c(F)c1)CC2	Januvia	38.8387	1.1542	3.32658	0.559769	0.913425	0.559821	0.913415	4507.36	2040.49	3329.31	3644.91
FC(F)(F)c1n2c(nn1)CN(C(=O)C[C@H](N)Cc1c(F)cc(F)c(F)c1)CC2	Januvia	38.919	1.23455	3.53482	0.52157	0.637917	0.521582	0.637887	5089.35	2458.49	3006.69	4713.52
FC(F)(F)c1n2c(nn1)CN(C(=O)C[C@H](N)Cc1c(F)cc(F)c(F)c1)CC2	Januvia	38.9654	1.28093	3.66001	0.471102	0.691597	0.471103	0.691606	5456.25	2377.07	3489.67	5045.76
FC(F)(F)c1n2c(nn1)CN(C(=O)C[C@H](N)Cc1c(F)cc(F)c(F)c1)CC2	Januvia	38.9916	1.30716	3.60494	0.491743	0.661288	0.491738	0.661281	5293.36	2417.95	3251.62	4917.16
FC(F)(F)c1n2c(nn1)CN(C(=O)C[C@H](N)Cc1c(F)cc(F)c(F)c1)CC2	Januvia	39.0363	1.35179	3.37483	0.530396	0.849148	0.530408	0.849102	4639.29	2068.26	3310.96	3899.37
FC(F)(F)c1n2c(nn1)CN(C(=O)C[C@H](N)Cc1c(F)cc(F)c(F)c1)CC2	Januvia	39.0672	1.38272	3.40605	0.505487	0.834718	0.505475	0.834742	4725.38	2041.32	3371.03	4038.41
FC(F)(F)c1n2c(nn1)CN(C(=O)C[C@H](N)Cc1c(F)cc(F)c(F)c1)CC2	Januvia	39.082	1.39755	3.57098	0.385896	0.797462	0.385899	0.797476	5194	1836.02	3794.21	4757.77
FC(F)(F)c1n2c(nn1)CN(C(=O)C[C@H](N)Cc1c(F)cc(F)c(F)c1)CC2	Januvia	39.2456	1.56111	3.28594	0.463536	0.884271	0.463506	0.884282	4398.09	1736.56	3313.04	3746.58
FC(F)(F)c1n2c(nn1)CN(C(=O)C[C@H](N)Cc1c(F)cc(F)c(F)c1)CC2	Januvia	39.4253	1.74087	3.8042	0.333516	0.831827	0.333546	0.83182	5894.27	1815.87	4528.54	5444.13
FC(F)(F)c1n2c(nn1)CN(C(=O)C[C@H](N)Cc1c(F)cc(F)c(F)c1)CC2	Januvia	39.4612	1.77677	3.43902	0.50732	0.785092	0.507332	0.785138	4817.25	2132.15	3299.68	4202.68
FC(F)(F)c1n2c(nn1)CN(C(=O)C[C@H](N)Cc1c(F)cc(F)c(F)c1)CC2	Januvia	39.4687	1.7842	3.54712	0.43285	0.787828	0.432878	0.787835	5124.92	1997.97	3636.3	4615.56
FC(F)(F)c1n2c(nn1)CN(C(=O)C[C@H](N)Cc1c(F)cc(F)c(F)c1)CC2	Januvia	39.5295	1.84503	3.53631	0.36566	0.819526	0.36566	0.819499	5093.68	1704.73	3820.56	4662.07
FC(F)(F)c1n2c(nn1)CN(C(=O)C[C@H](N)Cc1c(F)cc(F)c(F)c1)CC2	Januvia	39.5748	1.89035	4.26393	0.274003	0.822598	0.274006	0.822592	7405.59	1935.68	5811.11	7064.39
FC(F)(F)c1n2c(nn1)CN(C(=O)C[C@H](N)Cc1c(F)cc(F)c(F)c1)CC2	Januvia	39.6094	1.92491	3.66407	0.445481	0.736444	0.44544	0.736448	5468.38	2232.78	3691.47	5012.52
FC(F)(F)c1n2c(nn1)CN(C(=O)C[C@H](N)Cc1c(F)cc(F)c(F)c1)CC2	Januvia	39.6722	1.98768	4.12745	0.313651	0.792589	0.313647	0.792571	6938.98	2066.63	5222.28	6589.04
FC(F)(F)c1n2c(nn1)CN(C(=O)C[C@H](N)Cc1c(F)cc(F)c(F)c1)CC2	Januvia	39.7087	2.0242	4.01457	0.287261	0.878667	0.287233	0.87867	6564.56	1741.13	5326.26	6061.73
FC(F)(F)c1n2c(nn1)CN(C(=O)C[C@H](N)Cc1c(F)cc(F)c(F)c1)CC2	Januvia	39.7174	2.0329	3.55295	0.403927	0.761778	0.403928	0.761756	5141.69	1917.98	3617.07	4748.33
FC(F)(F)c1n2c(nn1)CN(C(=O)C[C@H](N)Cc1c(F)cc(F)c(F)c1)CC2	Januvia	39.7253	2.04083	3.81243	0.424746	0.774154	0.424771	0.774124	5920.37	2287.33	4168.55	5384.86
FC(F)(F)c1n2c(nn1)CN(C(=O)C[C@H](N)Cc1c(F)cc(F)c(F)c1)CC2	Januvia	39.7473	2.0628	4.03639	0.269468	0.879587	0.269475	0.879578	6635.97	1664.2	5432.02	6175.72
FC(F)(F)c1n2c(nn1)CN(C(=O)C[C@H](N)Cc1c(F)cc(F)c(F)c1)CC2	Januvia	39.8293	2.14487	4.31137	0.208427	0.911332	0.208421	0.911332	7571.25	1488.86	6510.12	7143.52
FC(F)(F)c1n2c(nn1)CN(C(=O)C[C@H](N)Cc1c(F)cc(F)c(F)c1)CC2	Januvia	39.8431	2.15864	3.7689	0.322146	0.812018	0.322143	0.812043	5785.9	1746.7	4402.99	5422.11
FC(F)(F)c1n2c(nn1)CN(C(=O)C[C@H](N)Cc1c(F)cc(F)c(F)c1)CC2	Januvia	39.8754	2.19094	3.86296	0.297838	0.818638	0.297856	0.818623	6078.09	1710.76	4701.83	5743.59
FC(F)(F)c1n2c(nn1)CN(C(=O)C[C@H](N)Cc1c(F)cc(F)c(F)c1)CC2	Januvia	39.8846	2.20016	3.91968	0.314772	0.803745	0.314777	0.803738	6257.9	1859.64	4748.34	5907.82
FC(F)(F)c1n2c(nn1)CN(C(=O)C[C@H](N)Cc1c(F)cc(F)c(F)c1)CC2	Januvia	39.9143	2.22982	4.18372	0.321993	0.799612	0.322001	0.799595	7129.19	2164.03	5373.75	6720.59
FC(F)(F)c1n2c(nn1)CN(C(=O)C[C@H](N)Cc1c(F)cc(F)c(F)c1)CC2	Januvia	39.9538	2.26935	3.53955	0.491472	0.705665	0.491481	0.705611	5103.21	2283.14	3277.86	4645.42
FC(F)(F)c1n2c(nn1)CN(C(=O)C[C@H](N)Cc1c(F)cc(F)c(F)c1)CC2	Januvia	39.9908	2.30635	3.37815	0.481188	0.801061	0.481173	0.801065	4648.02	1959.92	3262.91	4073.21
FC(F)(F)c1n2c(nn1)CN(C(=O)C[C@H](N)Cc1c(F)cc(F)c(F)c1)CC2	Januvia	40.043	2.35851	4.13582	0.330776	0.78818	0.330746	0.788186	6967.36	2175.08	5183.35	6576.3
FC(F)(F)c1n2c(nn1)CN(C(=O)C[C@H](N)Cc1c(F)cc(F)c(F)c1)CC2	Januvia	40.0462	2.36177	4.00888	0.36927	0.759922	0.369271	0.759944	6546.12	2270.59	4672.79	6148.86
FC(F)(F)c1n2c(nn1)CN(C(=O)C[C@H](N)Cc1c(F)cc(F)c(F)c1)CC2	Januvia	40.0895	2.40505	5.03077	0.121032	0.956126	0.12103	0.956133	10308.6	1201.3	9490.24	9925.65
FC(F)(F)c1n2c(nn1)CN(C(=O)C[C@H](N)Cc1c(F)cc(F)c(F)c1)CC2	Januvia	40.1107	2.42625	3.40254	0.551381	0.772601	0.551349	0.772604	4715.41	2237.43	3135.3	4058.09
FC(F)(F)c1n2c(nn1)CN(C(=O)C[C@H](N)Cc1c(F)cc(F)c(F)c1)CC2	Januvia	40.113	2.42852	3.88057	0.338168	0.87811	0.33816	0.878138	6133.83	1871.79	4860.67	5535.21
FC(F)(F)c1n2c(nn1)CN(C(=O)C[C@H](N)Cc1c(F)cc(F)c(F)c1)CC2	Januvia	40.1176	2.4331	4.99232	0.127794	0.962753	0.127792	0.962755	10151.9	1241.14	9350.47	9712.2
FC(F)(F)c1n2c(nn1)CN(C(=O)C[C@H](N)Cc1c(F)cc(F)c(F)c1)CC2	Januvia	40.1247	2.44018	3.85109	0.346019	0.875892	0.346011	0.875878	6040.68	1881.41	4762.52	5437.43
FC(F)(F)c1n2c(nn1)CN(C(=O)C[C@H](N)Cc1c(F)cc(F)c(F)c1)CC2	Januvia	40.152	2.46757	5.13548	0.10378	0.960009	0.103776	0.960007	10742.3	1080.34	9993.94	10410.3
FC(F)(F)c1n2c(nn1)CN(C(=O)C[C@H](N)Cc1c(F)cc(F)c(F)c1)CC2	Januvia	40.1531	2.46859	3.58312	0.418921	0.831586	0.418908	0.831608	5229.32	1946.75	3864.66	4647.22
FC(F)(F)c1n2c(nn1)CN(C(=O)C[C@H](N)Cc1c(F)cc(F)c(F)c1)CC2	Januvia	40.1615	2.47704	5.17896	0.0930453	0.937265	0.0930458	0.937265	10924.9	1001.34	10086.7	10761.8
FC(F)(F)c1n2c(nn1)CN(C(=O)C[C@H](N)Cc1c(F)cc(F)c(F)c1)CC2	Januvia	40.1652	2.48074	5.16567	0.0947599	0.935446	0.094765	0.935448	10869	1014.67	10016	10707.2
FC(F)(F)c1n2c(nn1)CN(C(=O)C[C@H](N)Cc1c(F)cc(F)c(F)c1)CC2	Januvia	40.1872	2.50274	3.72674	0.342008	0.83412	0.342021	0.834111	5657.16	1778.26	4336.78	5199.28
FC(F)(F)c1n2c(nn1)CN(C(=O)C[C@H](N)Cc1c(F)cc(F)c(F)c1)CC2	Januvia	40.1978	2.51335	5.21825	0.0867692	0.942267	0.0867662	0.942264	11091	948.558	10301.2	10932.3
FC(F)(F)c1n2c(nn1)CN(C(=O)C[C@H](N)Cc1c(F)cc(F)c(F)c1)CC2	Januvia	40.2265	2.54206	4.87165	0.143369	0.937699	0.143359	0.937692	9666.65	1331.83	8711.31	9290.16
FC(F)(F)c1n2c(nn1)CN(C(=O)C[C@H](N)Cc1c(F)cc(F)c(F)c1)CC2	Januvia	40.251	2.56656	5.08587	0.10731	0.933057	0.107313	0.933055	10535.5	1108.23	9635.71	10327.1
FC(F)(F)c1n2c(nn1)CN(C(=O)C[C@H](N)Cc1c(F)cc(F)c(F)c1)CC2	Januvia	40.2684	2.58393	5.07788	0.106789	0.926931	0.106778	0.926935	10502.9	1102.88	9574.08	10328.7
FC(F)(F)c1n2c(nn1)CN(C(=O)C[C@H](N)Cc1c(F)cc(F)c(F)c1)CC2	Januvia	40.3279	2.64344	4.23267	0.29493	0.798395	0.294934	0.798393	7297.28	2056.26	5566.35	6971.94
FC(F)(F)c1n2c(nn1)CN(C(=O)C[C@H](N)Cc1c(F)cc(F)c(F)c1)CC2	Januvia	40.3455	2.66099	4.36648	0.204781	0.980026	0.204789	0.980025	7765.75	1455.81	6966.84	7108.84
FC(F)(F)c1n2c(nn1)CN(C(=O)C[C@H](N)Cc1c(F)cc(F)c(F)c1)CC2	Januvia	40.3562	2.67177	5.18937	0.0764853	0.954964	0.0764795	0.954971	10968.6	825.883	10312.5	10798.8
FC(F)(F)c1n2c(nn1)CN(C(=O)C[C@H](N)Cc1c(F)cc(F)c(F)c1)CC2	Januvia	40.3577	2.67325	4.41549	0.192318	0.976752	0.192297	0.976758	7941.16	1408.05	7152.04	7322.22
FC(F)(F)c1n2c(nn1)CN(C(=O)C[C@H](N)Cc1c(F)cc(F)c(F)c1)CC2	Januvia	40.3597	2.67525	4.97521	0.125037	0.934462	0.125038	0.934462	10082.3	1224.25	9149.35	9791.03
FC(F)(F)c1n2c(nn1)CN(C(=O)C[C@H](N)Cc1c(F)cc(F)c(F)c1)CC2	Januvia	40.41	2.7255	4.70574	0.162051	0.959857	0.162041	0.959852	9019.43	1377.56	8159.99	8501.31
FC(F)(F)c1n2c(nn1)CN(C(=O)C[C@H](N)Cc1c(F)cc(F)c(F)c1)CC2	Januvia	40.4194	2.73488	4.57187	0.15887	0.967914	0.158852	0.967908	8513.72	1271.82	7749.35	8006.29
FC(F)(F)c1n2c(nn1)CN(C(=O)C[C@H](N)Cc1c(F)cc(F)c(F)c1)CC2	Januvia	40.4227	2.7382	4.67464	0.169496	0.953214	0.1695	0.953222	8900.9	1421.48	7994.01	8386.3
FC(F)(F)c1n2c(nn1)CN(C(=O)C[C@H](N)Cc1c(F)cc(F)c(F)c1)CC2	Januvia	40.4321	2.74767	4.74733	0.122799	0.964546	0.122784	0.964548	9179.38	1079.92	8483.51	8795.33
FC(F)(F)c1n2c(nn1)CN(C(=O)C[C@H](N)Cc1c(F)cc(F)c(F)c1)CC2	Januvia	40.4349	2.75038	4.74773	0.151827	0.966418	0.151835	0.966416	9181.31	1316.22	8377.64	8668.77
FC(F)(F)c1n2c(nn1)CN(C(=O)C[C@H](N)Cc1c(F)cc(F)c(F)c1)CC2	Januvia	40.4374	2.75296	4.74472	0.12535	0.964038	0.125349	0.964046	9169.71	1100.23	8461.8	8777.38
FC(F)(F)c1n2c(nn1)CN(C(=O)C[C@H](N)Cc1c(F)cc(F)c(F)c1)CC2	Januvia	40.4505	2.76602	3.72621	0.390621	0.760494	0.390616	0.760495	5655.43	2053.92	3998.79	5258.15
FC(F)(F)c1n2c(nn1)CN(C(=O)C[C@H](N)Cc1c(F)cc(F)c(F)c1)CC2	Januvia	40.4724	2.78795	4.44296	0.17461	0.94411	0.174606	0.944101	8040.45	1325.25	7165.68	7589.96
FC(F)(F)c1n2c(nn1)CN(C(=O)C[C@H](N)Cc1c(F)cc(F)c(F)c1)CC2	Januvia	40.491	2.80648	4.69197	0.136539	0.951713	0.136542	0.951706	8966.94	1172.62	8173.26	8588
FC(F)(F)c1n2c(nn1)CN(C(=O)C[C@H](N)Cc1c(F)cc(F)c(F)c1)CC2	Januvia	40.5044	2.81989	4.59634	0.149343	0.932848	0.149329	0.932856	8605.06	1234.27	7710.44	8265.41
FC(F)(F)c1n2c(nn1)CN(C(=O)C[C@H](N)Cc1c(F)cc(F)c(F)c1)CC2	Januvia	40.5173	2.83287	3.91058	0.389939	0.722053	0.389958	0.722047	6228.71	2300.12	4258.91	5898.38
FC(F)(F)c1n2c(nn1)CN(C(=O)C[C@H](N)Cc1c(F)cc(F)c(F)c1)CC2	Januvia	40.5216	2.83711	4.14101	0.287028	0.812272	0.287043	0.812266	6984.76	1910.08	5405.09	6654.34
FC(F)(F)c1n2c(nn1)CN(C(=O)C[C@H](N)Cc1c(F)cc(F)c(F)c1)CC2	Januvia	40.5256	2.84117	4.81426	0.105734	0.98547	0.10573	0.98547	9440.5	954.615	8897.6	9028.79
FC(F)(F)c1n2c(nn1)CN(C(=O)C[C@H](N)Cc1c(F)cc(F)c(F)c1)CC2	Januvia	40.558	2.87357	4.98457	0.128341	0.940875	0.128326	0.940875	10120.1	1255.25	9203.32	9781.67
FC(F)(F)c1n2c(nn1)CN(C(=O)C[C@H](N)Cc1c(F)cc(F)c(F)c1)CC2	Januvia	40.5783	2.89378	3.5426	0.382931	0.815948	0.382932	0.815923	5111.72	1780.42	3793.59	4649.44
FC(F)(F)c1n2c(nn1)CN(C(=O)C[C@H](N)Cc1c(F)cc(F)c(F)c1)CC2	Januvia	40.5948	2.91036	4.82072	0.14978	0.93263	0.149783	0.932635	9465.59	1361.67	8478.54	9090.96
FC(F)(F)c1n2c(nn1)CN(C(=O)C[C@H](N)Cc1c(F)cc(F)c(F)c1)CC2	Januvia	40.5998	2.91528	3.54677	0.35852	0.93381	0.358513	0.933825	5123.78	1602.68	4174.53	4470.35
FC(F)(F)c1n2c(nn1)CN(C(=O)C[C@H](N)Cc1c(F)cc(F)c(F)c1)CC2	Januvia	40.612	2.92748	3.53732	0.387014	0.823086	0.387019	0.823069	5096.65	1785	3796.13	4612.17
FC(F)(F)c1n2c(nn1)CN(C(=O)C[C@H](N)Cc1c(F)cc(F)c(F)c1)CC2	Januvia	40.6138	2.92937	3.3516	0.470843	0.818407	0.470842	0.818412	4575.33	1882.06	3271.38	3997.22
FC(F)(F)c1n2c(nn1)CN(C(=O)C[C@H](N)Cc1c(F)cc(F)c(F)c1)CC2	Januvia	40.6295	2.94497	4.49057	0.225697	0.959026	0.225715	0.95903	8213.66	1697.18	7211.05	7519.1
FC(F)(F)c1n2c(nn1)CN(C(=O)C[C@H](N)Cc1c(F)cc(F)c(F)c1)CC2	Januvia	40.6605	2.97606	4.45751	0.179627	0.923209	0.179621	0.923205	8093.12	1382.61	7106.25	7697.38
FC(F)(F)c1n2c(nn1)CN(C(=O)C[C@H](N)Cc1c(F)cc(F)c(F)c1)CC2	Januvia	40.6614	2.97693	4.88172	0.115849	0.952466	0.115841	0.952467	9706.67	1087.29	8939.94	9386.09
FC(F)(F)c1n2c(nn1)CN(C(=O)C[C@H](N)Cc1c(F)cc(F)c(F)c1)CC2	Januvia	40.6755	2.99105	4.48384	0.173497	0.92486	0.173514	0.924845	8188.98	1354.3	7218.54	7805.13
FC(F)(F)c1n2c(nn1)CN(C(=O)C[C@H](N)Cc1c(F)cc(F)c(F)c1)CC2	Januvia	40.6771	2.99258	4.54797	0.212232	0.958657	0.212211	0.958666	8425.25	1647.2	7441.23	7762.07
FC(F)(F)c1ccc(NC(=O)/C(/C#N)=C(\O)/C)cc1	Aubagio	8.43258	0	3.95099	0.107859	0.927417	0.107868	0.927407	4218.1	447.111	3844.1	4145
FC(F)(F)c1ccc(NC(=O)/C(/C#N)=C(\O)/C)cc1	Aubagio	8.4329	0.00032381	3.95105	0.10782	0.927395	0.107793	0.927414	4218.18	446.825	3844.32	4145.21
FC(F)(F)c1ccc(NC(=O)/C(/C#N)=C(\O)/C)cc1	Aubagio	8.44128	0.00870211	3.95226	0.107653	0.927259	0.107656	0.927257	4220.73	446.593	3846.55	4148.31
FC(F)(F)c1ccc(NC(=O)/C(/C#N)=C(\O)/C)cc1	Aubagio	8.44168	0.00910519	3.95251	0.107601	0.927162	0.107608	0.927147	4221.23	446.482	3846.86	4149.13
FC(F)(F)c1ccc(NC(=O)/C(/C#N)=C(\O)/C)cc1	Aubagio	8.47135	0.0387748	3.9534	0.107365	0.927155	0.107341	0.927175	4222.96	445.608	3848.99	4151.31
FC(F)(F)c1ccc(NC(=O)/C(/C#N)=C(\O)/C)cc1	Aubagio	8.49463	0.0620533	3.95114	0.107849	0.927115	0.107841	0.927138	4218.53	447.112	3843.93	4146.01
FC(F)(F)c1ccc(NC(=O)/C(/C#N)=C(\O)/C)cc1	Aubagio	8.49544	0.0628667	3.95239	0.107735	0.92689	0.107735	0.926899	4220.81	446.99	3845.67	4148.96
FC(F)(F)c1ccc(NC(=O)/C(/C#N)=C(\O)/C)cc1	Aubagio	9.14676	0.714187	3.93105	0.112328	0.918944	0.112321	0.918939	4175.72	461.802	3778.18	4111.46
FC(F)(F)c1ccc(NC(=O)/C(/C#N)=C(\O)/C)cc1	Aubagio	9.147	0.714422	3.93091	0.112411	0.918888	0.112404	0.918883	4175.01	462.058	3777.25	4110.7
FC(F)(F)c1ccc(NC(=O)/C(/C#N)=C(\O)/C)cc1	Aubagio	9.15083	0.718257	3.93122	0.112365	0.918631	0.112376	0.918623	4176.05	462.124	3777.67	4112.32
FC(F)(F)c1ccc(NC(=O)/C(/C#N)=C(\O)/C)cc1	Aubagio	9.15128	0.718707	3.93062	0.112403	0.918936	0.11241	0.918933	4174.83	462.052	3777.2	4110.42
FC(F)(F)c1ccc(NC(=O)/C(/C#N)=C(\O)/C)cc1	Aubagio	9.20795	0.775376	3.92998	0.112445	0.919751	0.112444	0.919751	4173.26	461.825	3777.55	4107.14
FC(F)(F)c1ccc(NC(=O)/C(/C#N)=C(\O)/C)cc1	Aubagio	9.23	0.797424	3.93206	0.112021	0.919449	0.112007	0.919461	4177.63	460.675	3781.67	4112.92
FC(F)(F)c1ccc(NC(=O)/C(/C#N)=C(\O)/C)cc1	Aubagio	9.23519	0.802614	3.9321	0.112124	0.919078	0.112145	0.919067	4177.6	461.298	3780.49	4113.4
FC(F)(F)c1ccc(NC(=O)/C(/C#N)=C(\O)/C)cc1	Aubagio	9.23989	0.807315	3.93056	0.112477	0.918808	0.112484	0.918802	4174.54	462.336	3776.5	4110.25
FC(F)(F)c1ccc(NC(=O)/C(/C#N)=C(\O)/C)cc1	Aubagio	9.78642	1.35384	3.94851	0.110886	0.91178	0.110884	0.911788	4212.47	461.859	3797.82	4165.25
S(=O)(=O)(N(C)c1nc(C(C)C)c(/C=C/[C@@H](O)C[C@@H](O)CC(=O)O)c(-c2ccc(F)cc2)n1)C	Crestor	-68.7843	0	3.86688	0.611245	0.769641	0.61125	0.76966	7200.71	3697.27	4655.44	6048.7
S(=O)(=O)(N(C)c1nc(C(C)C)c(/C=C/[C@@H](O)C[C@@H](O)CC(=O)O)c(-c2ccc(F)cc2)n1)C	Crestor	-68.6595	0.124751	3.89816	0.536759	0.798123	0.536764	0.79813	7317.64	3364.47	5002.73	6268.07
S(=O)(=O)(N(C)c1nc(C(C)C)c(/C=C/[C@@H](O)C[C@@H](O)CC(=O)O)c(-c2ccc(F)cc2)n1)C	Crestor	-68.518	0.266255	3.91219	0.566283	0.748923	0.566293	0.748904	7370.2	3605.48	4768.12	6366.8
S(=O)(=O)(N(C)c1nc(C(C)C)c(/C=C/[C@@H](O)C[C@@H](O)CC(=O)O)c(-c2ccc(F)cc2)n1)C	Crestor	-68.4277	0.35657	3.8797	0.535369	0.82232	0.535402	0.822333	7248.35	3291.95	5056.17	6148.57
S(=O)(=O)(N(C)c1nc(C(C)C)c(/C=C/[C@@H](O)C[C@@H](O)CC(=O)O)c(-c2ccc(F)cc2)n1)C	Crestor	-68.2896	0.49461	4.58445	0.233514	0.835794	0.233501	0.835803	10121.4	2284.19	8176.14	9782.37
S(=O)(=O)(N(C)c1nc(C(C)C)c(/C=C/[C@@H](O)C[C@@H](O)CC(=O)O)c(-c2ccc(F)cc2)n1)C	Crestor	-68.2016	0.582699	4.4997	0.271305	0.795508	0.271325	0.795489	9750.06	2559.92	7505.33	9434.87
S(=O)(=O)(N(C)c1nc(C(C)C)c(/C=C/[C@@H](O)C[C@@H](O)CC(=O)O)c(-c2ccc(F)cc2)n1)C	Crestor	-68.0038	0.780444	4.48128	0.283301	0.806425	0.283318	0.806403	9670.37	2622.16	7463.4	9255.17
S(=O)(=O)(N(C)c1nc(C(C)C)c(/C=C/[C@@H](O)C[C@@H](O)CC(=O)O)c(-c2ccc(F)cc2)n1)C	Crestor	-67.9803	0.803961	3.88155	0.562427	0.845413	0.562413	0.845407	7254.9	3389.16	5094.52	6026.11
S(=O)(=O)(N(C)c1nc(C(C)C)c(/C=C/[C@@H](O)C[C@@H](O)CC(=O)O)c(-c2ccc(F)cc2)n1)C	Crestor	-67.9754	0.808828	4.55772	0.242445	0.842284	0.242446	0.842279	10003.4	2326.72	8083.21	9596.84
S(=O)(=O)(N(C)c1nc(C(C)C)c(/C=C/[C@@H](O)C[C@@H](O)CC(=O)O)c(-c2ccc(F)cc2)n1)C	Crestor	-67.9523	0.831943	3.88769	0.561607	0.779559	0.561615	0.779551	7278	3491.8	4846.8	6217.42
S(=O)(=O)(N(C)c1nc(C(C)C)c(/C=C/[C@@H](O)C[C@@H](O)CC(=O)O)c(-c2ccc(F)cc2)n1)C	Crestor	-67.9077	0.876578	4.42849	0.275683	0.847393	0.275683	0.847402	9443.82	2452.56	7538.76	8896.31
S(=O)(=O)(N(C)c1nc(C(C)C)c(/C=C/[C@@H](O)C[C@@H](O)CC(=O)O)c(-c2ccc(F)cc2)n1)C	Crestor	-67.8237	0.960551	3.87087	0.60628	0.800862	0.606253	0.800895	7215.31	3634.43	4801.29	5994.9
S(=O)(=O)(N(C)c1nc(C(C)C)c(/C=C/[C@@H](O)C[C@@H](O)CC(=O)O)c(-c2ccc(F)cc2)n1)C	Crestor	-67.8007	0.983566	3.85738	0.581886	0.83597	0.581892	0.835993	7165	3448.68	4954.65	5926.67
S(=O)(=O)(N(C)c1nc(C(C)C)c(/C=C/[C@@H](O)C[C@@H](O)CC(=O)O)c(-c2ccc(F)cc2)n1)C	Crestor	-67.744	1.04026	4.35252	0.317294	0.795579	0.317288	0.795595	9122.43	2739.8	6870	8635.05
S(=O)(=O)(N(C)c1nc(C(C)C)c(/C=C/[C@@H](O)C[C@@H](O)CC(=O)O)c(-c2ccc(F)cc2)n1)C	Crestor	-67.6182	1.1661	3.86604	0.623549	0.821669	0.623541	0.821693	7197.27	3670.64	4837.12	5886.78
S(=O)(=O)(N(C)c1nc(C(C)C)c(/C=C/[C@@H](O)C[C@@H](O)CC(=O)O)c(-c2ccc(F)cc2)n1)C	Crestor	-67.5949	1.18934	4.34671	0.313851	0.807049	0.313842	0.807043	9098.17	2692.64	6924.11	8579.6
S(=O)(=O)(N(C)c1nc(C(C)C)c(/C=C/[C@@H](O)C[C@@H](O)CC(=O)O)c(-c2ccc(F)cc2)n1)C	Crestor	-67.5798	1.20443	3.92616	0.59517	0.760644	0.595134	0.760663	7422.74	3750.35	4793.46	6301.68
S(=O)(=O)(N(C)c1nc(C(C)C)c(/C=C/[C@@H](O)C[C@@H](O)CC(=O)O)c(-c2ccc(F)cc2)n1)C	Crestor	-67.5665	1.21777	4.42494	0.263524	0.851733	0.263519	0.851715	9428.51	2349.24	7592.92	8914.86
S(=O)(=O)(N(C)c1nc(C(C)C)c(/C=C/[C@@H](O)C[C@@H](O)CC(=O)O)c(-c2ccc(F)cc2)n1)C	Crestor	-67.4132	1.37104	4.33362	0.323188	0.821426	0.323202	0.821416	9043.69	2725.83	6927.69	8433.84
S(=O)(=O)(N(C)c1nc(C(C)C)c(/C=C/[C@@H](O)C[C@@H](O)CC(=O)O)c(-c2ccc(F)cc2)n1)C	Crestor	-67.3579	1.42638	4.45935	0.290737	0.808654	0.290715	0.808674	9576.04	2652.1	7377.28	9122.69
S(=O)(=O)(N(C)c1nc(C(C)C)c(/C=C/[C@@H](O)C[C@@H](O)CC(=O)O)c(-c2ccc(F)cc2)n1)C	Crestor	-67.3463	1.43797	3.92527	0.55685	0.779847	0.556866	0.779873	7419.36	3536.2	4952.34	6350.18
S(=O)(=O)(N(C)c1nc(C(C)C)c(/C=C/[C@@H](O)C[C@@H](O)CC(=O)O)c(-c2ccc(F)cc2)n1)C	Crestor	-67.3391	1.44514	3.83151	0.55659	0.776675	0.556536	0.776668	7069.33	3372.47	4706.42	6059.76
S(=O)(=O)(N(C)c1nc(C(C)C)c(/C=C/[C@@H](O)C[C@@H](O)CC(=O)O)c(-c2ccc(F)cc2)n1)C	Crestor	-67.2727	1.51152	4.52188	0.243658	0.823413	0.243626	0.823433	9846.67	2321.08	7845.04	9527.23
S(=O)(=O)(N(C)c1nc(C(C)C)c(/C=C/[C@@H](O)C[C@@H](O)CC(=O)O)c(-c2ccc(F)cc2)n1)C	Crestor	-67.2579	1.52637	4.28023	0.355807	0.740988	0.355812	0.740984	8822.04	2994.08	6235.22	8414.78
S(=O)(=O)(N(C)c1nc(C(C)C)c(/C=C/[C@@H](O)C[C@@H](O)CC(=O)O)c(-c2ccc(F)cc2)n1)C	Crestor	-67.2518	1.53246	4.52512	0.258497	0.838749	0.258489	0.838746	9860.41	2430.64	7886.93	9403.24
S(=O)(=O)(N(C)c1nc(C(C)C)c(/C=C/[C@@H](O)C[C@@H](O)CC(=O)O)c(-c2ccc(F)cc2)n1)C	Crestor	-67.2501	1.53417	4.4496	0.283392	0.783104	0.283393	0.7831	9534.13	2614.97	7225.94	9227.36
S(=O)(=O)(N(C)c1nc(C(C)C)c(/C=C/[C@@H](O)C[C@@H](O)CC(=O)O)c(-c2ccc(F)cc2)n1)C	Crestor	-67.2483	1.53599	4.87347	0.201474	0.869534	0.201491	0.869525	11437.4	2225.5	9604.06	11045.2
S(=O)(=O)(N(C)c1nc(C(C)C)c(/C=C/[C@@H](O)C[C@@H](O)CC(=O)O)c(-c2ccc(F)cc2)n1)C	Crestor	-67.2464	1.53782	4.42944	0.265545	0.849344	0.265538	0.849339	9448.06	2372.54	7588.72	8934.85
S(=O)(=O)(N(C)c1nc(C(C)C)c(/C=C/[C@@H](O)C[C@@H](O)CC(=O)O)c(-c2ccc(F)cc2)n1)C	Crestor	-67.2332	1.55106	4.49994	0.280064	0.852427	0.280071	0.852429	9751.13	2561.32	7795.69	9145.26
S(=O)(=O)(N(C)c1nc(C(C)C)c(/C=C/[C@@H](O)C[C@@H](O)CC(=O)O)c(-c2ccc(F)cc2)n1)C	Crestor	-67.1783	1.60594	4.53771	0.242429	0.826341	0.242422	0.826339	9915.24	2323.78	7921.02	9585.68
S(=O)(=O)(N(C)c1nc(C(C)C)c(/C=C/[C@@H](O)C[C@@H](O)CC(=O)O)c(-c2ccc(F)cc2)n1)C	Crestor	-67.1629	1.6214	4.80798	0.225474	0.842993	0.225476	0.843003	11131.4	2426.78	9073.16	10762.9
S(=O)(=O)(N(C)c1nc(C(C)C)c(/C=C/[C@@H](O)C[C@@H](O)CC(=O)O)c(-c2ccc(F)cc2)n1)C	Crestor	-67.1488	1.63545	4.428	0.31366	0.822071	0.31366	0.822057	9442.15	2773.42	7268.74	8842.14
S(=O)(=O)(N(C)c1nc(C(C)C)c(/C=C/[C@@H](O)C[C@@H](O)CC(=O)O)c(-c2ccc(F)cc2)n1)C	Crestor	-67.1285	1.65573	3.90669	0.620279	0.798813	0.620271	0.798809	7349.26	3768.82	4853.62	6076.08
S(=O)(=O)(N(C)c1nc(C(C)C)c(/C=C/[C@@H](O)C[C@@H](O)CC(=O)O)c(-c2ccc(F)cc2)n1)C	Crestor	-67.1208	1.66345	4.51526	0.279529	0.850869	0.279513	0.850884	9817.68	2576.2	7842.39	9216.76
S(=O)(=O)(N(C)c1nc(C(C)C)c(/C=C/[C@@H](O)C[C@@H](O)CC(=O)O)c(-c2ccc(F)cc2)n1)C	Crestor	-67.0617	1.72255	4.43059	0.272183	0.843364	0.272171	0.843373	9452.99	2432.31	7536.97	8936.7
S(=O)(=O)(N(C)c1nc(C(C)C)c(/C=C/[C@@H](O)C[C@@H](O)CC(=O)O)c(-c2ccc(F)cc2)n1)C	Crestor	-67.0422	1.74202	4.45205	0.282628	0.785879	0.282617	0.785892	9544.66	2608.14	7252.64	9228.54
S(=O)(=O)(N(C)c1nc(C(C)C)c(/C=C/[C@@H](O)C[C@@H](O)CC(=O)O)c(-c2ccc(F)cc2)n1)C	Crestor	-67.0328	1.75147	4.499	0.265724	0.863655	0.265736	0.863647	9747.04	2432.76	7906.52	9154.8
S(=O)(=O)(N(C)c1nc(C(C)C)c(/C=C/[C@@H](O)C[C@@H](O)CC(=O)O)c(-c2ccc(F)cc2)n1)C	Crestor	-67.0245	1.75979	4.48347	0.258796	0.864574	0.258806	0.864581	9679.72	2359.6	7882.6	9117.25
S(=O)(=O)(N(C)c1nc(C(C)C)c(/C=C/[C@@H](O)C[C@@H](O)CC(=O)O)c(-c2ccc(F)cc2)n1)C	Crestor	-67.02	1.76428	3.87226	0.569173	0.815825	0.569183	0.81582	7220.27	3446.24	4939.56	6054.72
S(=O)(=O)(N(C)c1nc(C(C)C)c(/C=C/[C@@H](O)C[C@@H](O)CC(=O)O)c(-c2ccc(F)cc2)n1)C	Crestor	-67.0079	1.77635	4.5166	0.248184	0.821741	0.248186	0.821743	9823.39	2355.67	7799.59	9491.52
S(=O)(=O)(N(C)c1nc(C(C)C)c(/C=C/[C@@H](O)C[C@@H](O)CC(=O)O)c(-c2ccc(F)cc2)n1)C	Crestor	-67.0014	1.78283	4.45252	0.307158	0.828132	0.307143	0.828151	9546.37	2746.32	7404.92	8941.5
S(=O)(=O)(N(C)c1nc(C(C)C)c(/C=C/[C@@H](O)C[C@@H](O)CC(=O)O)c(-c2ccc(F)cc2)n1)C	Crestor	-66.9803	1.80398	4.7957	0.229631	0.847363	0.22962	0.847355	11074.7	2448.72	9036.4	10664.2
S(=O)(=O)(N(C)c1nc(C(C)C)c(/C=C/[C@@H](O)C[C@@H](O)CC(=O)O)c(-c2ccc(F)cc2)n1)C	Crestor	-66.9673	1.81699	4.44767	0.26263	0.857922	0.262627	0.857899	9525.38	2359.44	7707.34	8983.97
S(=O)(=O)(N(C)c1nc(C(C)C)c(/C=C/[C@@H](O)C[C@@H](O)CC(=O)O)c(-c2ccc(F)cc2)n1)C	Crestor	-66.9333	1.85094	4.46201	0.294285	0.814968	0.2943	0.81497	9587.68	2675.48	7408.89	9090.99
S(=O)(=O)(N(C)c1nc(C(C)C)c(/C=C/[C@@H](O)C[C@@H](O)CC(=O)O)c(-c2ccc(F)cc2)n1)C	Crestor	-66.906	1.87826	4.48399	0.262767	0.855985	0.262779	0.855987	9682.32	2401.69	7823.36	9139.58
S(=O)(=O)(N(C)c1nc(C(C)C)c(/C=C/[C@@H](O)C[C@@H](O)CC(=O)O)c(-c2ccc(F)cc2)n1)C	Crestor	-66.8944	1.8899	4.43462	0.298367	0.833944	0.298363	0.833953	9470.04	2650.18	7407.5	8882.4
S(=O)(=O)(N(C)c1nc(C(C)C)c(/C=C/[C@@H](O)C[C@@H](O)CC(=O)O)c(-c2ccc(F)cc2)n1)C	Crestor	-66.8848	1.89945	4.44557	0.301492	0.83312	0.301486	0.833109	9516.98	2688.32	7428.74	8916.89
S(=O)(=O)(N(C)c1nc(C(C)C)c(/C=C/[C@@H](O)C[C@@H](O)CC(=O)O)c(-c2ccc(F)cc2)n1)C	Crestor	-66.8779	1.90641	4.4044	0.295619	0.827105	0.29564	0.827083	9341.23	2601.98	7279.3	8801.17
S(=O)(=O)(N(C)c1nc(C(C)C)c(/C=C/[C@@H](O)C[C@@H](O)CC(=O)O)c(-c2ccc(F)cc2)n1)C	Crestor	-66.8722	1.91205	4.44457	0.295114	0.820662	0.295104	0.820642	9512.62	2653.64	7379.39	8992.21
S(=O)(=O)(N(C)c1nc(C(C)C)c(/C=C/[C@@H](O)C[C@@H](O)CC(=O)O)c(-c2ccc(F)cc2)n1)C	Crestor	-66.87	1.91426	3.85353	0.606757	0.797419	0.606767	0.797439	7150.73	3609.36	4743.58	5948.52
S(=O)(=O)(N(C)c1nc(C(C)C)c(/C=C/[C@@H](O)C[C@@H](O)CC(=O)O)c(-c2ccc(F)cc2)n1)C	Crestor	-66.867	1.91726	4.52081	0.266335	0.845186	0.266314	0.845199	9841.57	2482.53	7878.79	9321.82
S(=O)(=O)(N(C)c1nc(C(C)C)c(/C=C/[C@@H](O)C[C@@H](O)CC(=O)O)c(-c2ccc(F)cc2)n1)C	Crestor	-66.8476	1.93671	3.87164	0.594981	0.847531	0.594978	0.847519	7217.95	3516.5	5009.1	5910.3
S(=O)(=O)(N(C)c1nc(C(C)C)c(/C=C/[C@@H](O)C[C@@H](O)CC(=O)O)c(-c2ccc(F)cc2)n1)C	Crestor	-66.8375	1.94678	4.4718	0.250185	0.832674	0.250182	0.832675	9629.35	2313.25	7699.15	9246.29
S(=O)(=O)(N(C)c1nc(C(C)C)c(/C=C/[C@@H](O)C[C@@H](O)CC(=O)O)c(-c2ccc(F)cc2)n1)C	Crestor	-66.8374	1.94687	4.42041	0.294269	0.83116	0.294265	0.831143	9409.41	2605.49	7359.12	8854.21
S(=O)(=O)(N(C)c1nc(C(C)C)c(/C=C/[C@@H](O)C[C@@H](O)CC(=O)O)c(-c2ccc(F)cc2)n1)C	Crestor	-66.8163	1.968	4.36861	0.304045	0.781155	0.304031	0.781173	9190.12	2679.91	6885.73	8814.6
S(=O)(=O)(N(C)c1nc(C(C)C)c(/C=C/[C@@H](O)C[C@@H](O)CC(=O)O)c(-c2ccc(F)cc2)n1)C	Crestor	-66.8075	1.97673	3.86501	0.588157	0.766935	0.588161	0.766936	7193.56	3593.03	4685.16	6108.93
S(=O)(=O)(N(C)c1nc(C(C)C)c(/C=C/[C@@H](O)C[C@@H](O)CC(=O)O)c(-c2ccc(F)cc2)n1)C	Crestor	-66.7886	1.99563	3.86467	0.541974	0.833717	0.542001	0.833712	7192.02	3281.61	5047.81	6054.63
S(=O)(=O)(N(C)c1nc(C(C)C)c(/C=C/[C@@H](O)C[C@@H](O)CC(=O)O)c(-c2ccc(F)cc2)n1)C	Crestor	-66.7677	2.0166	3.87649	0.580598	0.813204	0.580616	0.813216	7236.43	3510.34	4916.62	6045.9
S(=O)(=O)(N(C)c1nc(C(C)C)c(/C=C/[C@@H](O)C[C@@H](O)CC(=O)O)c(-c2ccc(F)cc2)n1)C	Crestor	-66.7466	2.03765	4.85911	0.202122	0.870024	0.202116	0.870028	11369.9	2218.02	9547.71	10974
S(=O)(=O)(N(C)c1nc(C(C)C)c(/C=C/[C@@H](O)C[C@@H](O)CC(=O)O)c(-c2ccc(F)cc2)n1)C	Crestor	-66.7459	2.03833	4.39702	0.490752	0.618491	0.490769	0.618489	9310.04	4332.41	5459.89	8827.79
S(=O)(=O)(N(C)c1nc(C(C)C)c(/C=C/[C@@H](O)C[C@@H](O)CC(=O)O)c(-c2ccc(F)cc2)n1)C	Crestor	-66.7295	2.05476	4.96149	0.245497	0.80882	0.245496	0.808817	11854.1	2833.21	9334.34	11540.7
S(=O)(=O)(N(C)c1nc(C(C)C)c(/C=C/[C@@H](O)C[C@@H](O)CC(=O)O)c(-c2ccc(F)cc2)n1)C	Crestor	-66.7275	2.0568	4.50653	0.273336	0.839019	0.273325	0.839025	9779.67	2530.86	7768.97	9259.52
S(=O)(=O)(N(C)c1nc(C(C)C)c(/C=C/[C@@H](O)C[C@@H](O)CC(=O)O)c(-c2ccc(F)cc2)n1)C	Crestor	-66.6981	2.0862	3.8641	0.661984	0.832047	0.661983	0.832048	7190.2	3816.94	4797.53	5765.93
S(=O)(=O)(N(C)c1nc(C(C)C)c(/C=C/[C@@H](O)C[C@@H](O)CC(=O)O)c(-c2ccc(F)cc2)n1)C	Crestor	-66.6924	2.0919	4.84088	0.213186	0.869782	0.213185	0.869796	11284.6	2309.86	9424.24	10835
S(=O)(=O)(N(C)c1nc(C(C)C)c(/C=C/[C@@H](O)C[C@@H](O)CC(=O)O)c(-c2ccc(F)cc2)n1)C	Crestor	-66.6522	2.13205	4.34838	0.321398	0.78861	0.321386	0.788626	9105.37	2773.76	6806.34	8630.63
S(=O)(=O)(N(C)c1nc(C(C)C)c(/C=C/[C@@H](O)C[C@@H](O)CC(=O)O)c(-c2ccc(F)cc2)n1)C	Crestor	-66.6485	2.13573	4.47873	0.268235	0.853438	0.26823	0.853441	9659.29	2442.33	7770.89	9105.36
S(=O)(=O)(N(C)c1nc(C(C)C)c(/C=C/[C@@H](O)C[C@@H](O)CC(=O)O)c(-c2ccc(F)cc2)n1)C	Crestor	-66.6482	2.13601	4.49864	0.282819	0.85022	0.282824	0.850216	9745.91	2584.46	7769.31	9138.04
S(=O)(=O)(N(C)c1nc(C(C)C)c(/C=C/[C@@H](O)C[C@@H](O)CC(=O)O)c(-c2ccc(F)cc2)n1)C	Crestor	-66.6472	2.13706	4.45472	0.264004	0.858592	0.263996	0.858603	9555.94	2377.02	7730.86	9004
S(=O)(=O)(N(C)c1nc(C(C)C)c(/C=C/[C@@H](O)C[C@@H](O)CC(=O)O)c(-c2ccc(F)cc2)n1)C	Crestor	-66.6382	2.14602	4.37882	0.293855	0.794206	0.293838	0.794217	9233.12	2598.63	7023.86	8843.75
S(=O)(=O)(N(C)c1nc(C(C)C)c(/C=C/[C@@H](O)C[C@@H](O)CC(=O)O)c(-c2ccc(F)cc2)n1)C	Crestor	-66.6283	2.15595	4.53554	0.255246	0.801136	0.255214	0.801164	9906.11	2458.87	7718.83	9634.52
S(=O)(=O)(N(C)c1nc(C(C)C)c(/C=C/[C@@H](O)C[C@@H](O)CC(=O)O)c(-c2ccc(F)cc2)n1)C	Crestor	-66.5756	2.20871	3.85988	0.610492	0.832208	0.610511	0.832225	7174.41	3586.19	4888.55	5874.08
S(=O)(=O)(N(C)c1nc(C(C)C)c(/C=C/[C@@H](O)C[C@@H](O)CC(=O)O)c(-c2ccc(F)cc2)n1)C	Crestor	-66.4574	2.32686	4.46854	0.260648	0.859913	0.26064	0.859908	9615.27	2363.66	7798.22	9068.67
S(=O)(=O)(N(C)c1nc(C(C)C)c(/C=C/[C@@H](O)C[C@@H](O)CC(=O)O)c(-c2ccc(F)cc2)n1)C	Crestor	-66.4569	2.32735	4.61471	0.329019	0.747283	0.329027	0.747295	10254.5	3249.97	7381.44	9877.54
S(=O)(=O)(N(C)c1nc(C(C)C)c(/C=C/[C@@H](O)C[C@@H](O)CC(=O)O)c(-c2ccc(F)cc2)n1)C	Crestor	-66.4287	2.35556	4.45633	0.255809	0.824428	0.255826	0.8244	9563.29	2352.19	7579.92	9194.46
S(=O)(=O)(N(C)c1nc(C(C)C)c(/C=C/[C@@H](O)C[C@@H](O)CC(=O)O)c(-c2ccc(F)cc2)n1)C	Crestor	-66.416	2.36831	4.29822	0.344952	0.744276	0.344957	0.744265	8896.63	2937.89	6338.68	8516.7
S(=O)(=O)(N(C)c1nc(C(C)C)c(/C=C/[C@@H](O)C[C@@H](O)CC(=O)O)c(-c2ccc(F)cc2)n1)C	Crestor	-66.4052	2.3791	4.86624	0.279848	0.828457	0.27984	0.828473	11403.4	3027.19	8962.08	10817.6
S(=O)(=O)(N(C)c1nc(C(C)C)c(/C=C/[C@@H](O)C[C@@H](O)CC(=O)O)c(-c2ccc(F)cc2)n1)C	Crestor	-66.3931	2.39121	3.88061	0.613328	0.843038	0.613303	0.843023	7251.97	3621.39	4977.82	5904.73
S(=O)(=O)(N(C)c1nc(C(C)C)c(/C=C/[C@@H](O)C[C@@H](O)CC(=O)O)c(-c2ccc(F)cc2)n1)C	Crestor	-66.3908	2.39345	4.92257	0.243699	0.808962	0.243691	0.808969	11668.9	2770.65	9197.58	11369.5
S(=O)(=O)(N(C)c1nc(C(C)C)c(/C=C/[C@@H](O)C[C@@H](O)CC(=O)O)c(-c2ccc(F)cc2)n1)C	Crestor	-66.3774	2.40691	4.45333	0.398756	0.675521	0.398744	0.675525	9550.28	3671.76	6220.45	9208.33
S(=O)(=O)(N(C)c1nc(C(C)C)c(/C=C/[C@@H](O)C[C@@H](O)CC(=O)O)c(-c2ccc(F)cc2)n1)C	Crestor	-66.3266	2.45769	4.4066	0.435248	0.679312	0.435229	0.679327	9350.94	3849.32	6008.21	8844.36
S(=O)(=O)(N(C)c1nc(C(C)C)c(/C=C/[C@@H](O)C[C@@H](O)CC(=O)O)c(-c2ccc(F)cc2)n1)C	Crestor	-66.3012	2.48304	4.58605	0.237491	0.864282	0.237476	0.864297	10128	2288.68	8329.69	9637.54
S(=O)(=O)(N(C)c1nc(C(C)C)c(/C=C/[C@@H](O)C[C@@H](O)CC(=O)O)c(-c2ccc(F)cc2)n1)C	Crestor	-66.2856	2.49871	4.32169	0.325797	0.804876	0.325789	0.804877	8993.88	2750.41	6795.03	8442.32
S(=O)(=O)(N(C)c1nc(C(C)C)c(/C=C/[C@@H](O)C[C@@H](O)CC(=O)O)c(-c2ccc(F)cc2)n1)C	Crestor	-66.2321	2.55216	4.5014	0.273393	0.824616	0.273376	0.824636	9757.22	2542.77	7670.27	9301.39
S(=O)(=O)(N(C)c1nc(C(C)C)c(/C=C/[C@@H](O)C[C@@H](O)CC(=O)O)c(-c2ccc(F)cc2)n1)C	Crestor	-66.2237	2.56056	4.56978	0.323875	0.754601	0.323875	0.754604	10056.1	3133.94	7301.85	9676.4
S(=O)(=O)(N(C)c1nc(C(C)C)c(/C=C/[C@@H](O)C[C@@H](O)CC(=O)O)c(-c2ccc(F)cc2)n1)C	Crestor	-66.2221	2.56212	4.50637	0.270517	0.807684	0.270504	0.807696	9778.54	2545.6	7600.89	9410.59
S(=O)(=O)(N(C)c1nc(C(C)C)c(/C=C/[C@@H](O)C[C@@H](O)CC(=O)O)c(-c2ccc(F)cc2)n1)C	Crestor	-66.21	2.57422	4.55772	0.28756	0.787236	0.287535	0.787246	10003.2	2772.59	7591.12	9642.63
S(=O)(=O)(N(C)c1nc(C(C)C)c(/C=C/[C@@H](O)C[C@@H](O)CC(=O)O)c(-c2ccc(F)cc2)n1)C	Crestor	-66.2005	2.58371	4.45142	0.292321	0.763162	0.292314	0.763171	9541.91	2713.94	7085.54	9284.34
S(=O)(=O)(N(C)c1nc(C(C)C)c(/C=C/[C@@H](O)C[C@@H](O)CC(=O)O)c(-c2ccc(F)cc2)n1)C	Crestor	-66.1973	2.58698	4.68869	0.236161	0.856772	0.236161	0.856779	10586.4	2389.08	8667.46	10116.3
S(=O)(=O)(N(C)c1nc(C(C)C)c(/C=C/[C@@H](O)C[C@@H](O)CC(=O)O)c(-c2ccc(F)cc2)n1)C	Crestor	-66.189	2.59528	4.58162	0.353557	0.747565	0.353554	0.747584	10108.1	3401.74	7192.93	9621.58
S(=O)(=O)(N(C)c1nc(C(C)C)c(/C=C/[C@@H](O)C[C@@H](O)CC(=O)O)c(-c2ccc(F)cc2)n1)C	Crestor	-66.1883	2.59594	4.1965	0.401701	0.808517	0.401701	0.808503	8480.35	3082.58	6204.31	7673.82
S(=O)(=O)(N(C)c1nc(C(C)C)c(/C=C/[C@@H](O)C[C@@H](O)CC(=O)O)c(-c2ccc(F)cc2)n1)C	Crestor	-66.1825	2.6018	4.50986	0.270099	0.82411	0.270112	0.824089	9794.01	2526.48	7708.09	9353.46
S(=O)(=O)(N(C)c1nc(C(C)C)c(/C=C/[C@@H](O)C[C@@H](O)CC(=O)O)c(-c2ccc(F)cc2)n1)C	Crestor	-66.1665	2.61775	4.59976	0.315598	0.761217	0.315595	0.76122	10188.3	3096.46	7468.72	9811.51
S(=O)(=O)(N(C)c1nc(C(C)C)c(/C=C/[C@@H](O)C[C@@H](O)CC(=O)O)c(-c2ccc(F)cc2)n1)C	Crestor	-66.1657	2.61858	4.77159	0.23079	0.817954	0.230778	0.817972	10964.1	2470.06	8754.92	10703.2
S(=O)(=O)(N(C)c1nc(C(C)C)c(/C=C/[C@@H](O)C[C@@H](O)CC(=O)O)c(-c2ccc(F)cc2)n1)C	Crestor	-66.165	2.61927	3.85285	0.621398	0.800315	0.621381	0.800311	7148.27	3668.34	4724.66	5903.53
S(=O)(=O)(N(C)c1nc(C(C)C)c(/C=C/[C@@H](O)C[C@@H](O)CC(=O)O)c(-c2ccc(F)cc2)n1)C	Crestor	-66.1524	2.63185	4.42031	0.366298	0.789805	0.366309	0.789799	9409.36	3197.18	6893.44	8728.1
S(=O)(=O)(N(C)c1nc(C(C)C)c(/C=C/[C@@H](O)C[C@@H](O)CC(=O)O)c(-c2ccc(F)cc2)n1)C	Crestor	-66.137	2.64728	4.55269	0.343863	0.765742	0.343868	0.765737	9980.88	3253.79	7245.65	9462.32
S(=O)(=O)(N(C)c1nc(C(C)C)c(/C=C/[C@@H](O)C[C@@H](O)CC(=O)O)c(-c2ccc(F)cc2)n1)C	Crestor	-66.1065	2.67779	4.62693	0.258725	0.834662	0.258728	0.834652	10308.8	2548.2	8220.45	9848.96
S(=O)(=O)(N(C)c1nc(C(C)C)c(/C=C/[C@@H](O)C[C@@H](O)CC(=O)O)c(-c2ccc(F)cc2)n1)C	Crestor	-66.0889	2.69532	4.9503	0.242879	0.807185	0.24286	0.807207	11800.3	2795.84	9292.69	11512.1
S(=O)(=O)(N(C)c1nc(C(C)C)c(/C=C/[C@@H](O)C[C@@H](O)CC(=O)O)c(-c2ccc(F)cc2)n1)C	Crestor	-66.0804	2.70386	4.71883	0.254748	0.808567	0.254746	0.808572	10722.5	2647.69	8403.87	10393.5
S(=O)(=O)(N(C)c1nc(C(C)C)c(/C=C/[C@@H](O)C[C@@H](O)CC(=O)O)c(-c2ccc(F)cc2)n1)C	Crestor	-66.0762	2.70809	4.26703	0.341272	0.845483	0.341247	0.845484	8767.91	2736.52	6780.1	8019.19
S(=O)(=O)(N(C)c1nc(C(C)C)c(/C=C/[C@@H](O)C[C@@H](O)CC(=O)O)c(-c2ccc(F)cc2)n1)C	Crestor	-66.0722	2.71203	4.82379	0.207702	0.842799	0.207711	0.842793	11205	2270.07	9210.88	10929
S(=O)(=O)(N(C)c1nc(C(C)C)c(/C=C/[C@@H](O)C[C@@H](O)CC(=O)O)c(-c2ccc(F)cc2)n1)C	Crestor	-66.0566	2.72766	4.42768	0.309215	0.777085	0.309211	0.777102	9440.14	2798.24	7032.45	9049.59
S(=O)(=O)(N(C)c1nc(C(C)C)c(/C=C/[C@@H](O)C[C@@H](O)CC(=O)O)c(-c2ccc(F)cc2)n1)C	Crestor	-66.0534	2.73086	4.69965	0.312563	0.744357	0.312558	0.744364	10635.9	3232.34	7697.91	10341.6
S(=O)(=O)(N(C)c1nc(C(C)C)c(/C=C/[C@@H](O)C[C@@H](O)CC(=O)O)c(-c2ccc(F)cc2)n1)C	Crestor	-66.0504	2.73384	4.56685	0.357408	0.750049	0.357407	0.750067	10043.1	3406.42	7148.83	9530.92
S(=O)(=O)(N(C)c1nc(C(C)C)c(/C=C/[C@@H](O)C[C@@H](O)CC(=O)O)c(-c2ccc(F)cc2)n1)C	Crestor	-66.0476	2.73669	4.6158	0.259824	0.815342	0.259828	0.81535	10259.3	2569.08	8061.88	9887.63
S(=O)(=O)(N(C)c1nc(C(C)C)c(/C=C/[C@@H](O)C[C@@H](O)CC(=O)O)c(-c2ccc(F)cc2)n1)C	Crestor	-66.0381	2.74617	4.83175	0.216694	0.845295	0.216688	0.845301	11242.4	2362.86	9217.52	10904.4
S(=O)(=O)(N(C)c1nc(C(C)C)c(/C=C/[C@@H](O)C[C@@H](O)CC(=O)O)c(-c2ccc(F)cc2)n1)C	Crestor	-66.0207	2.7636	4.57345	0.360135	0.75458	0.36012	0.754587	10072.2	3430.46	7188.1	9525.87
S(=O)(=O)(N(C)c1nc(C(C)C)c(/C=C/[C@@H](O)C[C@@H](O)CC(=O)O)c(-c2ccc(F)cc2)n1)C	Crestor	-66.0196	2.76464	4.6636	0.368626	0.719689	0.368625	0.719688	10472.8	3697.27	7218.4	10029.9
S(=O)(=O)(N(C)c1nc(C(C)C)c(/C=C/[C@@H](O)C[C@@H](O)CC(=O)O)c(-c2ccc(F)cc2)n1)C	Crestor	-66.0089	2.7754	4.32388	0.332351	0.786463	0.332356	0.786462	9002.96	2824.39	6683.43	8498.1
S(=O)(=O)(N(C)c1nc(C(C)C)c(/C=C/[C@@H](O)C[C@@H](O)CC(=O)O)c(-c2ccc(F)cc2)n1)C	Crestor	-65.9962	2.78804	4.58421	0.283202	0.848495	0.283201	0.848506	10119.6	2688.82	8056.05	9494.4
S(=O)(=O)(N(C)c1nc(C(C)C)c(/C=C/[C@@H](O)C[C@@H](O)CC(=O)O)c(-c2ccc(F)cc2)n1)C	Crestor	-65.9853	2.79891	4.7603	0.242722	0.825297	0.242726	0.825299	10911.6	2561.42	8709.14	10552.7
S(=O)(=O)(N(C)c1nc(C(C)C)c(/C=C/[C@@H](O)C[C@@H](O)CC(=O)O)c(-c2ccc(F)cc2)n1)C	Crestor	-65.9849	2.79932	4.3396	0.307495	0.839329	0.307498	0.839321	9068.66	2597.89	7090.97	8448.46
S(=O)(=O)(N(C)c1nc(C(C)C)c(/C=C/[C@@H](O)C[C@@H](O)CC(=O)O)c(-c2ccc(F)cc2)n1)C	Crestor	-65.9611	2.82321	4.47734	0.431943	0.648484	0.431928	0.648505	9653.62	4008.46	6018.38	9280.39
S(=O)(=O)(N(C)c1nc(C(C)C)c(/C=C/[C@@H](O)C[C@@H](O)CC(=O)O)c(-c2ccc(F)cc2)n1)C	Crestor	-65.9288	2.85545	3.87173	0.558409	0.834146	0.558405	0.834142	7218.59	3369.55	5033.41	6034.23
S(=O)(=O)(N(C)c1nc(C(C)C)c(/C=C/[C@@H](O)C[C@@H](O)CC(=O)O)c(-c2ccc(F)cc2)n1)C	Crestor	-65.9223	2.86193	4.43421	0.290201	0.795146	0.290221	0.795131	9468.07	2635.37	7220.22	9080.55
S(=O)(=O)(N(C)c1nc(C(C)C)c(/C=C/[C@@H](O)C[C@@H](O)CC(=O)O)c(-c2ccc(F)cc2)n1)C	Crestor	-65.9192	2.86503	4.68355	0.323498	0.846148	0.323487	0.84613	10563.1	3149.9	8239.04	9737.32
S(=O)(=O)(N(C)c1nc(C(C)C)c(/C=C/[C@@H](O)C[C@@H](O)CC(=O)O)c(-c2ccc(F)cc2)n1)C	Crestor	-65.9022	2.88206	3.86334	0.605453	0.780533	0.605453	0.780531	7187.26	3647.6	4702.36	6024.57
S(=O)(=O)(N(C)c1nc(C(C)C)c(/C=C/[C@@H](O)C[C@@H](O)CC(=O)O)c(-c2ccc(F)cc2)n1)C	Crestor	-65.9008	2.88345	4.29925	0.457424	0.825461	0.457409	0.825423	8900.93	3566.94	6436.77	7798.15
S(=O)(=O)(N(C)c1nc(C(C)C)c(/C=C/[C@@H](O)C[C@@H](O)CC(=O)O)c(-c2ccc(F)cc2)n1)C	Crestor	-65.8975	2.88678	4.53973	0.345684	0.763882	0.345669	0.763897	9924.01	3252.25	7187.19	9408.58
S(=O)(=O)(N(C)c1nc(C(C)C)c(/C=C/[C@@H](O)C[C@@H](O)CC(=O)O)c(-c2ccc(F)cc2)n1)C	Crestor	-65.887	2.89729	4.66946	0.367181	0.735937	0.367191	0.735923	10499.4	3666.26	7347.89	9984.6
S(=O)(=O)(N(C)c1nc(C(C)C)c(/C=C/[C@@H](O)C[C@@H](O)CC(=O)O)c(-c2ccc(F)cc2)n1)C	Crestor	-65.8865	2.89771	4.46179	0.296595	0.782642	0.2966	0.782633	9586.57	2735.02	7216.86	9221.25
S(=O)(=O)(N(C)c1nc(C(C)C)c(/C=C/[C@@H](O)C[C@@H](O)CC(=O)O)c(-c2ccc(F)cc2)n1)C	Crestor	-65.8852	2.8991	4.66705	0.348919	0.783257	0.348918	0.783278	10488.9	3432.88	7706.38	9838.63
S(=O)(=O)(N(C)c1nc(C(C)C)c(/C=C/[C@@H](O)C[C@@H](O)CC(=O)O)c(-c2ccc(F)cc2)n1)C	Crestor	-65.8826	2.90168	4.82051	0.212977	0.840185	0.21298	0.84018	11189.7	2321.47	9157.93	10900
S(=O)(=O)(N(C)c1nc(C(C)C)c(/C=C/[C@@H](O)C[C@@H](O)CC(=O)O)c(-c2ccc(F)cc2)n1)C	Crestor	-65.8726	2.91169	3.87212	0.576068	0.836924	0.57607	0.836938	7219.91	3447.29	5008.37	5984.16
S(=O)(=O)(N(C)c1nc(C(C)C)c(/C=C/[C@@H](O)C[C@@H](O)CC(=O)O)c(-c2ccc(F)cc2)n1)C	Crestor	-65.8617	2.92259	4.9132	0.24295	0.801644	0.242954	0.801639	11624.4	2762.6	9115.35	11370.9
S(=O)(=O)(N(C)c1nc(C(C)C)c(/C=C/[C@@H](O)C[C@@H](O)CC(=O)O)c(-c2ccc(F)cc2)n1)C	Crestor	-65.8408	2.94348	4.58899	0.334912	0.741523	0.334913	0.741526	10140.7	3271.23	7242.78	9767.39
S(=O)(=O)(N(C)c1nc(C(C)C)c(/C=C/[C@@H](O)C[C@@H](O)CC(=O)O)c(-c2ccc(F)cc2)n1)C	Crestor	-65.8307	2.95361	4.46369	0.277349	0.789875	0.277357	0.789869	9594.6	2574.59	7332.02	9282.58
S(=O)(=O)(N(C)c1nc(C(C)C)c(/C=C/[C@@H](O)C[C@@H](O)CC(=O)O)c(-c2ccc(F)cc2)n1)C	Crestor	-65.8293	2.95495	4.69501	0.217361	0.849103	0.217361	0.8491	10615.1	2233.09	8723.36	10273.6
S(=O)(=O)(N(C)c1nc(C(C)C)c(/C=C/[C@@H](O)C[C@@H](O)CC(=O)O)c(-c2ccc(F)cc2)n1)C	Crestor	-65.828	2.95624	4.63195	0.345554	0.857936	0.345564	0.857946	10331.4	3240.44	8045.17	9377.25
S(=O)(=O)(N(C)c1nc(C(C)C)c(/C=C/[C@@H](O)C[C@@H](O)CC(=O)O)c(-c2ccc(F)cc2)n1)C	Crestor	-65.8221	2.96219	4.17433	0.387985	0.823765	0.387988	0.823763	8390.7	2943.82	6250.2	7587.38
S(=O)(=O)(N(C)c1nc(C(C)C)c(/C=C/[C@@H](O)C[C@@H](O)CC(=O)O)c(-c2ccc(F)cc2)n1)C	Crestor	-65.8218	2.96243	4.24413	0.372145	0.810045	0.37214	0.810036	8673.92	2958.43	6439.62	7949.79
S(=O)(=O)(N(C)c1nc(C(C)C)c(/C=C/[C@@H](O)C[C@@H](O)CC(=O)O)c(-c2ccc(F)cc2)n1)C	Crestor	-65.8208	2.96343	4.69255	0.343394	0.799845	0.343368	0.799875	10603.8	3397.64	7914.81	9895.06
S(=O)(=O)(N(C)c1nc(C(C)C)c(/C=C/[C@@H](O)C[C@@H](O)CC(=O)O)c(-c2ccc(F)cc2)n1)C	Crestor	-65.8179	2.96639	4.94145	0.244663	0.80521	0.244665	0.805207	11758.6	2806.93	9237.76	11472.5
S(=O)(=O)(N(C)c1nc(C(C)C)c(/C=C/[C@@H](O)C[C@@H](O)CC(=O)O)c(-c2ccc(F)cc2)n1)C	Crestor	-65.8019	2.98232	4.6688	0.290216	0.814119	0.290211	0.814128	10496.6	2895.17	8121.83	9976.11
S(=O)(=O)(N(C)c1nc(C(C)C)c(/C=C/[C@@H](O)C[C@@H](O)CC(=O)O)c(-c2ccc(F)cc2)n1)C	Crestor	-65.7963	2.98798	3.78875	0.63238	0.795244	0.632378	0.795267	6912.33	3601.19	4528.79	5694.68
S(=O)(=O)(N(C)c1nc(C(C)C)c(/C=C/[C@@H](O)C[C@@H](O)CC(=O)O)c(-c2ccc(F)cc2)n1)C	Crestor	-65.7947	2.98958	4.66739	0.266197	0.800358	0.26619	0.800371	10490.2	2702.44	8125.62	10152.3
S(=O)(=O)(N(C)c1nc(C(C)C)c(/C=C/[C@@H](O)C[C@@H](O)CC(=O)O)c(-c2ccc(F)cc2)n1)C	Crestor	-65.794	2.99024	4.23552	0.381056	0.861341	0.381067	0.861341	8638.64	2936.04	6636.45	7704.79
O=C(N)c1nn(-c2ccc(OC)cc2)c2C(=O)N(c3ccc(N4C(=O)CCCC4)cc3)CCc12	Eliquis	61.6207	0	5.14592	0.262763	0.768922	0.262764	0.768927	12168.2	3147.5	9210.54	11978.4
O=C(N)c1nn(-c2ccc(OC)cc2)c2C(=O)N(c3ccc(N4C(=O)CCCC4)cc3)CCc12	Eliquis	61.6253	0.00457926	5.14321	0.263417	0.769412	0.26342	0.769412	12155	3150.16	9201.16	11958.7
O=C(N)c1nn(-c2ccc(OC)cc2)c2C(=O)N(c3ccc(N4C(=O)CCCC4)cc3)CCc12	Eliquis	61.7674	0.146708	5.14622	0.262727	0.768203	0.262737	0.76819	12169.6	3148.72	9206.21	11984.3
O=C(N)c1nn(-c2ccc(OC)cc2)c2C(=O)N(c3ccc(N4C(=O)CCCC4)cc3)CCc12	Eliquis	61.7682	0.147505	5.14395	0.263045	0.767491	0.263058	0.767479	12158.6	3150.32	9191.14	11975.8
O=C(N)c1nn(-c2ccc(OC)cc2)c2C(=O)N(c3ccc(N4C(=O)CCCC4)cc3)CCc12	Eliquis	61.8462	0.225538	5.17601	0.254796	0.775337	0.254798	0.775339	12310.4	3090.11	9403.08	12127.7
O=C(N)c1nn(-c2ccc(OC)cc2)c2C(=O)N(c3ccc(N4C(=O)CCCC4)cc3)CCc12	Eliquis	61.8485	0.227809	5.17105	0.256312	0.774141	0.256308	0.774147	12287	3102.01	9369.23	12102.7
O=C(N)c1nn(-c2ccc(OC)cc2)c2C(=O)N(c3ccc(N4C(=O)CCCC4)cc3)CCc12	Eliquis	61.9051	0.28445	5.14409	0.262767	0.769221	0.26278	0.76921	12159.3	3144.92	9205.82	11967.9
O=C(N)c1nn(-c2ccc(OC)cc2)c2C(=O)N(c3ccc(N4C(=O)CCCC4)cc3)CCc12	Eliquis	61.9053	0.284619	5.1443	0.262701	0.76905	0.262704	0.76905	12160.4	3144.67	9205.8	11970.4
O=C(N)c1nn(-c2ccc(OC)cc2)c2C(=O)N(c3ccc(N4C(=O)CCCC4)cc3)CCc12	Eliquis	61.9952	0.374556	5.17178	0.256039	0.776299	0.256034	0.776305	12290.8	3096.78	9389.55	12095.2
O=C(N)c1nn(-c2ccc(OC)cc2)c2C(=O)N(c3ccc(N4C(=O)CCCC4)cc3)CCc12	Eliquis	61.9968	0.376103	5.17189	0.256051	0.775949	0.25605	0.775948	12291.1	3097.57	9387.06	12097.5
O=C(N)c1nn(-c2ccc(OC)cc2)c2C(=O)N(c3ccc(N4C(=O)CCCC4)cc3)CCc12	Eliquis	62.0357	0.415045	5.14581	0.262403	0.768121	0.262403	0.768122	12167.6	3144.81	9205.68	11984.7
O=C(N)c1nn(-c2ccc(OC)cc2)c2C(=O)N(c3ccc(N4C(=O)CCCC4)cc3)CCc12	Eliquis	62.0378	0.417098	5.14678	0.26225	0.768225	0.262248	0.768225	12172.3	3144.26	9210.76	11989.7
O=C(N)c1nn(-c2ccc(OC)cc2)c2C(=O)N(c3ccc(N4C(=O)CCCC4)cc3)CCc12	Eliquis	62.0381	0.417405	5.15154	0.260902	0.766044	0.260906	0.766041	12194.7	3139.38	9217.47	12032.6
O=C(N)c1nn(-c2ccc(OC)cc2)c2C(=O)N(c3ccc(N4C(=O)CCCC4)cc3)CCc12	Eliquis	62.0412	0.420528	5.15176	0.260674	0.765745	0.26067	0.765752	12195.5	3137.56	9217	12036.5
O=C(N)c1nn(-c2ccc(OC)cc2)c2C(=O)N(c3ccc(N4C(=O)CCCC4)cc3)CCc12	Eliquis	62.1285	0.507805	5.16988	0.256237	0.774294	0.256231	0.774297	12281.4	3099.55	9366.46	12096.7
O=C(N)c1nn(-c2ccc(OC)cc2)c2C(=O)N(c3ccc(N4C(=O)CCCC4)cc3)CCc12	Eliquis	62.1316	0.51089	5.16283	0.257846	0.773504	0.257846	0.773506	12247.9	3109.34	9327.63	12058.9
O=C(N)c1nn(-c2ccc(OC)cc2)c2C(=O)N(c3ccc(N4C(=O)CCCC4)cc3)CCc12	Eliquis	62.1411	0.520436	5.19625	0.24825	0.783323	0.248258	0.783323	12407.4	3032.36	9567.95	12214.6
O=C(N)c1nn(-c2ccc(OC)cc2)c2C(=O)N(c3ccc(N4C(=O)CCCC4)cc3)CCc12	Eliquis	62.1485	0.527855	5.13215	0.268054	0.778552	0.268041	0.778558	12102.9	3170.22	9208.3	11827.4
O=C(N)c1nn(-c2ccc(OC)cc2)c2C(=O)N(c3ccc(N4C(=O)CCCC4)cc3)CCc12	Eliquis	62.1489	0.528221	5.13078	0.268041	0.77746	0.268044	0.777461	12096.7	3170.33	9195.52	11827.6
O=C(N)c1nn(-c2ccc(OC)cc2)c2C(=O)N(c3ccc(N4C(=O)CCCC4)cc3)CCc12	Eliquis	62.1732	0.552533	5.13584	0.265485	0.76933	0.265488	0.769334	12120.4	3162.76	9165.1	11913
O=C(N)c1nn(-c2ccc(OC)cc2)c2C(=O)N(c3ccc(N4C(=O)CCCC4)cc3)CCc12	Eliquis	62.1851	0.564415	5.13935	0.264639	0.771084	0.264645	0.771077	12136.7	3155.57	9194.13	11923.7
O=C(N)c1nn(-c2ccc(OC)cc2)c2C(=O)N(c3ccc(N4C(=O)CCCC4)cc3)CCc12	Eliquis	62.2264	0.605681	5.1329	0.267287	0.778231	0.267298	0.778215	12106.5	3164.04	9211.81	11837.1
O=C(N)c1nn(-c2ccc(OC)cc2)c2C(=O)N(c3ccc(N4C(=O)CCCC4)cc3)CCc12	Eliquis	62.2298	0.609085	5.13838	0.266106	0.779246	0.26611	0.779248	12132.4	3156.95	9244.48	11863.3
O=C(N)c1nn(-c2ccc(OC)cc2)c2C(=O)N(c3ccc(N4C(=O)CCCC4)cc3)CCc12	Eliquis	62.2377	0.617016	5.14751	0.261479	0.765987	0.261476	0.766	12175.3	3140.41	9199.91	12010.3
O=C(N)c1nn(-c2ccc(OC)cc2)c2C(=O)N(c3ccc(N4C(=O)CCCC4)cc3)CCc12	Eliquis	62.2395	0.618805	5.14476	0.261716	0.765098	0.261707	0.765112	12162.3	3140.84	9182.42	12001.4
O=C(N)c1nn(-c2ccc(OC)cc2)c2C(=O)N(c3ccc(N4C(=O)CCCC4)cc3)CCc12	Eliquis	62.2644	0.643748	5.16703	0.25678	0.774944	0.256782	0.774939	12268	3101	9358.49	12076.4
O=C(N)c1nn(-c2ccc(OC)cc2)c2C(=O)N(c3ccc(N4C(=O)CCCC4)cc3)CCc12	Eliquis	62.2676	0.646891	5.16544	0.257062	0.774608	0.257059	0.774607	12260.4	3102.51	9348.96	12069.3
O=C(N)c1nn(-c2ccc(OC)cc2)c2C(=O)N(c3ccc(N4C(=O)CCCC4)cc3)CCc12	Eliquis	62.3124	0.691751	5.17148	0.25544	0.772171	0.255443	0.77217	12289.3	3096.46	9360.2	12121.9
O=C(N)c1nn(-c2ccc(OC)cc2)c2C(=O)N(c3ccc(N4C(=O)CCCC4)cc3)CCc12	Eliquis	62.316	0.69531	5.17117	0.255601	0.772298	0.255597	0.772294	12288	3097.57	9359.43	12119
O=C(N)c1nn(-c2ccc(OC)cc2)c2C(=O)N(c3ccc(N4C(=O)CCCC4)cc3)CCc12	Eliquis	62.324	0.703276	5.151	0.260825	0.766208	0.260833	0.766209	12192.2	3137.72	9217.19	12029.6
O=C(N)c1nn(-c2ccc(OC)cc2)c2C(=O)N(c3ccc(N4C(=O)CCCC4)cc3)CCc12	Eliquis	62.3257	0.705046	5.14788	0.261528	0.76583	0.261532	0.765825	12177.5	3141.82	9199.96	12013.1
O=C(N)c1nn(-c2ccc(OC)cc2)c2C(=O)N(c3ccc(N4C(=O)CCCC4)cc3)CCc12	Eliquis	62.349	0.728357	5.12631	0.268483	0.775902	0.268472	0.775914	12075.6	3171.57	9166.19	11813.4
O=C(N)c1nn(-c2ccc(OC)cc2)c2C(=O)N(c3ccc(N4C(=O)CCCC4)cc3)CCc12	Eliquis	62.3538	0.73307	5.12433	0.268682	0.775129	0.268698	0.775119	12066.2	3172.65	9152.21	11807.5
O=C(N)c1nn(-c2ccc(OC)cc2)c2C(=O)N(c3ccc(N4C(=O)CCCC4)cc3)CCc12	Eliquis	62.3614	0.740759	5.17161	0.255177	0.771396	0.255171	0.771399	12289.3	3094.77	9355.69	12128.2
O=C(N)c1nn(-c2ccc(OC)cc2)c2C(=O)N(c3ccc(N4C(=O)CCCC4)cc3)CCc12	Eliquis	62.3634	0.742726	5.17308	0.254728	0.771629	0.254738	0.771621	12296.7	3091.7	9365	12136.8
O=C(N)c1nn(-c2ccc(OC)cc2)c2C(=O)N(c3ccc(N4C(=O)CCCC4)cc3)CCc12	Eliquis	62.3737	0.753032	5.15491	0.262427	0.784656	0.262421	0.784668	12210.2	3130.5	9360.54	11929.3
O=C(N)c1nn(-c2ccc(OC)cc2)c2C(=O)N(c3ccc(N4C(=O)CCCC4)cc3)CCc12	Eliquis	62.376	0.755297	5.15328	0.262841	0.784555	0.262839	0.784562	12202.9	3133.15	9352.3	11920.4
O=C(N)c1nn(-c2ccc(OC)cc2)c2C(=O)N(c3ccc(N4C(=O)CCCC4)cc3)CCc12	Eliquis	62.3969	0.776262	5.1372	0.264746	0.773708	0.264739	0.773714	12126.9	3149.89	9205.74	11898.1
O=C(N)c1nn(-c2ccc(OC)cc2)c2C(=O)N(c3ccc(N4C(=O)CCCC4)cc3)CCc12	Eliquis	62.4307	0.81004	5.1335	0.26685	0.777206	0.266848	0.777203	12109.6	3161.78	9208.79	11848.6
O=C(N)c1nn(-c2ccc(OC)cc2)c2C(=O)N(c3ccc(N4C(=O)CCCC4)cc3)CCc12	Eliquis	62.4311	0.810403	5.13347	0.266945	0.777725	0.266951	0.777717	12109.2	3161.94	9211.79	11844.6
O=C(N)c1nn(-c2ccc(OC)cc2)c2C(=O)N(c3ccc(N4C(=O)CCCC4)cc3)CCc12	Eliquis	62.4667	0.846009	5.15703	0.260855	0.784963	0.260841	0.784965	12220.4	3116.21	9377.79	11946.8
O=C(N)c1nn(-c2ccc(OC)cc2)c2C(=O)N(c3ccc(N4C(=O)CCCC4)cc3)CCc12	Eliquis	62.4681	0.847395	5.15474	0.261683	0.7848	0.261681	0.784796	12209.8	3122.5	9364.55	11932.5
O=C(N)c1nn(-c2ccc(OC)cc2)c2C(=O)N(c3ccc(N4C(=O)CCCC4)cc3)CCc12	Eliquis	62.4693	0.848635	5.13102	0.266368	0.774177	0.266379	0.774174	12097.6	3158.5	9179.5	11857.1
O=C(N)c1nn(-c2ccc(OC)cc2)c2C(=O)N(c3ccc(N4C(=O)CCCC4)cc3)CCc12	Eliquis	62.4985	0.877803	5.14174	0.263454	0.773317	0.263468	0.773302	12148.3	3142.9	9224.69	11929
O=C(N)c1nn(-c2ccc(OC)cc2)c2C(=O)N(c3ccc(N4C(=O)CCCC4)cc3)CCc12	Eliquis	62.5099	0.889217	5.14057	0.262596	0.764907	0.26259	0.764911	12142.9	3145.36	9162.27	11978.2
O=C(N)c1nn(-c2ccc(OC)cc2)c2C(=O)N(c3ccc(N4C(=O)CCCC4)cc3)CCc12	Eliquis	62.5123	0.891661	5.14431	0.261932	0.766076	0.261945	0.766059	12160.3	3141.34	9186.85	11992.4
O=C(N)c1nn(-c2ccc(OC)cc2)c2C(=O)N(c3ccc(N4C(=O)CCCC4)cc3)CCc12	Eliquis	62.5132	0.892501	5.13885	0.266807	0.781933	0.266808	0.781933	12134.5	3160.55	9262.6	11845.8
O=C(N)c1nn(-c2ccc(OC)cc2)c2C(=O)N(c3ccc(N4C(=O)CCCC4)cc3)CCc12	Eliquis	62.5164	0.895684	5.13419	0.267865	0.780663	0.267866	0.780663	12112.5	3167.66	9231.77	11825.5
O=C(N)c1nn(-c2ccc(OC)cc2)c2C(=O)N(c3ccc(N4C(=O)CCCC4)cc3)CCc12	Eliquis	62.5743	0.95359	5.15609	0.261329	0.78325	0.261321	0.783257	12216	3122.68	9359.63	11949.6
O=C(N)c1nn(-c2ccc(OC)cc2)c2C(=O)N(c3ccc(N4C(=O)CCCC4)cc3)CCc12	Eliquis	62.5786	0.95796	5.16057	0.260198	0.784834	0.2602	0.784838	12237.5	3114.08	9392.97	11968
O=C(N)c1nn(-c2ccc(OC)cc2)c2C(=O)N(c3ccc(N4C(=O)CCCC4)cc3)CCc12	Eliquis	62.5985	0.977783	5.17318	0.254694	0.77297	0.254687	0.772979	12296.8	3089.1	9375.47	12129
O=C(N)c1nn(-c2ccc(OC)cc2)c2C(=O)N(c3ccc(N4C(=O)CCCC4)cc3)CCc12	Eliquis	62.6017	0.980979	5.16857	0.255704	0.772495	0.255726	0.772475	12275.8	3095.59	9350.89	12105.1
O=C(N)c1nn(-c2ccc(OC)cc2)c2C(=O)N(c3ccc(N4C(=O)CCCC4)cc3)CCc12	Eliquis	62.6339	1.01322	5.16332	0.257069	0.770544	0.257089	0.770531	12250.1	3106.45	9310.48	12083.2
O=C(N)c1nn(-c2ccc(OC)cc2)c2C(=O)N(c3ccc(N4C(=O)CCCC4)cc3)CCc12	Eliquis	62.6351	1.01445	5.1623	0.257092	0.770189	0.257107	0.770176	12246	3106.15	9304.61	12081.1
O=C(N)c1nn(-c2ccc(OC)cc2)c2C(=O)N(c3ccc(N4C(=O)CCCC4)cc3)CCc12	Eliquis	62.6424	1.02176	5.14729	0.262199	0.769341	0.262202	0.769343	12174.2	3142.53	9220.69	11985.1
O=C(N)c1nn(-c2ccc(OC)cc2)c2C(=O)N(c3ccc(N4C(=O)CCCC4)cc3)CCc12	Eliquis	62.6582	1.03749	5.13128	0.267225	0.780494	0.267222	0.780506	12098.8	3157.7	9223.07	11816.8
O=C(N)c1nn(-c2ccc(OC)cc2)c2C(=O)N(c3ccc(N4C(=O)CCCC4)cc3)CCc12	Eliquis	62.6612	1.0405	5.13878	0.265916	0.782403	0.265915	0.782396	12134.4	3150.62	9270	11848.2
O=C(N)c1nn(-c2ccc(OC)cc2)c2C(=O)N(c3ccc(N4C(=O)CCCC4)cc3)CCc12	Eliquis	62.6658	1.04507	5.12889	0.267734	0.77712	0.267729	0.777128	12087.3	3165.14	9187.34	11822.2
O=C(N)c1nn(-c2ccc(OC)cc2)c2C(=O)N(c3ccc(N4C(=O)CCCC4)cc3)CCc12	Eliquis	62.6669	1.04617	5.15645	0.260646	0.783295	0.260649	0.783299	12217.6	3116.03	9364.27	11954.9
O=C(N)c1nn(-c2ccc(OC)cc2)c2C(=O)N(c3ccc(N4C(=O)CCCC4)cc3)CCc12	Eliquis	62.6691	1.0484	5.15377	0.261544	0.783281	0.261538	0.783289	12204.9	3122.08	9350.42	11937.4
O=C(N)c1nn(-c2ccc(OC)cc2)c2C(=O)N(c3ccc(N4C(=O)CCCC4)cc3)CCc12	Eliquis	62.7066	1.08587	5.13496	0.266464	0.781038	0.266474	0.781027	12115.8	3153.63	9243.2	11834.7
O=C(N)c1nn(-c2ccc(OC)cc2)c2C(=O)N(c3ccc(N4C(=O)CCCC4)cc3)CCc12	Eliquis	62.723	1.10229	5.13587	0.267092	0.780567	0.267087	0.780576	12120.4	3161.87	9240.7	11838.3
O=C(N)c1nn(-c2ccc(OC)cc2)c2C(=O)N(c3ccc(N4C(=O)CCCC4)cc3)CCc12	Eliquis	62.7238	1.10313	5.13448	0.267313	0.780701	0.267315	0.780702	12113.9	3162.31	9235.64	11829.9
O=C(N)c1nn(-c2ccc(OC)cc2)c2C(=O)N(c3ccc(N4C(=O)CCCC4)cc3)CCc12	Eliquis	62.7256	1.10488	5.14956	0.260814	0.77585	0.26082	0.775846	12185.2	3120.93	9283.63	11965.8
O=C(N)c1nn(-c2ccc(OC)cc2)c2C(=O)N(c3ccc(N4C(=O)CCCC4)cc3)CCc12	Eliquis	62.7625	1.14182	5.13777	0.266216	0.782735	0.266219	0.782731	12129.4	3151.93	9267.22	11839.6
O=C(N)c1nn(-c2ccc(OC)cc2)c2C(=O)N(c3ccc(N4C(=O)CCCC4)cc3)CCc12	Eliquis	62.7652	1.14449	5.13613	0.266816	0.782095	0.266826	0.782088	12121.5	3157.12	9253.74	11832.1
O=C(N)c1nn(-c2ccc(OC)cc2)c2C(=O)N(c3ccc(N4C(=O)CCCC4)cc3)CCc12	Eliquis	62.7898	1.16913	5.15643	0.261391	0.786118	0.261411	0.786102	12217.8	3119.75	9381.58	11934.3
O=C(N)c1nn(-c2ccc(OC)cc2)c2C(=O)N(c3ccc(N4C(=O)CCCC4)cc3)CCc12	Eliquis	62.7922	1.1715	5.15536	0.261742	0.785884	0.261746	0.785877	12212.7	3122.28	9374.44	11928.6
O=C(N)c1nn(-c2ccc(OC)cc2)c2C(=O)N(c3ccc(N4C(=O)CCCC4)cc3)CCc12	Eliquis	62.7955	1.1748	5.15974	0.26146	0.78839	0.261453	0.788402	12233.6	3120.71	9410.4	11936
O=C(N)c1nn(-c2ccc(OC)cc2)c2C(=O)N(c3ccc(N4C(=O)CCCC4)cc3)CCc12	Eliquis	62.8012	1.18051	5.16154	0.260988	0.787986	0.260996	0.787975	12241.9	3118.72	9415.77	11949.3
O=C(N)c1nn(-c2ccc(OC)cc2)c2C(=O)N(c3ccc(N4C(=O)CCCC4)cc3)CCc12	Eliquis	62.8586	1.23791	5.12824	0.267682	0.780206	0.267683	0.780209	12084.3	3159.12	9207.81	11801.7
O=C(N)c1nn(-c2ccc(OC)cc2)c2C(=O)N(c3ccc(N4C(=O)CCCC4)cc3)CCc12	Eliquis	62.8627	1.24201	5.1323	0.267071	0.781003	0.26707	0.781007	12103.9	3156.69	9231.29	11819.7
O=C(N)c1nn(-c2ccc(OC)cc2)c2C(=O)N(c3ccc(N4C(=O)CCCC4)cc3)CCc12	Eliquis	62.9414	1.32068	5.12127	0.266365	0.762932	0.266354	0.762945	12051.6	3163.66	9061.98	11877.6
O=C(N)c1nn(-c2ccc(OC)cc2)c2C(=O)N(c3ccc(N4C(=O)CCCC4)cc3)CCc12	Eliquis	62.9556	1.33492	5.12553	0.265596	0.766761	0.265605	0.766757	12071.6	3155.23	9108.63	11879.4
O=C(N)c1nn(-c2ccc(OC)cc2)c2C(=O)N(c3ccc(N4C(=O)CCCC4)cc3)CCc12	Eliquis	62.9725	1.35181	5.11795	0.269016	0.775668	0.269018	0.775659	12035.6	3167.04	9131.53	11772.6
O=C(N)c1nn(-c2ccc(OC)cc2)c2C(=O)N(c3ccc(N4C(=O)CCCC4)cc3)CCc12	Eliquis	62.9877	1.36704	5.16546	0.260063	0.789323	0.26005	0.78934	12260.8	3111.59	9444.73	11965.4
O=C(N)c1nn(-c2ccc(OC)cc2)c2C(=O)N(c3ccc(N4C(=O)CCCC4)cc3)CCc12	Eliquis	62.9896	1.36893	5.17117	0.258651	0.790365	0.258671	0.790356	12287.9	3102.47	9479.46	11993.9
O=C(N)c1nn(-c2ccc(OC)cc2)c2C(=O)N(c3ccc(N4C(=O)CCCC4)cc3)CCc12	Eliquis	62.9968	1.37609	5.15718	0.260438	0.785892	0.26043	0.785903	12221.3	3110.73	9387.28	11944.6
O=C(N)c1nn(-c2ccc(OC)cc2)c2C(=O)N(c3ccc(N4C(=O)CCCC4)cc3)CCc12	Eliquis	62.9977	1.37704	5.14737	0.263037	0.784248	0.263031	0.784262	12174.8	3128.39	9327.69	11893.6
O=C(N)c1nn(-c2ccc(OC)cc2)c2C(=O)N(c3ccc(N4C(=O)CCCC4)cc3)CCc12	Eliquis	63.0016	1.38096	5.15409	0.262174	0.786525	0.262175	0.786527	12206.8	3124.25	9372.77	11916.7
O=C(N)c1nn(-c2ccc(OC)cc2)c2C(=O)N(c3ccc(N4C(=O)CCCC4)cc3)CCc12	Eliquis	63.0025	1.3818	5.15647	0.261433	0.7872	0.261436	0.787196	12217.8	3118.34	9389.48	11927.8
O=C(N)c1nn(-c2ccc(OC)cc2)c2C(=O)N(c3ccc(N4C(=O)CCCC4)cc3)CCc12	Eliquis	63.0094	1.38873	5.14398	0.265642	0.784154	0.265639	0.784151	12159.1	3151.47	9302.96	11863.7
O=C(N)c1nn(-c2ccc(OC)cc2)c2C(=O)N(c3ccc(N4C(=O)CCCC4)cc3)CCc12	Eliquis	63.0102	1.38949	5.14609	0.265154	0.785166	0.265152	0.785174	12168.5	3147.32	9319.89	11869.8
O=C(N)c1nn(-c2ccc(OC)cc2)c2C(=O)N(c3ccc(N4C(=O)CCCC4)cc3)CCc12	Eliquis	63.1021	1.48138	5.13607	0.266529	0.781765	0.266522	0.781766	12121.3	3154.45	9252.66	11835.6
O=C(N)c1nn(-c2ccc(OC)cc2)c2C(=O)N(c3ccc(N4C(=O)CCCC4)cc3)CCc12	Eliquis	63.1043	1.48363	5.13979	0.265665	0.781845	0.265675	0.781834	12138.7	3150.13	9270.26	11857.1
O=C(N)c1nn(-c2ccc(OC)cc2)c2C(=O)N(c3ccc(N4C(=O)CCCC4)cc3)CCc12	Eliquis	63.1686	1.54794	5.13374	0.266337	0.779914	0.266326	0.779925	12110.3	3152.39	9231.64	11836.6
O=C(N)c1nn(-c2ccc(OC)cc2)c2C(=O)N(c3ccc(N4C(=O)CCCC4)cc3)CCc12	Eliquis	63.2103	1.58963	5.14523	0.264978	0.785908	0.264982	0.785918	12164.9	3143.46	9323.3	11862.9
O=C(N)c1nn(-c2ccc(OC)cc2)c2C(=O)N(c3ccc(N4C(=O)CCCC4)cc3)CCc12	Eliquis	63.2126	1.59188	5.1451	0.265009	0.785396	0.265028	0.785384	12163.7	3144.47	9318.33	11864.7
O=C(N)c1nn(-c2ccc(OC)cc2)c2C(=O)N(c3ccc(N4C(=O)CCCC4)cc3)CCc12	Eliquis	63.2354	1.61475	5.16542	0.259961	0.790326	0.259969	0.790319	12260.2	3109.08	9451.78	11959.4
O=C(N)c1nn(-c2ccc(OC)cc2)c2C(=O)N(c3ccc(N4C(=O)CCCC4)cc3)CCc12	Eliquis	63.2398	1.61908	5.1652	0.25988	0.790391	0.259884	0.790388	12259.4	3107.9	9452.1	11958.8
O=C(N)c1nn(-c2ccc(OC)cc2)c2C(=O)N(c3ccc(N4C(=O)CCCC4)cc3)CCc12	Eliquis	63.3313	1.71058	5.16155	0.260596	0.788145	0.260592	0.788154	12241.8	3114.21	9418.85	11950.5
O=C(N)c1nn(-c2ccc(OC)cc2)c2C(=O)N(c3ccc(N4C(=O)CCCC4)cc3)CCc12	Eliquis	63.3328	1.7121	5.1628	0.260083	0.787945	0.260082	0.787949	12248.4	3110.88	9424.8	11961.2
O=C(N)c1nn(-c2ccc(OC)cc2)c2C(=O)N(c3ccc(N4C(=O)CCCC4)cc3)CCc12	Eliquis	63.3443	1.72367	5.13986	0.266432	0.782803	0.266442	0.782793	12139.3	3156.71	9274.26	11847.7
O=C(N)c1nn(-c2ccc(OC)cc2)c2C(=O)N(c3ccc(N4C(=O)CCCC4)cc3)CCc12	Eliquis	63.3587	1.73807	5.13444	0.267117	0.781295	0.267127	0.781292	12113.8	3159.43	9240.67	11827.4
O=C(N)c1nn(-c2ccc(OC)cc2)c2C(=O)N(c3ccc(N4C(=O)CCCC4)cc3)CCc12	Eliquis	63.418	1.79729	5.1337	0.268163	0.786404	0.268166	0.786393	12110.1	3161.28	9270.4	11788.5
O=C(N)c1nn(-c2ccc(OC)cc2)c2C(=O)N(c3ccc(N4C(=O)CCCC4)cc3)CCc12	Eliquis	63.4211	1.80043	5.11956	0.266642	0.766111	0.266647	0.766103	12043.7	3159.68	9078.08	11849.7
O=C(N)c1nn(-c2ccc(OC)cc2)c2C(=O)N(c3ccc(N4C(=O)CCCC4)cc3)CCc12	Eliquis	63.4235	1.80283	5.12075	0.26644	0.766624	0.266442	0.766619	12049.3	3158.25	9087.04	11853.4
O=C(N)c1nn(-c2ccc(OC)cc2)c2C(=O)N(c3ccc(N4C(=O)CCCC4)cc3)CCc12	Eliquis	63.4716	1.85094	5.12239	0.270258	0.783604	0.270261	0.783595	12057	3173.08	9200.04	11740.8
O=C(N)c1nn(-c2ccc(OC)cc2)c2C(=O)N(c3ccc(N4C(=O)CCCC4)cc3)CCc12	Eliquis	63.4803	1.8596	5.1703	0.258222	0.792244	0.258219	0.792254	12283.4	3093.73	9492.01	11981
O=C(N)c1nn(-c2ccc(OC)cc2)c2C(=O)N(c3ccc(N4C(=O)CCCC4)cc3)CCc12	Eliquis	63.4841	1.86341	5.17378	0.257079	0.793216	0.257078	0.793209	12299.7	3084.42	9516.92	11998
O=C(N)c1nn(-c2ccc(OC)cc2)c2C(=O)N(c3ccc(N4C(=O)CCCC4)cc3)CCc12	Eliquis	63.5068	1.88608	5.14336	0.265439	0.785914	0.265447	0.785918	12155.8	3145.93	9314.28	11851.5
O=C(N)c1nn(-c2ccc(OC)cc2)c2C(=O)N(c3ccc(N4C(=O)CCCC4)cc3)CCc12	Eliquis	63.5143	1.89357	5.14253	0.265418	0.785306	0.265405	0.785323	12151.8	3145.37	9307.04	11851.2
O=C(N)c1nn(-c2ccc(OC)cc2)c2C(=O)N(c3ccc(N4C(=O)CCCC4)cc3)CCc12	Eliquis	63.5343	1.91363	5.12449	0.265675	0.765761	0.265677	0.765759	12066.8	3156.26	9097.27	11880.1
O=C(N)c1nn(-c2ccc(OC)cc2)c2C(=O)N(c3ccc(N4C(=O)CCCC4)cc3)CCc12	Eliquis	63.5356	1.91495	5.1242	0.265742	0.765659	0.265748	0.765658	12065.8	3156.9	9095.48	11879.3
O=C(N)c1nn(-c2ccc(OC)cc2)c2C(=O)N(c3ccc(N4C(=O)CCCC4)cc3)CCc12	Eliquis	63.5547	1.93404	5.14107	0.265822	0.784726	0.265823	0.784723	12145.5	3148.98	9295.95	11846.2
O=C(N)c1nn(-c2ccc(OC)cc2)c2C(=O)N(c3ccc(N4C(=O)CCCC4)cc3)CCc12	Eliquis	63.5559	1.93521	5.14028	0.265905	0.784764	0.265897	0.784773	12140.9	3148.46	9292.42	11840.9
O=C(N)c1nn(-c2ccc(OC)cc2)c2C(=O)N(c3ccc(N4C(=O)CCCC4)cc3)CCc12	Eliquis	63.5704	1.94976	5.1596	0.260902	0.788551	0.260907	0.788548	12233	3114.66	9413.54	11937.8
O=C(N)c1nn(-c2ccc(OC)cc2)c2C(=O)N(c3ccc(N4C(=O)CCCC4)cc3)CCc12	Eliquis	63.5727	1.95198	5.16164	0.260512	0.788775	0.260517	0.788774	12242.6	3112.69	9424.35	11948.1
O=C(N)c1nn(-c2ccc(OC)cc2)c2C(=O)N(c3ccc(N4C(=O)CCCC4)cc3)CCc12	Eliquis	63.6287	2.00805	5.16571	0.259906	0.791445	0.25991	0.791443	12261.8	3107.18	9461.59	11954.9
O=C(N)c1nn(-c2ccc(OC)cc2)c2C(=O)N(c3ccc(N4C(=O)CCCC4)cc3)CCc12	Eliquis	63.6291	2.00837	5.1668	0.25942	0.791679	0.259418	0.791686	12267	3102.99	9469.64	11961.4
O=C(N)c1nn(-c2ccc(OC)cc2)c2C(=O)N(c3ccc(N4C(=O)CCCC4)cc3)CCc12	Eliquis	63.6597	2.03907	5.15186	0.25935	0.772222	0.259352	0.772218	12196.2	3113.95	9271.76	12006.7
O=C(N)c1nn(-c2ccc(OC)cc2)c2C(=O)N(c3ccc(N4C(=O)CCCC4)cc3)CCc12	Eliquis	63.6617	2.04102	5.15617	0.258443	0.772712	0.258454	0.772706	12216.3	3108.91	9294.78	12028.9
O=C(N)c1nn(-c2ccc(OC)cc2)c2C(=O)N(c3ccc(N4C(=O)CCCC4)cc3)CCc12	Eliquis	63.7105	2.08979	5.12491	0.265299	0.767072	0.2653	0.767074	12069	3150.9	9110.34	11876.7
O=C(N)c1nn(-c2ccc(OC)cc2)c2C(=O)N(c3ccc(N4C(=O)CCCC4)cc3)CCc12	Eliquis	63.7187	2.09799	5.12369	0.266014	0.767218	0.266021	0.767215	12062.5	3156.41	9103.22	11865.3
O=C(N)c1nn(-c2ccc(OC)cc2)c2C(=O)N(c3ccc(N4C(=O)CCCC4)cc3)CCc12	Eliquis	63.7792	2.1585	5.15146	0.258893	0.774024	0.258887	0.774032	12194.4	3105.85	9286	11996.9
O=C(N)c1nn(-c2ccc(OC)cc2)c2C(=O)N(c3ccc(N4C(=O)CCCC4)cc3)CCc12	Eliquis	63.7846	2.16391	5.15309	0.259004	0.774045	0.259003	0.774049	12202	3108.96	9291.37	12003.6
O=C(N)c1nn(-c2ccc(OC)cc2)c2C(=O)N(c3ccc(N4C(=O)CCCC4)cc3)CCc12	Eliquis	63.8217	2.20104	5.12297	0.265513	0.765078	0.265521	0.765074	12059.2	3153.72	9087.14	11877.5
O=C(N)c1nn(-c2ccc(OC)cc2)c2C(=O)N(c3ccc(N4C(=O)CCCC4)cc3)CCc12	Eliquis	63.8225	2.20182	5.12643	0.265023	0.765982	0.265037	0.765974	12075.8	3151.67	9108.52	11891.4
O=C(N)c1nn(-c2ccc(OC)cc2)c2C(=O)N(c3ccc(N4C(=O)CCCC4)cc3)CCc12	Eliquis	63.8258	2.20507	5.16489	0.259253	0.791226	0.259247	0.791237	12257.8	3099.55	9460.03	11956
O=C(N)c1nn(-c2ccc(OC)cc2)c2C(=O)N(c3ccc(N4C(=O)CCCC4)cc3)CCc12	Eliquis	63.8267	2.20598	5.16842	0.25851	0.791821	0.258507	0.791829	12274.5	3095.15	9480.67	11973.1
O=C(N)c1nn(-c2ccc(OC)cc2)c2C(=O)N(c3ccc(N4C(=O)CCCC4)cc3)CCc12	Eliquis	63.8294	2.20869	5.13231	0.268649	0.786912	0.268654	0.78691	12103.8	3163.83	9267.11	11776.6
O=C(N)c1nn(-c2ccc(OC)cc2)c2C(=O)N(c3ccc(N4C(=O)CCCC4)cc3)CCc12	Eliquis	63.8327	2.21207	5.12821	0.264342	0.76211	0.26434	0.762115	12084.5	3152.71	9089.53	11926.7
O=C(N)c1nn(-c2ccc(OC)cc2)c2C(=O)N(c3ccc(N4C(=O)CCCC4)cc3)CCc12	Eliquis	63.8346	2.2139	5.13004	0.263889	0.762752	0.263885	0.762751	12093.1	3149.24	9102.77	11934.1
O=C(N)c1nn(-c2ccc(OC)cc2)c2C(=O)N(c3ccc(N4C(=O)CCCC4)cc3)CCc12	Eliquis	63.8429	2.22224	5.13878	0.266204	0.784909	0.266204	0.784911	12133.9	3149.6	9286.69	11831.5
O=C(N)c1nn(-c2ccc(OC)cc2)c2C(=O)N(c3ccc(N4C(=O)CCCC4)cc3)CCc12	Eliquis	63.847	2.22636	5.1443	0.264984	0.785407	0.26497	0.785417	12160.5	3142.97	9316.33	11861.6
O=C(N)c1nn(-c2ccc(OC)cc2)c2C(=O)N(c3ccc(N4C(=O)CCCC4)cc3)CCc12	Eliquis	63.9479	2.32726	5.15425	0.258489	0.772437	0.258487	0.772439	12207.5	3107.42	9285.94	12021.6
O=C(N)c1nn(-c2ccc(OC)cc2)c2C(=O)N(c3ccc(N4C(=O)CCCC4)cc3)CCc12	Eliquis	63.9538	2.33307	5.15764	0.257703	0.772835	0.257695	0.772839	12223.8	3102.64	9304.97	12040
O=C(N)c1nn(-c2ccc(OC)cc2)c2C(=O)N(c3ccc(N4C(=O)CCCC4)cc3)CCc12	Eliquis	63.9581	2.33745	5.12902	0.26772	0.784525	0.267732	0.784518	12088	3153.95	9241.84	11780.3
O=C(N)c1nn(-c2ccc(OC)cc2)c2C(=O)N(c3ccc(N4C(=O)CCCC4)cc3)CCc12	Eliquis	63.968	2.34731	5.15856	0.261477	0.789943	0.261477	0.789955	12227.8	3117.14	9417.27	11921.3
O=C(N)c1nn(-c2ccc(OC)cc2)c2C(=O)N(c3ccc(N4C(=O)CCCC4)cc3)CCc12	Eliquis	63.9695	2.34884	5.15791	0.26168	0.789745	0.261675	0.789746	12224.9	3118.75	9412.53	11918.4
O=C(N)c1nn(-c2ccc(OC)cc2)c2C(=O)N(c3ccc(N4C(=O)CCCC4)cc3)CCc12	Eliquis	64.0632	2.44252	5.13305	0.263084	0.763352	0.263084	0.763355	12106.9	3143.59	9121.32	11949
O=C(N)c1nn(-c2ccc(OC)cc2)c2C(=O)N(c3ccc(N4C(=O)CCCC4)cc3)CCc12	Eliquis	64.0633	2.4426	5.13285	0.263184	0.763333	0.263195	0.763325	12106.3	3144.61	9120.07	11947.8
O=C(N)c1nn(-c2ccc(OC)cc2)c2C(=O)N(c3ccc(N4C(=O)CCCC4)cc3)CCc12	Eliquis	64.0646	2.44394	5.15217	0.25856	0.773638	0.25855	0.773644	12197.5	3103.72	9287.05	12004.3
O=C(N)c1nn(-c2ccc(OC)cc2)c2C(=O)N(c3ccc(N4C(=O)CCCC4)cc3)CCc12	Eliquis	64.0691	2.44845	5.14961	0.259036	0.772852	0.259037	0.77285	12185.5	3106.95	9269.74	11994.2
O=C(N)c1nn(-c2ccc(OC)cc2)c2C(=O)N(c3ccc(N4C(=O)CCCC4)cc3)CCc12	Eliquis	64.1159	2.49525	5.12886	0.263958	0.763089	0.263968	0.763085	12087.2	3148.06	9100.5	11925.9
O=C(N)c1nn(-c2ccc(OC)cc2)c2C(=O)N(c3ccc(N4C(=O)CCCC4)cc3)CCc12	Eliquis	64.1184	2.49768	5.1571	0.25735	0.769843	0.257359	0.769835	12220.9	3102.98	9281.91	12057
O=C(N)c1nn(-c2ccc(OC)cc2)c2C(=O)N(c3ccc(N4C(=O)CCCC4)cc3)CCc12	Eliquis	64.1215	2.50083	5.1303	0.263714	0.763046	0.263716	0.763047	12094.3	3147.35	9106.67	11934.6
O=C(N)c1nn(-c2ccc(OC)cc2)c2C(=O)N(c3ccc(N4C(=O)CCCC4)cc3)CCc12	Eliquis	64.129	2.50834	5.14554	0.259814	0.767609	0.259826	0.767597	12166.3	3118.38	9212.53	12001.8
O=C(N)c1nn(-c2ccc(OC)cc2)c2C(=O)N(c3ccc(N4C(=O)CCCC4)cc3)CCc12	Eliquis	64.1987	2.57799	5.15192	0.258303	0.767804	0.258305	0.767803	12196.4	3109.81	9243.8	12039.3
O=C(N)c1nn(-c2ccc(OC)cc2)c2C(=O)N(c3ccc(N4C(=O)CCCC4)cc3)CCc12	Eliquis	64.2038	2.58316	5.15019	0.258676	0.767604	0.258675	0.767597	12188.1	3111.88	9234.24	12030.1
O=C(N)c1nn(-c2ccc(OC)cc2)c2C(=O)N(c3ccc(N4C(=O)CCCC4)cc3)CCc12	Eliquis	64.2387	2.618	5.1332	0.268161	0.786901	0.268171	0.786896	12107.9	3159.99	9272.37	11783.5
O=C(N)c1nn(-c2ccc(OC)cc2)c2C(=O)N(c3ccc(N4C(=O)CCCC4)cc3)CCc12	Eliquis	64.3039	2.68324	5.13276	0.264443	0.767799	0.264444	0.767792	12106.2	3150.63	9147.59	11914.1
O=C(N)c1nn(-c2ccc(OC)cc2)c2C(=O)N(c3ccc(N4C(=O)CCCC4)cc3)CCc12	Eliquis	64.311	2.69035	5.13723	0.263445	0.768172	0.263442	0.768173	12127	3145.05	9170.68	11938.3
O=C(N)c1nn(-c2ccc(OC)cc2)c2C(=O)N(c3ccc(N4C(=O)CCCC4)cc3)CCc12	Eliquis	64.3692	2.74848	5.11142	0.266521	0.760028	0.266526	0.760023	12005.4	3157.83	9004.84	11848.1
O=C(N)c1nn(-c2ccc(OC)cc2)c2C(=O)N(c3ccc(N4C(=O)CCCC4)cc3)CCc12	Eliquis	64.4107	2.78997	5.1579	0.256385	0.770978	0.256386	0.770983	12224.9	3091.99	9297.98	12059.9
O=C(N)c1nn(-c2ccc(OC)cc2)c2C(=O)N(c3ccc(N4C(=O)CCCC4)cc3)CCc12	Eliquis	64.4182	2.79754	5.16263	0.255588	0.77154	0.255601	0.771523	12247.3	3088.55	9322.67	12083.5
O=C(N)c1nn(-c2ccc(OC)cc2)c2C(=O)N(c3ccc(N4C(=O)CCCC4)cc3)CCc12	Eliquis	64.4334	2.81268	5.11694	0.268008	0.775018	0.268014	0.775008	12031.4	3156.68	9128.07	11778
O=C(N)c1nn(-c2ccc(OC)cc2)c2C(=O)N(c3ccc(N4C(=O)CCCC4)cc3)CCc12	Eliquis	64.4457	2.82506	5.13795	0.263854	0.76807	0.263861	0.768066	12130	3150.33	9170.24	11939.4
O=C(N)c1nn(-c2ccc(OC)cc2)c2C(=O)N(c3ccc(N4C(=O)CCCC4)cc3)CCc12	Eliquis	64.4467	2.82601	5.14031	0.263271	0.768717	0.263283	0.768702	12141.3	3146.29	9186.17	11950.2
O=C(N)c1nn(-c2ccc(OC)cc2)c2C(=O)N(c3ccc(N4C(=O)CCCC4)cc3)CCc12	Eliquis	64.4797	2.85902	5.14905	0.258584	0.768216	0.258577	0.768223	12183.1	3108.63	9235.62	12022.1
O=C(N)c1nn(-c2ccc(OC)cc2)c2C(=O)N(c3ccc(N4C(=O)CCCC4)cc3)CCc12	Eliquis	64.4882	2.86756	5.14773	0.259071	0.767737	0.259073	0.767736	12176.8	3112.96	9224.92	12015.8
O=C(N)c1nn(-c2ccc(OC)cc2)c2C(=O)N(c3ccc(N4C(=O)CCCC4)cc3)CCc12	Eliquis	64.5035	2.88284	5.13528	0.265142	0.776742	0.265131	0.776751	12117.5	3146.82	9219.22	11868.9
O=C(N)c1nn(-c2ccc(OC)cc2)c2C(=O)N(c3ccc(N4C(=O)CCCC4)cc3)CCc12	Eliquis	64.5038	2.88311	5.13487	0.265347	0.775222	0.265352	0.77522	12115.8	3151.02	9205.63	11874.9
O=C(N)c1nn(-c2ccc(OC)cc2)c2C(=O)N(c3ccc(N4C(=O)CCCC4)cc3)CCc12	Eliquis	64.5264	2.90569	5.16114	0.257371	0.773759	0.257366	0.773765	12240.1	3101.89	9325.77	12052.5
O=C(N)c1nn(-c2ccc(OC)cc2)c2C(=O)N(c3ccc(N4C(=O)CCCC4)cc3)CCc12	Eliquis	64.5264	2.90572	5.16001	0.257619	0.77337	0.257616	0.773373	12234.9	3103.82	9317.77	12048.2
O=C(N)c1nn(-c2ccc(OC)cc2)c2C(=O)N(c3ccc(N4C(=O)CCCC4)cc3)CCc12	Eliquis	64.5347	2.91407	5.13084	0.263173	0.769435	0.263193	0.769422	12096.8	3132.71	9158.21	11902.7
O=C(N)c1nn(-c2ccc(OC)cc2)c2C(=O)N(c3ccc(N4C(=O)CCCC4)cc3)CCc12	Eliquis	64.5741	2.9534	5.1646	0.25541	0.780637	0.255431	0.780617	12256.5	3075.26	9398.24	12039.5
O=C(Nc1cc(Nc2nc(-c3cnccc3)ccn2)c(C)cc1)c1ccc(CN2CCN(C)CC2)cc1	Gleevec	16.3668	0	5.24607	0.307267	0.773445	0.307268	0.77344	13584.9	4012.3	10099.6	13058
O=C(Nc1cc(Nc2nc(-c3cnccc3)ccn2)c(C)cc1)c1ccc(CN2CCN(C)CC2)cc1	Gleevec	16.3792	0.0123913	5.24544	0.304251	0.78349	0.304253	0.783483	13581.2	3958.48	10193.5	13010.5
O=C(Nc1cc(Nc2nc(-c3cnccc3)ccn2)c(C)cc1)c1ccc(CN2CCN(C)CC2)cc1	Gleevec	16.5702	0.203429	5.39511	0.256723	0.812525	0.256719	0.812536	14367.5	3564.97	11283.4	13886.7
O=C(Nc1cc(Nc2nc(-c3cnccc3)ccn2)c(C)cc1)c1ccc(CN2CCN(C)CC2)cc1	Gleevec	16.6273	0.260492	5.20179	0.30458	0.752394	0.304579	0.752395	13356.7	3955.5	9771.19	12986.8
O=C(Nc1cc(Nc2nc(-c3cnccc3)ccn2)c(C)cc1)c1ccc(CN2CCN(C)CC2)cc1	Gleevec	16.6776	0.31088	5.32257	0.284064	0.809732	0.284074	0.809722	13984.1	3794.57	10816	13357.7
O=C(Nc1cc(Nc2nc(-c3cnccc3)ccn2)c(C)cc1)c1ccc(CN2CCN(C)CC2)cc1	Gleevec	16.7116	0.344806	5.32299	0.274854	0.823235	0.274854	0.823229	13986.4	3664.5	10975.7	13332.5
O=C(Nc1cc(Nc2nc(-c3cnccc3)ccn2)c(C)cc1)c1ccc(CN2CCN(C)CC2)cc1	Gleevec	16.8297	0.462969	5.67341	0.202924	0.843578	0.202929	0.84357	15888.7	3151.01	13098.7	15527.7
O=C(Nc1cc(Nc2nc(-c3cnccc3)ccn2)c(C)cc1)c1ccc(CN2CCN(C)CC2)cc1	Gleevec	16.853	0.486219	5.73296	0.194326	0.844989	0.194325	0.844988	16223.2	3091.8	13444.2	15910.5
O=C(Nc1cc(Nc2nc(-c3cnccc3)ccn2)c(C)cc1)c1ccc(CN2CCN(C)CC2)cc1	Gleevec	16.9321	0.56531	5.7306	0.194182	0.84615	0.194173	0.84616	16210.3	3085.39	13445.3	15889.8
O=C(Nc1cc(Nc2nc(-c3cnccc3)ccn2)c(C)cc1)c1ccc(CN2CCN(C)CC2)cc1	Gleevec	17.0204	0.653638	4.74554	0.343832	0.708705	0.343837	0.708705	11116.2	3724.32	7676.45	10831.7
O=C(Nc1cc(Nc2nc(-c3cnccc3)ccn2)c(C)cc1)c1ccc(CN2CCN(C)CC2)cc1	Gleevec	17.0508	0.684005	5.43401	0.219521	0.831459	0.219527	0.831453	14576	3120.29	11818	14213.7
O=C(Nc1cc(Nc2nc(-c3cnccc3)ccn2)c(C)cc1)c1ccc(CN2CCN(C)CC2)cc1	Gleevec	17.0751	0.70829	5.35852	0.297328	0.814053	0.297319	0.814063	14173.2	3991.64	10929.2	13425.5
O=C(Nc1cc(Nc2nc(-c3cnccc3)ccn2)c(C)cc1)c1ccc(CN2CCN(C)CC2)cc1	Gleevec	17.2746	0.907851	5.74431	0.19425	0.84731	0.194258	0.847304	16287.8	3099.62	13519.7	15956.2
O=C(Nc1cc(Nc2nc(-c3cnccc3)ccn2)c(C)cc1)c1ccc(CN2CCN(C)CC2)cc1	Gleevec	17.2764	0.909603	5.74498	0.196096	0.84783	0.196091	0.847822	16291.5	3125.98	13515.6	15941.5
O=C(Nc1cc(Nc2nc(-c3cnccc3)ccn2)c(C)cc1)c1ccc(CN2CCN(C)CC2)cc1	Gleevec	17.3256	0.958825	5.56526	0.262478	0.849812	0.262478	0.849797	15288.2	3799.52	12301.3	14475.6
O=C(Nc1cc(Nc2nc(-c3cnccc3)ccn2)c(C)cc1)c1ccc(CN2CCN(C)CC2)cc1	Gleevec	17.3397	0.972942	5.47039	0.290071	0.84305	0.290072	0.843047	14771.9	4017.53	11676.3	13850.1
O=C(Nc1cc(Nc2nc(-c3cnccc3)ccn2)c(C)cc1)c1ccc(CN2CCN(C)CC2)cc1	Gleevec	17.3402	0.973431	5.48244	0.222227	0.833047	0.222228	0.833042	14836.4	3208.39	12027	14437.4
O=C(Nc1cc(Nc2nc(-c3cnccc3)ccn2)c(C)cc1)c1ccc(CN2CCN(C)CC2)cc1	Gleevec	17.3752	1.0084	4.92854	0.335312	0.695792	0.335303	0.6958	11990.5	3958.87	8215.21	11806.9
O=C(Nc1cc(Nc2nc(-c3cnccc3)ccn2)c(C)cc1)c1ccc(CN2CCN(C)CC2)cc1	Gleevec	17.4046	1.03785	5.23334	0.303222	0.776256	0.30323	0.776246	13519.2	3942.74	10093.1	13002.5
O=C(Nc1cc(Nc2nc(-c3cnccc3)ccn2)c(C)cc1)c1ccc(CN2CCN(C)CC2)cc1	Gleevec	17.4175	1.0507	4.64641	0.340704	0.725429	0.340707	0.725411	10657	3514.73	7483.34	10316
O=C(Nc1cc(Nc2nc(-c3cnccc3)ccn2)c(C)cc1)c1ccc(CN2CCN(C)CC2)cc1	Gleevec	17.433	1.06624	4.64325	0.343316	0.724417	0.34333	0.724411	10642.4	3534.14	7456.89	10293.7
O=C(Nc1cc(Nc2nc(-c3cnccc3)ccn2)c(C)cc1)c1ccc(CN2CCN(C)CC2)cc1	Gleevec	17.5208	1.15402	5.44593	0.25647	0.814466	0.256478	0.814452	14640.3	3626.3	11515.4	14138.9
O=C(Nc1cc(Nc2nc(-c3cnccc3)ccn2)c(C)cc1)c1ccc(CN2CCN(C)CC2)cc1	Gleevec	17.5215	1.15478	5.31637	0.310479	0.767134	0.310486	0.76712	13951.1	4169.83	10302.4	13430
O=C(Nc1cc(Nc2nc(-c3cnccc3)ccn2)c(C)cc1)c1ccc(CN2CCN(C)CC2)cc1	Gleevec	17.5246	1.15782	5.4658	0.248712	0.823509	0.248709	0.823522	14746.7	3539.79	11720.9	14232.6
O=C(Nc1cc(Nc2nc(-c3cnccc3)ccn2)c(C)cc1)c1ccc(CN2CCN(C)CC2)cc1	Gleevec	17.5447	1.17797	5.53761	0.257399	0.865941	0.25739	0.865944	15136.8	3669.76	12346.3	14257.6
O=C(Nc1cc(Nc2nc(-c3cnccc3)ccn2)c(C)cc1)c1ccc(CN2CCN(C)CC2)cc1	Gleevec	17.637	1.27028	5.31704	0.302971	0.770039	0.302973	0.770036	13954.6	4078.96	10367.1	13463.1
O=C(Nc1cc(Nc2nc(-c3cnccc3)ccn2)c(C)cc1)c1ccc(CN2CCN(C)CC2)cc1	Gleevec	17.6483	1.28152	5.18281	0.313249	0.733073	0.31325	0.733079	13259.4	4059.47	9500.12	12959.2
O=C(Nc1cc(Nc2nc(-c3cnccc3)ccn2)c(C)cc1)c1ccc(CN2CCN(C)CC2)cc1	Gleevec	17.6842	1.31746	5.33127	0.300058	0.769518	0.300064	0.769516	14029.4	4068.17	10432.9	13557.7
O=C(Nc1cc(Nc2nc(-c3cnccc3)ccn2)c(C)cc1)c1ccc(CN2CCN(C)CC2)cc1	Gleevec	17.6888	1.32202	5.2794	0.314092	0.785636	0.314099	0.785634	13758.2	4116.17	10295.5	13104.7
O=C(Nc1cc(Nc2nc(-c3cnccc3)ccn2)c(C)cc1)c1ccc(CN2CCN(C)CC2)cc1	Gleevec	17.7036	1.33688	5.34786	0.305918	0.758736	0.305934	0.758722	14116.9	4183.58	10375.4	13674.8
O=C(Nc1cc(Nc2nc(-c3cnccc3)ccn2)c(C)cc1)c1ccc(CN2CCN(C)CC2)cc1	Gleevec	17.7083	1.34151	5.71493	0.208379	0.851503	0.208387	0.851497	16121.9	3261.92	13328.7	15653.2
O=C(Nc1cc(Nc2nc(-c3cnccc3)ccn2)c(C)cc1)c1ccc(CN2CCN(C)CC2)cc1	Gleevec	17.7337	1.36696	5.72969	0.21898	0.865897	0.218975	0.865893	16205	3404.03	13460.6	15545.3
O=C(Nc1cc(Nc2nc(-c3cnccc3)ccn2)c(C)cc1)c1ccc(CN2CCN(C)CC2)cc1	Gleevec	17.7886	1.42187	5.37396	0.268624	0.77843	0.268634	0.778424	14255.3	3741.44	10841.6	13927.6
O=C(Nc1cc(Nc2nc(-c3cnccc3)ccn2)c(C)cc1)c1ccc(CN2CCN(C)CC2)cc1	Gleevec	17.8958	1.52908	5.32802	0.319267	0.798819	0.319276	0.798809	14012.6	4224.46	10569.3	13231.4
O=C(Nc1cc(Nc2nc(-c3cnccc3)ccn2)c(C)cc1)c1ccc(CN2CCN(C)CC2)cc1	Gleevec	17.9495	1.58272	5.57392	0.243691	0.827687	0.243688	0.827687	15336	3608.43	12256.1	14807.6
O=C(Nc1cc(Nc2nc(-c3cnccc3)ccn2)c(C)cc1)c1ccc(CN2CCN(C)CC2)cc1	Gleevec	17.9729	1.60616	5.56168	0.242075	0.828909	0.242092	0.828895	15268.8	3569.74	12222.4	14745.4
O=C(Nc1cc(Nc2nc(-c3cnccc3)ccn2)c(C)cc1)c1ccc(CN2CCN(C)CC2)cc1	Gleevec	18.007	1.64022	5.3559	0.295566	0.76896	0.295567	0.768963	14160	4054.42	10548.2	13717.4
O=C(Nc1cc(Nc2nc(-c3cnccc3)ccn2)c(C)cc1)c1ccc(CN2CCN(C)CC2)cc1	Gleevec	18.0511	1.6843	5.51282	0.257506	0.816237	0.257504	0.816242	15001.9	3725.67	11809.7	14468.4
O=C(Nc1cc(Nc2nc(-c3cnccc3)ccn2)c(C)cc1)c1ccc(CN2CCN(C)CC2)cc1	Gleevec	18.183	1.81624	4.9947	0.327706	0.722313	0.327719	0.722309	12313.8	3936.99	8677.35	12013.3
O=C(Nc1cc(Nc2nc(-c3cnccc3)ccn2)c(C)cc1)c1ccc(CN2CCN(C)CC2)cc1	Gleevec	18.1955	1.82876	5.38033	0.275189	0.781397	0.275197	0.781391	14289.3	3824.16	10858.3	13896.1
O=C(Nc1cc(Nc2nc(-c3cnccc3)ccn2)c(C)cc1)c1ccc(CN2CCN(C)CC2)cc1	Gleevec	18.2023	1.8355	5.32311	0.297643	0.766981	0.29764	0.766987	13987	4032.76	10392	13549.1
O=C(Nc1cc(Nc2nc(-c3cnccc3)ccn2)c(C)cc1)c1ccc(CN2CCN(C)CC2)cc1	Gleevec	18.2209	1.85417	5.36612	0.279755	0.768261	0.279766	0.768251	14214.2	3883.41	10664	13880.9
O=C(Nc1cc(Nc2nc(-c3cnccc3)ccn2)c(C)cc1)c1ccc(CN2CCN(C)CC2)cc1	Gleevec	18.2368	1.87002	5.79732	0.189775	0.851192	0.189762	0.851197	16589.9	3084.96	13837.9	16257
O=C(Nc1cc(Nc2nc(-c3cnccc3)ccn2)c(C)cc1)c1ccc(CN2CCN(C)CC2)cc1	Gleevec	18.268	1.90124	5.76417	0.213148	0.875702	0.213149	0.875695	16400.5	3347.06	13751	15702.9
O=C(Nc1cc(Nc2nc(-c3cnccc3)ccn2)c(C)cc1)c1ccc(CN2CCN(C)CC2)cc1	Gleevec	18.3077	1.94092	5.58938	0.239024	0.865318	0.239019	0.865322	15421.2	3503.2	12682.7	14656.6
O=C(Nc1cc(Nc2nc(-c3cnccc3)ccn2)c(C)cc1)c1ccc(CN2CCN(C)CC2)cc1	Gleevec	18.3223	1.95552	5.67701	0.241013	0.87362	0.241015	0.873621	15908.3	3626.29	13144.4	15045.9
O=C(Nc1cc(Nc2nc(-c3cnccc3)ccn2)c(C)cc1)c1ccc(CN2CCN(C)CC2)cc1	Gleevec	18.3398	1.97303	5.50152	0.275858	0.835857	0.275853	0.835863	14939.9	3903.19	11827.1	14149.5
O=C(Nc1cc(Nc2nc(-c3cnccc3)ccn2)c(C)cc1)c1ccc(CN2CCN(C)CC2)cc1	Gleevec	18.3429	1.97614	5.27364	0.310014	0.740516	0.310007	0.740522	13728.1	4150.95	9915.47	13389.8
O=C(Nc1cc(Nc2nc(-c3cnccc3)ccn2)c(C)cc1)c1ccc(CN2CCN(C)CC2)cc1	Gleevec	18.3436	1.97683	5.45223	0.30215	0.812906	0.302144	0.812914	14673.5	4192.34	11279.4	13875.3
O=C(Nc1cc(Nc2nc(-c3cnccc3)ccn2)c(C)cc1)c1ccc(CN2CCN(C)CC2)cc1	Gleevec	18.3503	1.98357	5.41016	0.310173	0.820658	0.310174	0.820644	14448.3	4206.36	11129	13561.3
O=C(Nc1cc(Nc2nc(-c3cnccc3)ccn2)c(C)cc1)c1ccc(CN2CCN(C)CC2)cc1	Gleevec	18.3842	2.01744	6.17796	0.215956	0.818758	0.215965	0.81875	18839.9	3999.33	15162	18518.4
O=C(Nc1cc(Nc2nc(-c3cnccc3)ccn2)c(C)cc1)c1ccc(CN2CCN(C)CC2)cc1	Gleevec	18.4333	2.06652	5.18547	0.314401	0.805579	0.314414	0.805569	13272.8	3936.96	10087	12521.6
O=C(Nc1cc(Nc2nc(-c3cnccc3)ccn2)c(C)cc1)c1ccc(CN2CCN(C)CC2)cc1	Gleevec	18.4368	2.06999	5.35881	0.279956	0.789252	0.279971	0.789251	14175.3	3835.9	10813.6	13701.1
O=C(Nc1cc(Nc2nc(-c3cnccc3)ccn2)c(C)cc1)c1ccc(CN2CCN(C)CC2)cc1	Gleevec	18.4536	2.08688	6.14277	0.22003	0.804371	0.220037	0.804362	18625.9	4048.99	14801.4	18401.4
O=C(Nc1cc(Nc2nc(-c3cnccc3)ccn2)c(C)cc1)c1ccc(CN2CCN(C)CC2)cc1	Gleevec	18.4641	2.09738	6.52833	0.131967	0.920509	0.131967	0.920504	21037.4	2705.27	18869.9	20499.6
O=C(Nc1cc(Nc2nc(-c3cnccc3)ccn2)c(C)cc1)c1ccc(CN2CCN(C)CC2)cc1	Gleevec	18.4664	2.0996	4.73722	0.375667	0.676245	0.375674	0.67625	11077.6	4056.24	7301.63	10797.2
O=C(Nc1cc(Nc2nc(-c3cnccc3)ccn2)c(C)cc1)c1ccc(CN2CCN(C)CC2)cc1	Gleevec	18.4686	2.10188	6.17323	0.215734	0.812494	0.215729	0.812496	18811.2	4001.66	15071.3	18549.5
O=C(Nc1cc(Nc2nc(-c3cnccc3)ccn2)c(C)cc1)c1ccc(CN2CCN(C)CC2)cc1	Gleevec	18.4779	2.11117	6.20232	0.20942	0.817231	0.20942	0.817228	18988.8	3924.36	15314.2	18739.2
O=C(Nc1cc(Nc2nc(-c3cnccc3)ccn2)c(C)cc1)c1ccc(CN2CCN(C)CC2)cc1	Gleevec	18.5153	2.14854	6.56192	0.123938	0.926429	0.123936	0.926432	21254.1	2569.45	19206.8	20732
O=C(Nc1cc(Nc2nc(-c3cnccc3)ccn2)c(C)cc1)c1ccc(CN2CCN(C)CC2)cc1	Gleevec	18.5264	2.15959	6.23915	0.200615	0.82678	0.200621	0.826771	19215.5	3802.94	15672.1	18955.8
O=C(Nc1cc(Nc2nc(-c3cnccc3)ccn2)c(C)cc1)c1ccc(CN2CCN(C)CC2)cc1	Gleevec	18.5589	2.19217	6.52861	0.131797	0.915222	0.131795	0.915222	21039.1	2709.17	18813.2	20555.8
O=C(Nc1cc(Nc2nc(-c3cnccc3)ccn2)c(C)cc1)c1ccc(CN2CCN(C)CC2)cc1	Gleevec	18.6021	2.23537	6.49116	0.139496	0.912607	0.139504	0.912599	20798.7	2827.84	18498.9	20270.6
O=C(Nc1cc(Nc2nc(-c3cnccc3)ccn2)c(C)cc1)c1ccc(CN2CCN(C)CC2)cc1	Gleevec	18.645	2.2782	6.305	0.187115	0.836607	0.187128	0.836599	19622.7	3628.9	16223.8	19392.6
O=C(Nc1cc(Nc2nc(-c3cnccc3)ccn2)c(C)cc1)c1ccc(CN2CCN(C)CC2)cc1	Gleevec	18.6603	2.29357	5.04393	0.343555	0.804979	0.34356	0.804981	12558.1	4016.17	9410.14	11689.9
O=C(Nc1cc(Nc2nc(-c3cnccc3)ccn2)c(C)cc1)c1ccc(CN2CCN(C)CC2)cc1	Gleevec	18.6888	2.32203	6.56041	0.124868	0.916164	0.12487	0.91616	21244.6	2599.47	19072.2	20817.5
O=C(Nc1cc(Nc2nc(-c3cnccc3)ccn2)c(C)cc1)c1ccc(CN2CCN(C)CC2)cc1	Gleevec	18.7071	2.34029	5.82884	0.18689	0.859247	0.186895	0.859238	16771.1	3063.75	14085.4	16392.9
O=C(Nc1cc(Nc2nc(-c3cnccc3)ccn2)c(C)cc1)c1ccc(CN2CCN(C)CC2)cc1	Gleevec	18.8333	2.46654	6.23853	0.198119	0.855547	0.198117	0.855551	19211.4	3706.64	16006.8	18709.3
O=C(Nc1cc(Nc2nc(-c3cnccc3)ccn2)c(C)cc1)c1ccc(CN2CCN(C)CC2)cc1	Gleevec	18.8358	2.46906	6.15111	0.220766	0.812416	0.220772	0.812413	18676.4	4055.92	14925.3	18371.6
O=C(Nc1cc(Nc2nc(-c3cnccc3)ccn2)c(C)cc1)c1ccc(CN2CCN(C)CC2)cc1	Gleevec	18.8851	2.51833	5.83641	0.194505	0.86282	0.194513	0.862809	16814.5	3179.52	14103.5	16346
O=C(Nc1cc(Nc2nc(-c3cnccc3)ccn2)c(C)cc1)c1ccc(CN2CCN(C)CC2)cc1	Gleevec	18.892	2.52522	6.19558	0.213178	0.82269	0.213181	0.822688	18947.5	3968.08	15313.3	18613.7
O=C(Nc1cc(Nc2nc(-c3cnccc3)ccn2)c(C)cc1)c1ccc(CN2CCN(C)CC2)cc1	Gleevec	18.9368	2.57002	5.55813	0.226178	0.842991	0.226187	0.842971	15249.1	3333.87	12424.9	14739.5
O=C(Nc1cc(Nc2nc(-c3cnccc3)ccn2)c(C)cc1)c1ccc(CN2CCN(C)CC2)cc1	Gleevec	18.9484	2.58164	6.15667	0.215784	0.817966	0.215794	0.817956	18710.3	3970.57	15050.3	18399.8
O=C(Nc1cc(Nc2nc(-c3cnccc3)ccn2)c(C)cc1)c1ccc(CN2CCN(C)CC2)cc1	Gleevec	18.9522	2.58548	5.59748	0.239282	0.829761	0.239285	0.829762	15465.7	3577.21	12404.6	14949.6
O=C(Nc1cc(Nc2nc(-c3cnccc3)ccn2)c(C)cc1)c1ccc(CN2CCN(C)CC2)cc1	Gleevec	18.9672	2.60043	6.48881	0.146188	0.924128	0.146192	0.92412	20783.3	2935.16	18554	20077.4
O=C(Nc1cc(Nc2nc(-c3cnccc3)ccn2)c(C)cc1)c1ccc(CN2CCN(C)CC2)cc1	Gleevec	18.974	2.60727	6.23183	0.200842	0.83374	0.200847	0.833739	19169.8	3784.75	15710.9	18843.9
O=C(Nc1cc(Nc2nc(-c3cnccc3)ccn2)c(C)cc1)c1ccc(CN2CCN(C)CC2)cc1	Gleevec	18.9774	2.61059	6.33044	0.183957	0.863389	0.183957	0.86339	19781.2	3554.74	16683.9	19323.7
O=C(Nc1cc(Nc2nc(-c3cnccc3)ccn2)c(C)cc1)c1ccc(CN2CCN(C)CC2)cc1	Gleevec	18.9812	2.61443	5.7007	0.222586	0.878333	0.222584	0.878329	16041.3	3399.03	13412.8	15270.8
O=C(Nc1cc(Nc2nc(-c3cnccc3)ccn2)c(C)cc1)c1ccc(CN2CCN(C)CC2)cc1	Gleevec	19.0199	2.65313	6.65732	0.103459	0.927912	0.103462	0.927915	21876.8	2228.46	19986.3	21538.9
O=C(Nc1cc(Nc2nc(-c3cnccc3)ccn2)c(C)cc1)c1ccc(CN2CCN(C)CC2)cc1	Gleevec	19.0218	2.65505	6.17384	0.21705	0.816549	0.217056	0.816544	18814.6	4016.35	15109.1	18503.7
O=C(Nc1cc(Nc2nc(-c3cnccc3)ccn2)c(C)cc1)c1ccc(CN2CCN(C)CC2)cc1	Gleevec	19.022	2.6552	6.66452	0.102159	0.925998	0.102159	0.925996	21923.8	2208.63	20019.5	21619.4
O=C(Nc1cc(Nc2nc(-c3cnccc3)ccn2)c(C)cc1)c1ccc(CN2CCN(C)CC2)cc1	Gleevec	19.0241	2.65734	6.58138	0.120655	0.933149	0.120656	0.933146	21380.7	2512.13	19428.6	20820.6
O=C(Nc1cc(Nc2nc(-c3cnccc3)ccn2)c(C)cc1)c1ccc(CN2CCN(C)CC2)cc1	Gleevec	19.0268	2.66	6.12967	0.227759	0.806597	0.227755	0.8066	18546.7	4152.77	14707.2	18233.5
O=C(Nc1cc(Nc2nc(-c3cnccc3)ccn2)c(C)cc1)c1ccc(CN2CCN(C)CC2)cc1	Gleevec	19.03	2.66322	5.26633	0.295343	0.769195	0.295353	0.769185	13690.3	3917.07	10201.2	13262.3
O=C(Nc1cc(Nc2nc(-c3cnccc3)ccn2)c(C)cc1)c1ccc(CN2CCN(C)CC2)cc1	Gleevec	19.0403	2.67356	5.25198	0.262892	0.798649	0.2629	0.798648	13615.6	3472.68	10549.4	13209.1
O=C(Nc1cc(Nc2nc(-c3cnccc3)ccn2)c(C)cc1)c1ccc(CN2CCN(C)CC2)cc1	Gleevec	19.0682	2.70141	6.18783	0.212956	0.831117	0.212957	0.831117	18900.6	3938.21	15369.9	18493
O=C(Nc1cc(Nc2nc(-c3cnccc3)ccn2)c(C)cc1)c1ccc(CN2CCN(C)CC2)cc1	Gleevec	19.0724	2.70562	6.68713	0.0969777	0.936235	0.0969831	0.93623	22073.1	2105.75	20327.9	21712.5
O=C(Nc1cc(Nc2nc(-c3cnccc3)ccn2)c(C)cc1)c1ccc(CN2CCN(C)CC2)cc1	Gleevec	19.0761	2.70929	6.44941	0.157894	0.884792	0.157897	0.884788	20532.1	3174.22	17787	20103.1
O=C(Nc1cc(Nc2nc(-c3cnccc3)ccn2)c(C)cc1)c1ccc(CN2CCN(C)CC2)cc1	Gleevec	19.0829	2.7161	5.76732	0.218514	0.86971	0.218517	0.869706	16418.5	3436.16	13676	15724.9
O=C(Nc1cc(Nc2nc(-c3cnccc3)ccn2)c(C)cc1)c1ccc(CN2CCN(C)CC2)cc1	Gleevec	19.0926	2.72586	6.70153	0.0935952	0.928308	0.093595	0.928309	22168.5	2052.38	20356.3	21928.3
O=C(Nc1cc(Nc2nc(-c3cnccc3)ccn2)c(C)cc1)c1ccc(CN2CCN(C)CC2)cc1	Gleevec	19.0997	2.73295	6.25602	0.200215	0.839176	0.200225	0.839165	19319.5	3793.52	15899.1	18946.3
O=C(Nc1cc(Nc2nc(-c3cnccc3)ccn2)c(C)cc1)c1ccc(CN2CCN(C)CC2)cc1	Gleevec	19.1015	2.73469	5.2777	0.255482	0.86272	0.255491	0.862709	13749.1	3316.74	11199.6	12981.9
O=C(Nc1cc(Nc2nc(-c3cnccc3)ccn2)c(C)cc1)c1ccc(CN2CCN(C)CC2)cc1	Gleevec	19.1065	2.73969	6.68358	0.0972887	0.927711	0.097288	0.927713	22050	2118.72	20203.6	21777.8
O=C(Nc1cc(Nc2nc(-c3cnccc3)ccn2)c(C)cc1)c1ccc(CN2CCN(C)CC2)cc1	Gleevec	19.1132	2.74639	5.29883	0.251951	0.861987	0.251967	0.861966	13859.5	3303.93	11302.6	13112.5
O=C(Nc1cc(Nc2nc(-c3cnccc3)ccn2)c(C)cc1)c1ccc(CN2CCN(C)CC2)cc1	Gleevec	19.1154	2.74865	5.72427	0.216529	0.880255	0.216539	0.880256	16174.4	3340.7	13580.4	15427.8
O=C(Nc1cc(Nc2nc(-c3cnccc3)ccn2)c(C)cc1)c1ccc(CN2CCN(C)CC2)cc1	Gleevec	19.1202	2.7534	6.61203	0.111768	0.920382	0.111768	0.92038	21580.3	2373.84	19547.9	21238.9
O=C(Nc1cc(Nc2nc(-c3cnccc3)ccn2)c(C)cc1)c1ccc(CN2CCN(C)CC2)cc1	Gleevec	19.1293	2.76256	6.71121	0.0921392	0.928333	0.0921428	0.928332	22232.8	2027.83	20430.3	22007.5
O=C(Nc1cc(Nc2nc(-c3cnccc3)ccn2)c(C)cc1)c1ccc(CN2CCN(C)CC2)cc1	Gleevec	19.1355	2.7687	6.6253	0.109446	0.942947	0.109452	0.942935	21666.7	2310.93	19908.8	21113.7
O=C(Nc1cc(Nc2nc(-c3cnccc3)ccn2)c(C)cc1)c1ccc(CN2CCN(C)CC2)cc1	Gleevec	19.1442	2.77747	6.15005	0.222245	0.821672	0.222243	0.821678	18670.2	4060.17	15011.3	18269
O=C(Nc1cc(Nc2nc(-c3cnccc3)ccn2)c(C)cc1)c1ccc(CN2CCN(C)CC2)cc1	Gleevec	19.194	2.82728	6.18313	0.213294	0.812092	0.213296	0.812089	18871.7	3974.82	15133.5	18635.2
O=C(Nc1cc(Nc2nc(-c3cnccc3)ccn2)c(C)cc1)c1ccc(CN2CCN(C)CC2)cc1	Gleevec	19.1967	2.8299	6.13827	0.223824	0.803571	0.22383	0.803564	18598.9	4106.74	14743.5	18347.6
O=C(Nc1cc(Nc2nc(-c3cnccc3)ccn2)c(C)cc1)c1ccc(CN2CCN(C)CC2)cc1	Gleevec	19.2077	2.84098	6.12455	0.22784	0.798737	0.227833	0.798739	18515.6	4163.17	14595.3	18272.9
O=C(Nc1cc(Nc2nc(-c3cnccc3)ccn2)c(C)cc1)c1ccc(CN2CCN(C)CC2)cc1	Gleevec	19.212	2.84523	5.32464	0.316345	0.825587	0.316347	0.825586	13994.5	4133.77	10788.1	13067.2
O=C(Nc1cc(Nc2nc(-c3cnccc3)ccn2)c(C)cc1)c1ccc(CN2CCN(C)CC2)cc1	Gleevec	19.2147	2.84795	6.40718	0.166241	0.884303	0.166243	0.8843	20264.1	3285.74	17477.9	19764.7
O=C(Nc1cc(Nc2nc(-c3cnccc3)ccn2)c(C)cc1)c1ccc(CN2CCN(C)CC2)cc1	Gleevec	19.2241	2.85737	5.33213	0.259412	0.843718	0.259401	0.843729	14034.5	3462.04	11260.7	13346.3
O=C(Nc1cc(Nc2nc(-c3cnccc3)ccn2)c(C)cc1)c1ccc(CN2CCN(C)CC2)cc1	Gleevec	19.2353	2.86851	5.52251	0.282251	0.890141	0.282263	0.890135	15053.8	3911.93	12336.5	13859.1
O=C(Nc1cc(Nc2nc(-c3cnccc3)ccn2)c(C)cc1)c1ccc(CN2CCN(C)CC2)cc1	Gleevec	19.2521	2.88534	6.53601	0.128522	0.927172	0.128516	0.927177	21086.7	2636.56	19021.4	20515.4
O=C(Nc1cc(Nc2nc(-c3cnccc3)ccn2)c(C)cc1)c1ccc(CN2CCN(C)CC2)cc1	Gleevec	19.2576	2.89083	5.61162	0.241676	0.833928	0.241685	0.833926	15544.1	3619.91	12490.4	14977.8
O=C(Nc1cc(Nc2nc(-c3cnccc3)ccn2)c(C)cc1)c1ccc(CN2CCN(C)CC2)cc1	Gleevec	19.3162	2.94945	6.48409	0.144731	0.904762	0.144745	0.904751	20753.4	2931.41	18323.2	20252.2
O=C(Nc1cc(Nc2nc(-c3cnccc3)ccn2)c(C)cc1)c1ccc(CN2CCN(C)CC2)cc1	Gleevec	19.3215	2.95472	5.64027	0.196424	0.867716	0.196424	0.867717	15702.7	2988.54	13202.1	15214.8
O=C(O[C@@H]1[C@H](C(=O)OC)[C@@H]2[N+](C)(C)[C@@H]([C@H]3O[C@@H]23)C1)C(O)(c1sccc1)c1sccc1	Spiriva	280.055	0	3.96976	0.299414	0.852907	0.299406	0.852901	7100.43	1975.47	5627.42	6597.97
O=C(O[C@@H]1[C@H](C(=O)OC)[C@@H]2[N+](C)(C)[C@@H]([C@H]3O[C@@H]23)C1)C(O)(c1sccc1)c1sccc1	Spiriva	280.166	0.11071	3.96873	0.303114	0.855894	0.30309	0.855933	7096.19	1992.37	5626.49	6573.52
O=C(O[C@@H]1[C@H](C(=O)OC)[C@@H]2[N+](C)(C)[C@@H]([C@H]3O[C@@H]23)C1)C(O)(c1sccc1)c1sccc1	Spiriva	280.17	0.114967	3.95997	0.303473	0.858651	0.303509	0.858653	7065.62	1983.64	5611.89	6535.7
O=C(O[C@@H]1[C@H](C(=O)OC)[C@@H]2[N+](C)(C)[C@@H]([C@H]3O[C@@H]23)C1)C(O)(c1sccc1)c1sccc1	Spiriva	280.17	0.115581	3.93104	0.31776	0.824367	0.31774	0.82436	6962.61	2065.54	5358.95	6500.74
O=C(O[C@@H]1[C@H](C(=O)OC)[C@@H]2[N+](C)(C)[C@@H]([C@H]3O[C@@H]23)C1)C(O)(c1sccc1)c1sccc1	Spiriva	280.233	0.177908	3.9582	0.309977	0.839223	0.309951	0.839226	7059.18	2036.13	5513.04	6569.19
O=C(O[C@@H]1[C@H](C(=O)OC)[C@@H]2[N+](C)(C)[C@@H]([C@H]3O[C@@H]23)C1)C(O)(c1sccc1)c1sccc1	Spiriva	280.247	0.192411	3.93959	0.313952	0.83965	0.313954	0.839652	6992.8	2038.83	5452.73	6494.04
O=C(O[C@@H]1[C@H](C(=O)OC)[C@@H]2[N+](C)(C)[C@@H]([C@H]3O[C@@H]23)C1)C(O)(c1sccc1)c1sccc1	Spiriva	280.959	0.904578	3.85845	0.29978	0.899691	0.299777	0.899706	6707.77	1828.46	5487.68	6099.41
O=C(O[C@@H]1[C@H](C(=O)OC)[C@@H]2[N+](C)(C)[C@@H]([C@H]3O[C@@H]23)C1)C(O)(c1sccc1)c1sccc1	Spiriva	281.386	1.33097	3.95543	0.32715	0.861797	0.327161	0.86179	7049.14	2107.13	5550.5	6440.66
O=C(O[C@@H]1[C@H](C(=O)OC)[C@@H]2[N+](C)(C)[C@@H]([C@H]3O[C@@H]23)C1)C(O)(c1sccc1)c1sccc1	Spiriva	281.889	1.83381	3.88969	0.331942	0.91887	0.331924	0.918876	6816.55	2010.47	5565.63	6057
O=C(O[C@@H]1[C@H](C(=O)OC)[C@@H]2[N+](C)(C)[C@@H]([C@H]3O[C@@H]23)C1)C(O)(c1sccc1)c1sccc1	Spiriva	281.939	1.88365	3.88249	0.333922	0.951487	0.33394	0.951494	6791.45	1984.69	5654.96	5943.24
O=C(O[C@@H]1[C@H](C(=O)OC)[C@@H]2[N+](C)(C)[C@@H]([C@H]3O[C@@H]23)C1)C(O)(c1sccc1)c1sccc1	Spiriva	282.04	1.98494	3.86262	0.337984	0.977409	0.337958	0.977413	6722.09	1962.35	5675.34	5806.49
O=C(O[C@@H]1[C@H](C(=O)OC)[C@@H]2[N+](C)(C)[C@@H]([C@H]3O[C@@H]23)C1)C(O)(c1sccc1)c1sccc1	Spiriva	282.06	2.00468	3.95537	0.299053	0.847355	0.299049	0.84734	7049	1964.23	5565.54	6568.24
O=C(O[C@@H]1[C@H](C(=O)OC)[C@@H]2[N+](C)(C)[C@@H]([C@H]3O[C@@H]23)C1)C(O)(c1sccc1)c1sccc1	Spiriva	282.095	2.03971	3.92813	0.329192	0.890809	0.329185	0.89081	6952.43	2061.84	5579.56	6263.47
O=C(O[C@@H]1[C@H](C(=O)OC)[C@@H]2[N+](C)(C)[C@@H]([C@H]3O[C@@H]23)C1)C(O)(c1sccc1)c1sccc1	Spiriva	282.12	2.06529	3.85899	0.337349	0.987431	0.337352	0.987434	6709.43	1947.22	5699.55	5772.08
O=C(O[C@@H]1[C@H](C(=O)OC)[C@@H]2[N+](C)(C)[C@@H]([C@H]3O[C@@H]23)C1)C(O)(c1sccc1)c1sccc1	Spiriva	282.182	2.12724	3.83733	0.344554	0.805069	0.344582	0.805028	6634.66	2127.07	4969.35	6172.9
O=C(O[C@@H]1[C@H](C(=O)OC)[C@@H]2[N+](C)(C)[C@@H]([C@H]3O[C@@H]23)C1)C(O)(c1sccc1)c1sccc1	Spiriva	282.23	2.175	3.89707	0.313486	0.841554	0.313473	0.841536	6842.93	1990.78	5344.36	6350.72
O=C(O[C@@H]1[C@H](C(=O)OC)[C@@H]2[N+](C)(C)[C@@H]([C@H]3O[C@@H]23)C1)C(O)(c1sccc1)c1sccc1	Spiriva	282.26	2.20502	3.97176	0.332036	0.880265	0.332042	0.88025	7107.48	2133.52	5656	6425.45
O=C(O[C@@H]1[C@H](C(=O)OC)[C@@H]2[N+](C)(C)[C@@H]([C@H]3O[C@@H]23)C1)C(O)(c1sccc1)c1sccc1	Spiriva	282.373	2.31816	3.85585	0.325732	0.954532	0.325751	0.954512	6698.94	1913.98	5608.32	5875.58
O=C(O[C@@H]1[C@H](C(=O)OC)[C@@H]2[N+](C)(C)[C@@H]([C@H]3O[C@@H]23)C1)C(O)(c1sccc1)c1sccc1	Spiriva	282.436	2.38137	3.9573	0.341374	0.876876	0.341376	0.876873	7056.03	2171.76	5578.49	6361.8
O=C(O[C@@H]1[C@H](C(=O)OC)[C@@H]2[N+](C)(C)[C@@H]([C@H]3O[C@@H]23)C1)C(O)(c1sccc1)c1sccc1	Spiriva	282.538	2.48321	3.68425	0.410757	0.814278	0.41077	0.814269	6115.61	2258.03	4476.1	5497.08
O=C(O[C@@H]1[C@H](C(=O)OC)[C@@H]2[N+](C)(C)[C@@H]([C@H]3O[C@@H]23)C1)C(O)(c1sccc1)c1sccc1	Spiriva	282.542	2.48704	3.91417	0.300326	0.853633	0.30031	0.853655	6903.1	1924.89	5471.65	6409.67
O=C(O[C@@H]1[C@H](C(=O)OC)[C@@H]2[N+](C)(C)[C@@H]([C@H]3O[C@@H]23)C1)C(O)(c1sccc1)c1sccc1	Spiriva	282.741	2.68591	3.77711	0.320931	0.961958	0.320908	0.961955	6428.15	1807.24	5417.4	5631.66
O=C(O[C@@H]1[C@H](C(=O)OC)[C@@H]2[N+](C)(C)[C@@H]([C@H]3O[C@@H]23)C1)C(O)(c1sccc1)c1sccc1	Spiriva	282.785	2.73046	3.60433	0.432956	0.92083	0.432964	0.920843	5853.18	2153.29	4579.7	4973.37
O=C(O[C@@H]1[C@H](C(=O)OC)[C@@H]2[N+](C)(C)[C@@H]([C@H]3O[C@@H]23)C1)C(O)(c1sccc1)c1sccc1	Spiriva	282.805	2.74971	3.94576	0.305839	0.839615	0.30584	0.839597	7014.84	1999.98	5490.39	6539.31
O=C(O[C@@H]1[C@H](C(=O)OC)[C@@H]2[N+](C)(C)[C@@H]([C@H]3O[C@@H]23)C1)C(O)(c1sccc1)c1sccc1	Spiriva	282.868	2.81309	3.69618	0.370968	0.966799	0.37096	0.966791	6155.74	1953.62	5091.49	5266.38
O=C(O[C@@H]1[C@H](C(=O)OC)[C@@H]2[N+](C)(C)[C@@H]([C@H]3O[C@@H]23)C1)C(O)(c1sccc1)c1sccc1	Spiriva	282.936	2.88138	3.90157	0.284961	0.896578	0.284965	0.896578	6858.59	1791.81	5637.54	6287.84
O=C(O[C@@H]1[C@H](C(=O)OC)[C@@H]2[N+](C)(C)[C@@H]([C@H]3O[C@@H]23)C1)C(O)(c1sccc1)c1sccc1	Spiriva	282.96	2.9053	3.64435	0.402359	0.95202	0.402357	0.951996	5984.01	2045.32	4839.34	5083.36
O=C(O[C@@H]1[C@H](C(=O)OC)[C@@H]2[N+](C)(C)[C@@H]([C@H]3O[C@@H]23)C1)C(O)(c1sccc1)c1sccc1	Spiriva	282.961	2.90576	3.918	0.362273	0.917993	0.362264	0.917974	6916.38	2197.63	5568.77	6066.37
O=C(O[C@@H]1[C@H](C(=O)OC)[C@@H]2[N+](C)(C)[C@@H]([C@H]3O[C@@H]23)C1)C(O)(c1sccc1)c1sccc1	Spiriva	283.045	2.99023	3.92877	0.316781	0.912449	0.31677	0.912443	6954.71	1976.52	5693.29	6239.61
O=C(O[C@@H]1[C@H](C(=O)OC)[C@@H]2[N+](C)(C)[C@@H]([C@H]3O[C@@H]23)C1)C(O)(c1sccc1)c1sccc1	Spiriva	283.052	2.99739	3.92889	0.314498	0.852312	0.31452	0.852314	6954.87	2019.02	5471.33	6419.38
OCC(N)(CO)CCc1ccc(CCCCCCCC)cc1	Gilenya	29.318	0	3.62378	0.478652	0.646752	0.478646	0.646772	4037.5	1818.5	2457.25	3799.25
OCC(N)(CO)CCc1ccc(CCCCCCCC)cc1	Gilenya	29.473	0.155053	3.80711	0.414515	0.714219	0.414503	0.714229	4456.73	1735.61	2990.63	4187.22
OCC(N)(CO)CCc1ccc(CCCCCCCC)cc1	Gilenya	29.5774	0.259477	3.42665	0.524338	0.681715	0.524316	0.681702	3610.43	1716.22	2231.39	3273.26
OCC(N)(CO)CCc1ccc(CCCCCCCC)cc1	Gilenya	29.8404	0.522437	3.64332	0.461008	0.690578	0.46102	0.690555	4081.27	1748.99	2619.79	3793.75
OCC(N)(CO)CCc1ccc(CCCCCCCC)cc1	Gilenya	30.0612	0.74326	3.4133	0.485606	0.777238	0.485601	0.777224	3582.37	1537.55	2460.91	3166.28
OCC(N)(CO)CCc1ccc(CCCCCCCC)cc1	Gilenya	30.0826	0.764603	3.58846	0.445151	0.699861	0.445161	0.699877	3959.35	1643.37	2583.69	3691.64
OCC(N)(CO)CCc1ccc(CCCCCCCC)cc1	Gilenya	30.1054	0.787479	3.46006	0.535746	0.607955	0.535774	0.607933	3681.11	1840.03	2087.85	3434.34
OCC(N)(CO)CCc1ccc(CCCCCCCC)cc1	Gilenya	30.1443	0.826354	3.45871	0.494833	0.696836	0.494858	0.696816	3678.14	1660.98	2338.84	3356.47
OCC(N)(CO)CCc1ccc(CCCCCCCC)cc1	Gilenya	30.2419	0.923936	3.49153	0.573926	0.650773	0.573948	0.6508	3748.57	1934.14	2193.12	3369.88
OCC(N)(CO)CCc1ccc(CCCCCCCC)cc1	Gilenya	30.2638	0.945806	3.90436	0.389094	0.712912	0.389068	0.712934	4687.15	1735.13	3179.47	4459.7
OCC(N)(CO)CCc1ccc(CCCCCCCC)cc1	Gilenya	30.357	1.03906	3.50684	0.548384	0.588246	0.548372	0.588256	3781.24	1940.94	2082.1	3539.45
OCC(N)(CO)CCc1ccc(CCCCCCCC)cc1	Gilenya	30.4714	1.15343	3.46094	0.436863	0.740383	0.436867	0.740391	3683.05	1478.01	2504.89	3383.2
OCC(N)(CO)CCc1ccc(CCCCCCCC)cc1	Gilenya	30.4943	1.17636	3.76187	0.419344	0.693514	0.419315	0.693509	4351.34	1727.15	2856.55	4118.98
OCC(N)(CO)CCc1ccc(CCCCCCCC)cc1	Gilenya	30.5073	1.18929	3.41383	0.525533	0.771042	0.525504	0.771047	3583.32	1639.89	2406.14	3120.61
OCC(N)(CO)CCc1ccc(CCCCCCCC)cc1	Gilenya	30.529	1.21099	3.35746	0.508512	0.772202	0.508506	0.772215	3466.11	1545.6	2347.14	3039.49
OCC(N)(CO)CCc1ccc(CCCCCCCC)cc1	Gilenya	30.5464	1.22845	3.43744	0.491973	0.786665	0.491948	0.786672	3633.35	1568.86	2508.76	3189.08
OCC(N)(CO)CCc1ccc(CCCCCCCC)cc1	Gilenya	30.5515	1.23358	3.45481	0.467293	0.801556	0.467305	0.801545	3669.99	1511.78	2593.09	3235.11
OCC(N)(CO)CCc1ccc(CCCCCCCC)cc1	Gilenya	30.5625	1.24452	3.54413	0.511045	0.756981	0.511055	0.756982	3862.31	1740.58	2578.18	3405.87
OCC(N)(CO)CCc1ccc(CCCCCCCC)cc1	Gilenya	30.6062	1.28827	4.08215	0.315043	0.778096	0.315048	0.77809	5123.47	1542.32	3809.14	4895.49
OCC(N)(CO)CCc1ccc(CCCCCCCC)cc1	Gilenya	30.6306	1.31261	3.52755	0.54319	0.670461	0.543199	0.670457	3826.27	1877.82	2317.75	3456.97
OCC(N)(CO)CCc1ccc(CCCCCCCC)cc1	Gilenya	30.6813	1.3633	3.45094	0.55512	0.616709	0.555109	0.616705	3661.63	1871.8	2079.5	3371.95
OCC(N)(CO)CCc1ccc(CCCCCCCC)cc1	Gilenya	30.7185	1.40055	3.42461	0.450079	0.742831	0.450095	0.742823	3606.09	1480.3	2443.04	3288.85
OCC(N)(CO)CCc1ccc(CCCCCCCC)cc1	Gilenya	30.7512	1.43323	4.65789	0.134762	0.950247	0.134783	0.950245	6670.98	862.466	6080.56	6398.94
OCC(N)(CO)CCc1ccc(CCCCCCCC)cc1	Gilenya	30.7703	1.4523	3.82562	0.411924	0.750616	0.41194	0.750617	4500.15	1714.45	3123.98	4161.88
OCC(N)(CO)CCc1ccc(CCCCCCCC)cc1	Gilenya	30.7733	1.45531	3.8721	0.388879	0.744069	0.38888	0.744069	4610.03	1681	3216.38	4322.68
OCC(N)(CO)CCc1ccc(CCCCCCCC)cc1	Gilenya	30.8174	1.49947	4.75952	0.173894	0.889739	0.173899	0.889728	6965.28	1173.91	6006.13	6750.52
OCC(N)(CO)CCc1ccc(CCCCCCCC)cc1	Gilenya	30.8195	1.50154	3.33062	0.514969	0.7462	0.514999	0.746176	3410.71	1553.63	2251.03	3016.76
OCC(N)(CO)CCc1ccc(CCCCCCCC)cc1	Gilenya	30.843	1.52504	4.72724	0.148093	0.981287	0.148097	0.981281	6870.96	955.741	6332.69	6453.49
OCC(N)(CO)CCc1ccc(CCCCCCCC)cc1	Gilenya	30.8523	1.53429	3.64826	0.52098	0.684637	0.520986	0.684632	4092.53	1933.38	2540.68	3711.01
OCC(N)(CO)CCc1ccc(CCCCCCCC)cc1	Gilenya	30.8707	1.55269	4.02505	0.384869	0.695479	0.384855	0.695496	4981.51	1843.11	3330.81	4789.11
OCC(N)(CO)CCc1ccc(CCCCCCCC)cc1	Gilenya	30.8891	1.57115	4.1146	0.30652	0.849066	0.306528	0.849054	5205.5	1480.46	4100.75	4829.79
OCC(N)(CO)CCc1ccc(CCCCCCCC)cc1	Gilenya	30.8973	1.57933	4.11005	0.326521	0.781372	0.326523	0.78138	5194	1609.15	3850.73	4928.12
OCC(N)(CO)CCc1ccc(CCCCCCCC)cc1	Gilenya	30.9128	1.59488	5.01848	0.103693	0.983558	0.103693	0.983561	7744.1	769.441	7298.39	7420.37
OCC(N)(CO)CCc1ccc(CCCCCCCC)cc1	Gilenya	30.9716	1.65368	3.6244	0.518716	0.680775	0.518701	0.680767	4038.99	1905.03	2500.25	3672.7
OCC(N)(CO)CCc1ccc(CCCCCCCC)cc1	Gilenya	31.0121	1.69412	4.36408	0.211212	0.930685	0.211214	0.930673	5855.74	1154.88	5088.76	5467.83
OCC(N)(CO)CCc1ccc(CCCCCCCC)cc1	Gilenya	31.0329	1.71489	3.57907	0.42098	0.721687	0.420976	0.721686	3938.84	1547.75	2653.34	3676.58
OCC(N)(CO)CCc1ccc(CCCCCCCC)cc1	Gilenya	31.0334	1.71546	5.06202	0.10873	0.957661	0.108711	0.957676	7878.61	828.972	7302.75	7625.49
OCC(N)(CO)CCc1ccc(CCCCCCCC)cc1	Gilenya	31.0437	1.72569	4.73988	0.121498	0.983481	0.121509	0.983471	6908.07	797.531	6455.06	6563.54
OCC(N)(CO)CCc1ccc(CCCCCCCC)cc1	Gilenya	31.0719	1.75396	3.4823	0.543294	0.697195	0.543316	0.697195	3728.71	1808.4	2320.57	3328.44
OCC(N)(CO)CCc1ccc(CCCCCCCC)cc1	Gilenya	31.081	1.763	4.96613	0.0959571	0.97567	0.095963	0.975675	7583.23	702.545	7142.91	7321
OCC(N)(CO)CCc1ccc(CCCCCCCC)cc1	Gilenya	31.088	1.77006	4.25192	0.229408	0.94006	0.229408	0.940067	5558.76	1175.61	4817.4	5124.53
OCC(N)(CO)CCc1ccc(CCCCCCCC)cc1	Gilenya	31.1022	1.78422	3.5756	0.430046	0.706066	0.430032	0.706044	3930.98	1582.76	2598.64	3680.56
OCC(N)(CO)CCc1ccc(CCCCCCCC)cc1	Gilenya	31.1092	1.79125	4.52066	0.149928	0.972356	0.149918	0.972367	6283.77	887.771	5758.07	5921.71
OCC(N)(CO)CCc1ccc(CCCCCCCC)cc1	Gilenya	31.1677	1.84969	5.1551	0.0794183	0.997898	0.0794165	0.997896	8171.42	624.793	7850.75	7867.3
OCC(N)(CO)CCc1ccc(CCCCCCCC)cc1	Gilenya	31.1762	1.85824	4.18647	0.231933	0.88312	0.231924	0.88313	5389.05	1181.86	4500.34	5095.9
OCC(N)(CO)CCc1ccc(CCCCCCCC)cc1	Gilenya	31.1796	1.86163	3.55008	0.513396	0.645852	0.513376	0.645853	3875.15	1842.71	2318.22	3589.39
OCC(N)(CO)CCc1ccc(CCCCCCCC)cc1	Gilenya	31.1819	1.86393	4.87817	0.121442	0.959044	0.121436	0.959048	7316.98	854.169	6745.87	7033.92
OCC(N)(CO)CCc1ccc(CCCCCCCC)cc1	Gilenya	31.2017	1.88371	4.16542	0.292864	0.846138	0.292873	0.846118	5335.04	1460.96	4220.75	4988.37
OCC(N)(CO)CCc1ccc(CCCCCCCC)cc1	Gilenya	31.2184	1.90046	4.72561	0.125391	0.986148	0.125392	0.986151	6866.24	815.491	6413.46	6503.53
OCC(N)(CO)CCc1ccc(CCCCCCCC)cc1	Gilenya	31.228	1.91002	4.47279	0.166485	0.963362	0.166476	0.96336	6151.33	961.624	5564.7	5776.34
OCC(N)(CO)CCc1ccc(CCCCCCCC)cc1	Gilenya	31.2345	1.91649	3.94637	0.227466	0.874203	0.227473	0.874201	4788.78	1036.62	3983.83	4557.11
OCC(N)(CO)CCc1ccc(CCCCCCCC)cc1	Gilenya	31.2425	1.92451	3.51859	0.475439	0.691672	0.475459	0.691625	3806.69	1670.38	2429.81	3513.19
OCC(N)(CO)CCc1ccc(CCCCCCCC)cc1	Gilenya	31.2623	1.94435	3.60557	0.415021	0.722904	0.415024	0.722915	3997.26	1551.92	2703.24	3739.36
OCC(N)(CO)CCc1ccc(CCCCCCCC)cc1	Gilenya	31.2747	1.95675	3.99185	0.414392	0.717083	0.414374	0.717088	4899.41	1904.97	3296.61	4597.23
OCC(N)(CO)CCc1ccc(CCCCCCCC)cc1	Gilenya	31.2749	1.95697	4.8607	0.115481	0.932982	0.115476	0.932976	7264.82	819.07	6617.58	7092.98
OCC(N)(CO)CCc1ccc(CCCCCCCC)cc1	Gilenya	31.2762	1.95825	5.01261	0.0940158	0.95135	0.0940048	0.951362	7725.73	710.148	7186.95	7554.38
OCC(N)(CO)CCc1ccc(CCCCCCCC)cc1	Gilenya	31.2912	1.97325	4.61997	0.143434	0.940614	0.14343	0.940618	6562.58	903.31	5923.94	6297.92
OCC(N)(CO)CCc1ccc(CCCCCCCC)cc1	Gilenya	31.3216	2.00368	4.19224	0.212243	0.894066	0.212241	0.894058	5403.77	1089.02	4587.47	5131.06
OCC(N)(CO)CCc1ccc(CCCCCCCC)cc1	Gilenya	31.322	2.00404	4.92914	0.0963792	0.979871	0.0963773	0.979871	7470.52	693.547	7051.32	7196.17
OCC(N)(CO)CCc1ccc(CCCCCCCC)cc1	Gilenya	31.3248	2.00681	4.58138	0.170243	0.901041	0.170244	0.901057	6453.75	1060.89	5615.02	6231.59
OCC(N)(CO)CCc1ccc(CCCCCCCC)cc1	Gilenya	31.3405	2.02249	4.47315	0.247137	0.839997	0.247145	0.839988	6152.33	1457.04	4952.14	5895.49
OCC(N)(CO)CCc1ccc(CCCCCCCC)cc1	Gilenya	31.3432	2.02522	4.23341	0.194307	0.901551	0.194302	0.901568	5510.54	1021.73	4740.87	5258.47
OCC(N)(CO)CCc1ccc(CCCCCCCC)cc1	Gilenya	31.3832	2.06522	3.58418	0.433429	0.674511	0.433437	0.674503	3950.05	1624.43	2527.89	3747.79
OCC(N)(CO)CCc1ccc(CCCCCCCC)cc1	Gilenya	31.4102	2.09226	3.95673	0.349247	0.871344	0.349236	0.871321	4813.73	1514.15	3777.7	4335.6
OCC(N)(CO)CCc1ccc(CCCCCCCC)cc1	Gilenya	31.4135	2.09554	4.29708	0.251902	0.902795	0.251914	0.902789	5677.55	1327.57	4757.62	5269.92
OCC(N)(CO)CCc1ccc(CCCCCCCC)cc1	Gilenya	31.4327	2.11471	4.57452	0.162896	0.936819	0.162898	0.936818	6434.34	998.367	5741.54	6128.77
OCC(N)(CO)CCc1ccc(CCCCCCCC)cc1	Gilenya	31.4405	2.12251	3.58717	0.497506	0.678331	0.497485	0.678338	3956.66	1809.32	2467.07	3636.93
OCC(N)(CO)CCc1ccc(CCCCCCCC)cc1	Gilenya	31.4409	2.12296	3.7508	0.461675	0.722071	0.461687	0.722059	4325.79	1829.11	2860.66	3961.8
OCC(N)(CO)CCc1ccc(CCCCCCCC)cc1	Gilenya	31.4438	2.12585	3.97387	0.410906	0.743945	0.410896	0.743973	4855.7	1851.8	3352.88	4506.73
OCC(N)(CO)CCc1ccc(CCCCCCCC)cc1	Gilenya	31.4523	2.13437	4.30791	0.270583	0.798121	0.270558	0.798143	5706.35	1492.63	4403.23	5516.85
OCC(N)(CO)CCc1ccc(CCCCCCCC)cc1	Gilenya	31.4794	2.16142	3.9776	0.388014	0.71606	0.387993	0.716076	4864.75	1794.13	3311.23	4624.13
OCC(N)(CO)CCc1ccc(CCCCCCCC)cc1	Gilenya	31.4814	2.16343	3.48569	0.514994	0.637335	0.514992	0.637349	3735.77	1787.72	2212.47	3471.36
OCC(N)(CO)CCc1ccc(CCCCCCCC)cc1	Gilenya	31.4835	2.16552	3.46981	0.471731	0.723538	0.471732	0.723517	3702.07	1591.06	2440.28	3372.8
OCC(N)(CO)CCc1ccc(CCCCCCCC)cc1	Gilenya	31.4973	2.17936	3.56295	0.417471	0.713641	0.41749	0.713632	3903.08	1529.24	2613.99	3662.93
OCC(N)(CO)CCc1ccc(CCCCCCCC)cc1	Gilenya	31.5024	2.18448	3.49493	0.497185	0.663561	0.497197	0.66355	3755.66	1728.39	2306.67	3476.26
OCC(N)(CO)CCc1ccc(CCCCCCCC)cc1	Gilenya	31.5329	2.21491	4.13659	0.322402	0.828636	0.32239	0.828638	5261.47	1577.15	4053.74	4892.05
OCC(N)(CO)CCc1ccc(CCCCCCCC)cc1	Gilenya	31.5487	2.23073	3.39522	0.558318	0.664425	0.558358	0.66439	3544.37	1780.7	2118.86	3189.18
OCC(N)(CO)CCc1ccc(CCCCCCCC)cc1	Gilenya	31.5492	2.23119	3.35822	0.486842	0.735752	0.486862	0.735723	3467.65	1519.19	2295.73	3120.38
OCC(N)(CO)CCc1ccc(CCCCCCCC)cc1	Gilenya	31.5554	2.23745	4.71917	0.110213	0.958116	0.110215	0.958122	6847.77	729.789	6344.23	6621.53
OCC(N)(CO)CCc1ccc(CCCCCCCC)cc1	Gilenya	31.5664	2.24847	3.48048	0.457491	0.758717	0.457479	0.758726	3724.57	1537.68	2550.24	3361.21
OCC(N)(CO)CCc1ccc(CCCCCCCC)cc1	Gilenya	31.5732	2.2552	5.46271	0.111482	0.932874	0.111479	0.932868	9175.6	1000.7	8373.94	8976.56
OCC(N)(CO)CCc1ccc(CCCCCCCC)cc1	Gilenya	31.5792	2.26123	3.39922	0.522476	0.717696	0.522491	0.717726	3552.98	1657.34	2276.62	3171.99
OCC(N)(CO)CCc1ccc(CCCCCCCC)cc1	Gilenya	31.6022	2.28419	4.22685	0.183757	0.925013	0.183754	0.925001	5493.54	957.399	4819.46	5210.22
OCC(N)(CO)CCc1ccc(CCCCCCCC)cc1	Gilenya	31.6067	2.28875	3.99789	0.239383	0.860998	0.23938	0.860987	4914.1	1120.12	4028.79	4679.28
OCC(N)(CO)CCc1ccc(CCCCCCCC)cc1	Gilenya	31.6129	2.29496	4.65099	0.172281	0.933374	0.172276	0.933368	6651.43	1088.39	5896.75	6317.71
OCC(N)(CO)CCc1ccc(CCCCCCCC)cc1	Gilenya	31.614	2.29603	4.06113	0.225356	0.890175	0.225376	0.890165	5070.94	1080.45	4267.44	4793.99
OCC(N)(CO)CCc1ccc(CCCCCCCC)cc1	Gilenya	31.6176	2.2996	3.83221	0.428044	0.704767	0.428064	0.704765	4515.5	1812.54	2984.18	4234.29
OCC(N)(CO)CCc1ccc(CCCCCCCC)cc1	Gilenya	31.6345	2.31653	4.72189	0.104421	0.98199	0.10442	0.981991	6855.62	686.214	6453.34	6571.69
OCC(N)(CO)CCc1ccc(CCCCCCCC)cc1	Gilenya	31.6378	2.31979	4.71065	0.133139	0.942782	0.133155	0.942775	6823.03	875.292	6197.3	6573.47
OCC(N)(CO)CCc1ccc(CCCCCCCC)cc1	Gilenya	31.6489	2.33091	3.54729	0.456615	0.73407	0.456616	0.734068	3869.18	1612.95	2593.02	3532.4
OCC(N)(CO)CCc1ccc(CCCCCCCC)cc1	Gilenya	31.6518	2.33385	3.78245	0.400554	0.782349	0.400534	0.782356	4399.19	1614.4	3153.37	4030.61
OCC(N)(CO)CCc1ccc(CCCCCCCC)cc1	Gilenya	31.6579	2.33989	4.25817	0.218676	0.888961	0.218681	0.888962	5575.27	1156.94	4703.08	5290.53
OCC(N)(CO)CCc1ccc(CCCCCCCC)cc1	Gilenya	31.677	2.35904	3.52745	0.481913	0.680468	0.481952	0.680415	3826.02	1705.5	2407.81	3538.74
OCC(N)(CO)CCc1ccc(CCCCCCCC)cc1	Gilenya	31.6853	2.36729	3.74836	0.41974	0.768557	0.419711	0.768561	4320.26	1657.25	3034.71	3948.56
OCC(N)(CO)CCc1ccc(CCCCCCCC)cc1	Gilenya	31.6913	2.37329	3.48251	0.565807	0.642295	0.5658	0.642302	3729.11	1911.08	2169.48	3377.66
OCC(N)(CO)CCc1ccc(CCCCCCCC)cc1	Gilenya	31.6925	2.37451	4.74027	0.161578	0.90926	0.161583	0.909267	6909.07	1078.19	6067.26	6672.7
OCC(N)(CO)CCc1ccc(CCCCCCCC)cc1	Gilenya	31.7034	2.38541	3.93756	0.303866	0.854787	0.303869	0.85479	4767.32	1342.17	3775.54	4416.93
OCC(N)(CO)CCc1ccc(CCCCCCCC)cc1	Gilenya	31.7053	2.38738	3.67573	0.465802	0.64092	0.465812	0.64089	4154.31	1837.12	2527.61	3943.9
OCC(N)(CO)CCc1ccc(CCCCCCCC)cc1	Gilenya	31.7122	2.39426	4.62555	0.13877	0.954372	0.138779	0.954365	6578.82	872.374	5999.2	6286.06
OCC(N)(CO)CCc1ccc(CCCCCCCC)cc1	Gilenya	31.7157	2.39769	3.54662	0.434824	0.77199	0.434818	0.771994	3867.64	1524.12	2705.98	3505.18
OCC(N)(CO)CCc1ccc(CCCCCCCC)cc1	Gilenya	31.72	2.40207	3.50007	0.474133	0.728322	0.474114	0.728316	3766.93	1621.81	2491.36	3420.71
OCC(N)(CO)CCc1ccc(CCCCCCCC)cc1	Gilenya	31.7268	2.40885	4.81485	0.102337	0.964702	0.102333	0.964708	7127.98	705.772	6653.39	6896.79
OCC(N)(CO)CCc1ccc(CCCCCCCC)cc1	Gilenya	31.7812	2.46325	3.92229	0.355517	0.728958	0.355503	0.728959	4730.2	1613.46	3308.41	4538.53
OCC(N)(CO)CCc1ccc(CCCCCCCC)cc1	Gilenya	31.7896	2.47168	3.5656	0.420207	0.724517	0.420211	0.724526	3909.31	1531.87	2641.25	3645.49
OCC(N)(CO)CCc1ccc(CCCCCCCC)cc1	Gilenya	31.7945	2.47658	4.87925	0.084135	0.977011	0.0841363	0.977007	7320.19	597.623	6939.71	7103.04
OCC(N)(CO)CCc1ccc(CCCCCCCC)cc1	Gilenya	31.7951	2.47713	4.339	0.253522	0.850852	0.253541	0.850838	5788.71	1394.88	4680.96	5501.59
OCC(N)(CO)CCc1ccc(CCCCCCCC)cc1	Gilenya	31.83	2.51203	5.53339	0.066059	0.980314	0.0660547	0.980314	9414.64	607.79	9020.17	9201.31
OCC(N)(CO)CCc1ccc(CCCCCCCC)cc1	Gilenya	31.8339	2.51593	4.80806	0.148391	0.970793	0.148405	0.970782	7108.23	995.568	6512.45	6708.45
OCC(N)(CO)CCc1ccc(CCCCCCCC)cc1	Gilenya	31.8372	2.51927	5.05142	0.140294	0.902483	0.140303	0.902478	7845.78	1077.73	6932.36	7681.47
OCC(N)(CO)CCc1ccc(CCCCCCCC)cc1	Gilenya	31.8596	2.5416	4.93797	0.0931605	0.95927	0.0931614	0.959271	7497.19	680.606	7008.11	7305.66
OCC(N)(CO)CCc1ccc(CCCCCCCC)cc1	Gilenya	31.8632	2.54522	3.57074	0.416961	0.743858	0.416957	0.743872	3920.53	1513.02	2699.31	3628.73
OCC(N)(CO)CCc1ccc(CCCCCCCC)cc1	Gilenya	31.8648	2.54684	4.56163	0.155806	0.937125	0.155812	0.937121	6398.31	952.665	5729.75	6114.21
OCC(N)(CO)CCc1ccc(CCCCCCCC)cc1	Gilenya	31.8685	2.55052	4.79877	0.127086	0.936817	0.127092	0.936814	7080.78	872.049	6427.98	6861.54
OCC(N)(CO)CCc1ccc(CCCCCCCC)cc1	Gilenya	31.8719	2.55392	3.89024	0.389762	0.779534	0.389753	0.779548	4653.41	1672.13	3344.45	4290.24
OCC(N)(CO)CCc1ccc(CCCCCCCC)cc1	Gilenya	31.8821	2.56413	3.70274	0.464758	0.623809	0.464712	0.623818	4215.63	1876.01	2518.32	4036.94
OCC(N)(CO)CCc1ccc(CCCCCCCC)cc1	Gilenya	31.888	2.56999	3.51023	0.496884	0.651762	0.496885	0.651756	3788.7	1752.32	2298.49	3526.61
OCC(N)(CO)CCc1ccc(CCCCCCCC)cc1	Gilenya	31.9002	2.58224	4.53273	0.164758	0.91098	0.164762	0.910982	6317.37	1002.88	5545.01	6086.85
OCC(N)(CO)CCc1ccc(CCCCCCCC)cc1	Gilenya	31.9038	2.58585	3.54473	0.562748	0.629725	0.562769	0.629709	3863.56	1983.41	2219.34	3524.38
OCC(N)(CO)CCc1ccc(CCCCCCCC)cc1	Gilenya	31.9157	2.59775	3.40286	0.553637	0.70763	0.553663	0.707622	3560.33	1743.45	2228.26	3148.94
OCC(N)(CO)CCc1ccc(CCCCCCCC)cc1	Gilenya	31.9197	2.60169	3.52107	0.520331	0.639362	0.520292	0.639354	3812.2	1836.83	2257.17	3530.39
OCC(N)(CO)CCc1ccc(CCCCCCCC)cc1	Gilenya	31.9254	2.60745	3.5391	0.485358	0.6724	0.485332	0.672416	3851.22	1732.47	2400.3	3569.67
OCC(N)(CO)CCc1ccc(CCCCCCCC)cc1	Gilenya	31.9495	2.63149	4.83644	0.0968913	0.985656	0.0968973	0.985653	7192.18	669.278	6807.99	6907.09
OCC(N)(CO)CCc1ccc(CCCCCCCC)cc1	Gilenya	31.9744	2.65645	4.04728	0.32682	0.841057	0.326817	0.841071	5036.84	1518.65	3908.26	4646.77
OCC(N)(CO)CCc1ccc(CCCCCCCC)cc1	Gilenya	31.9802	2.66222	4.53998	0.183056	0.911117	0.183062	0.911106	6337.23	1107.94	5514.25	6052.27
OCC(N)(CO)CCc1ccc(CCCCCCCC)cc1	Gilenya	31.9856	2.66759	4.71286	0.105401	0.973694	0.10539	0.973698	6829.51	692.383	6396.92	6569.72
OCC(N)(CO)CCc1ccc(CCCCCCCC)cc1	Gilenya	31.9868	2.66888	4.15166	0.211777	0.873377	0.211778	0.873369	5299.64	1076.52	4439.53	5083.23
OCC(N)(CO)CCc1ccc(CCCCCCCC)cc1	Gilenya	31.991	2.67302	4.67885	0.125989	0.977823	0.125982	0.977804	6731.22	806.176	6257.11	6399.15
OCC(N)(CO)CCc1ccc(CCCCCCCC)cc1	Gilenya	31.9917	2.67373	4.18559	0.238222	0.892339	0.238214	0.892346	5387.02	1204.63	4512.51	5056.9
OCC(N)(CO)CCc1ccc(CCCCCCCC)cc1	Gilenya	31.9919	2.67394	3.59169	0.431775	0.696018	0.431761	0.696009	3966.49	1609.74	2594.93	3728.3
OCC(N)(CO)CCc1ccc(CCCCCCCC)cc1	Gilenya	31.998	2.68005	4.26932	0.253963	0.910933	0.253961	0.910943	5604.5	1314.91	4716.49	5177.6
OCC(N)(CO)CCc1ccc(CCCCCCCC)cc1	Gilenya	32.0005	2.6825	3.50485	0.462678	0.696984	0.462637	0.696995	3777.02	1618.23	2437.97	3497.84
OCC(N)(CO)CCc1ccc(CCCCCCCC)cc1	Gilenya	32.003	2.68507	4.74715	0.114419	0.972856	0.1144	0.972871	6929.18	759.553	6459.34	6639.46
OCC(N)(CO)CCc1ccc(CCCCCCCC)cc1	Gilenya	32.0053	2.68736	4.05447	0.29063	0.859784	0.290637	0.859777	5054.58	1366.29	4041.84	4701.03
OCC(N)(CO)CCc1ccc(CCCCCCCC)cc1	Gilenya	32.0055	2.6875	4.29813	0.203475	0.904538	0.20347	0.904541	5680.15	1096.52	4874.67	5389.11
OCC(N)(CO)CCc1ccc(CCCCCCCC)cc1	Gilenya	32.0064	2.68842	5.57443	0.0655542	0.976742	0.0655485	0.976741	9554.45	613.312	9138.98	9356.61
OCC(N)(CO)CCc1ccc(CCCCCCCC)cc1	Gilenya	32.0074	2.68947	4.1031	0.304363	0.834074	0.304348	0.834075	5176.49	1473.47	4038.1	4841.41
OCC(N)(CO)CCc1ccc(CCCCCCCC)cc1	Gilenya	32.0105	2.69256	4.25503	0.190476	0.904794	0.190476	0.904793	5566.81	1012.13	4807.79	5313.69
OCC(N)(CO)CCc1ccc(CCCCCCCC)cc1	Gilenya	32.0139	2.6959	4.06816	0.285281	0.86231	0.285262	0.862318	5088.63	1351.84	4086.47	4738.94
OCC(N)(CO)CCc1ccc(CCCCCCCC)cc1	Gilenya	32.0178	2.6998	4.66758	0.126161	0.975929	0.126179	0.975923	6698.74	804.185	6219.92	6373.37
OCC(N)(CO)CCc1ccc(CCCCCCCC)cc1	Gilenya	32.0182	2.70023	4.41434	0.178908	0.923596	0.178906	0.923577	5991.59	1019.68	5263.96	5699.53
OCC(N)(CO)CCc1ccc(CCCCCCCC)cc1	Gilenya	32.0198	2.70179	4.70568	0.114992	0.986989	0.115007	0.986991	6808.73	745.056	6394.07	6478.35
OCC(N)(CO)CCc1ccc(CCCCCCCC)cc1	Gilenya	32.0318	2.71382	3.76307	0.456087	0.705046	0.456075	0.705026	4354.33	1837.86	2841.07	4029.73
OCC(N)(CO)CCc1ccc(CCCCCCCC)cc1	Gilenya	32.0366	2.71865	4.62356	0.190475	0.924448	0.190459	0.924475	6573.18	1183.88	5746.5	6215.96
OCC(N)(CO)CCc1ccc(CCCCCCCC)cc1	Gilenya	32.0436	2.72565	3.82414	0.30323	0.795548	0.303206	0.795572	4496.51	1299.2	3408.93	4284.88
OCC(N)(CO)CCc1ccc(CCCCCCCC)cc1	Gilenya	32.0479	2.72989	3.75785	0.491224	0.679814	0.491217	0.679817	4341.94	1964.81	2719.19	3999.89
OCC(N)(CO)CCc1ccc(CCCCCCCC)cc1	Gilenya	32.0495	2.73153	4.67516	0.124257	0.956594	0.124249	0.956592	6720.61	802.586	6179.13	6459.52
OCC(N)(CO)CCc1ccc(CCCCCCCC)cc1	Gilenya	32.0496	2.73167	4.34051	0.284234	0.778568	0.284249	0.778553	5792.96	1596.51	4372.81	5616.59
OCC(N)(CO)CCc1ccc(CCCCCCCC)cc1	Gilenya	32.0502	2.73226	4.64634	0.120387	0.996106	0.120378	0.996115	6637.85	755.069	6248.13	6272.5
OCC(N)(CO)CCc1ccc(CCCCCCCC)cc1	Gilenya	32.0503	2.7323	3.68459	0.426415	0.675108	0.426405	0.675112	4174.4	1694	2682.05	3972.75
OCC(N)(CO)CCc1ccc(CCCCCCCC)cc1	Gilenya	32.0525	2.73453	3.48627	0.539285	0.636354	0.539253	0.636374	3737.21	1852.62	2186.28	3435.52
OCC(N)(CO)CCc1ccc(CCCCCCCC)cc1	Gilenya	32.0566	2.73865	4.95392	0.148318	0.934233	0.148326	0.934226	7545.77	1074.87	6770.01	7246.66
OCC(N)(CO)CCc1ccc(CCCCCCCC)cc1	Gilenya	32.088	2.77008	5.11243	0.077109	0.980201	0.0771064	0.98021	8036.43	602.397	7657.93	7812.54
OCC(N)(CO)CCc1ccc(CCCCCCCC)cc1	Gilenya	32.0998	2.78185	4.87936	0.141078	0.919338	0.141065	0.919351	7320.5	1002.39	6532.77	7105.85
OCC(N)(CO)CCc1ccc(CCCCCCCC)cc1	Gilenya	32.1042	2.78625	4.66861	0.149544	0.946042	0.149546	0.946029	6701.83	956.52	6050.97	6396.18
OCC(N)(CO)CCc1ccc(CCCCCCCC)cc1	Gilenya	32.1072	2.78919	4.55219	0.144128	0.948514	0.14413	0.948526	6372.11	877.75	5776.49	6089.97
OCC(N)(CO)CCc1ccc(CCCCCCCC)cc1	Gilenya	32.1084	2.79041	4.0052	0.341717	0.759358	0.341705	0.759368	4932.41	1604.35	3565.34	4695.14
OCC(N)(CO)CCc1ccc(CCCCCCCC)cc1	Gilenya	32.1115	2.79351	4.07107	0.319966	0.841683	0.319971	0.841681	5095.97	1508.63	3968.43	4714.88
OCC(N)(CO)CCc1ccc(CCCCCCCC)cc1	Gilenya	32.112	2.79407	3.46875	0.44415	0.755488	0.444163	0.75549	3699.82	1494.17	2541.47	3364
OCC(N)(CO)CCc1ccc(CCCCCCCC)cc1	Gilenya	32.1151	2.79717	3.4693	0.4316	0.774697	0.431592	0.774674	3700.63	1447.84	2598.76	3354.66
OCC(N)(CO)CCc1ccc(CCCCCCCC)cc1	Gilenya	32.1237	2.80577	4.981	0.0922184	0.958423	0.092214	0.958438	7628.44	686.073	7130.8	7440.02
OCC(N)(CO)CCc1ccc(CCCCCCCC)cc1	Gilenya	32.1315	2.81358	4.59085	0.1504	0.936776	0.1504	0.936772	6480.33	933.936	5817.05	6209.68
OCC(N)(CO)CCc1ccc(CCCCCCCC)cc1	Gilenya	32.1378	2.81986	3.57528	0.51428	0.653987	0.514278	0.653966	3930.32	1864.43	2370.85	3625.35
OCC(N)(CO)CCc1ccc(CCCCCCCC)cc1	Gilenya	32.1379	2.81992	4.87035	0.178624	0.919413	0.178633	0.919408	7293.71	1242.01	6392.54	6952.88
OCC(N)(CO)CCc1ccc(CCCCCCCC)cc1	Gilenya	32.1461	2.82813	3.91003	0.292834	0.856333	0.292844	0.856325	4700.89	1281.08	3746.09	4374.61
OCC(N)(CO)CCc1ccc(CCCCCCCC)cc1	Gilenya	32.1594	2.84146	3.61227	0.476473	0.643255	0.476479	0.643248	4011.94	1803.63	2434.91	3785.34
OCC(N)(CO)CCc1ccc(CCCCCCCC)cc1	Gilenya	32.1694	2.85142	3.92673	0.397137	0.688799	0.397132	0.68881	4740.8	1805.15	3130.97	4545.48
OCC(N)(CO)CCc1ccc(CCCCCCCC)cc1	Gilenya	32.1794	2.86142	3.56725	0.51232	0.644648	0.512341	0.644606	3912.91	1858.87	2338.76	3628.2
OCC(N)(CO)CCc1ccc(CCCCCCCC)cc1	Gilenya	32.187	2.86904	3.35477	0.5018	0.795626	0.501787	0.795651	3460.62	1511.68	2396.97	3012.59
OCC(N)(CO)CCc1ccc(CCCCCCCC)cc1	Gilenya	32.1911	2.87316	4.53144	0.176693	0.94409	0.176695	0.9441	6313.36	1052	5620.95	5953.77
OCC(N)(CO)CCc1ccc(CCCCCCCC)cc1	Gilenya	32.1923	2.87436	5.07784	0.0805018	0.974832	0.0804959	0.974839	7928.22	621.007	7520.66	7714.77
OCC(N)(CO)CCc1ccc(CCCCCCCC)cc1	Gilenya	32.2029	2.88491	3.52524	0.464456	0.666065	0.464474	0.666048	3820.96	1666.01	2389.03	3586.88
OCC(N)(CO)CCc1ccc(CCCCCCCC)cc1	Gilenya	32.2174	2.8994	4.88721	0.097338	0.968594	0.0973337	0.968594	7343.82	691.99	6886.18	7109.46
OCC(N)(CO)CCc1ccc(CCCCCCCC)cc1	Gilenya	32.2231	2.9051	3.71272	0.400774	0.707795	0.400757	0.707807	4238.48	1611.15	2845.57	4020.26
OCC(N)(CO)CCc1ccc(CCCCCCCC)cc1	Gilenya	32.2258	2.90784	4.26614	0.228581	0.884332	0.228563	0.884329	5596.1	1210.72	4684.38	5297.1
OCC(N)(CO)CCc1ccc(CCCCCCCC)cc1	Gilenya	32.2311	2.91314	4.54897	0.238449	0.862291	0.238461	0.862296	6362.62	1444.47	5223.32	6057.46
OCC(N)(CO)CCc1ccc(CCCCCCCC)cc1	Gilenya	32.2435	2.92551	4.59549	0.191371	0.906442	0.191373	0.906435	6493.36	1184.72	5611.39	6190.61
OCC(N)(CO)CCc1ccc(CCCCCCCC)cc1	Gilenya	32.2442	2.92624	3.67156	0.408792	0.830953	0.408793	0.830974	4144.92	1513.03	3075.61	3701.21
OCC(N)(CO)CCc1ccc(CCCCCCCC)cc1	Gilenya	32.2446	2.92665	4.88521	0.0962198	0.967422	0.096211	0.967427	7337.9	684.216	6879.97	7111.62
OCC(N)(CO)CCc1ccc(CCCCCCCC)cc1	Gilenya	32.2468	2.92885	3.5656	0.50443	0.657464	0.504438	0.657475	3909.47	1824.39	2377.87	3616.67
OCC(N)(CO)CCc1ccc(CCCCCCCC)cc1	Gilenya	32.2477	2.92973	4.75431	0.178619	0.913709	0.178635	0.913702	6950.05	1186.73	6070.03	6643.34
OCC(N)(CO)CCc1ccc(CCCCCCCC)cc1	Gilenya	32.2491	2.93113	4.5549	0.235136	0.862066	0.235124	0.862078	6379.3	1430.41	5244.57	6083.63
OCC(N)(CO)CCc1ccc(CCCCCCCC)cc1	Gilenya	32.2549	2.93695	3.78294	0.41888	0.710098	0.418863	0.710106	4400.47	1731.53	2935.5	4133.9
OCC(N)(CO)CCc1ccc(CCCCCCCC)cc1	Gilenya	32.2559	2.93795	3.57934	0.469411	0.673203	0.469425	0.673211	3939.21	1726.07	2475.38	3676.97
OCC(N)(CO)CCc1ccc(CCCCCCCC)cc1	Gilenya	32.266	2.948	3.76826	0.37417	0.783129	0.374169	0.783152	4365.98	1514.48	3169.88	4047.59
OCC(N)(CO)CCc1ccc(CCCCCCCC)cc1	Gilenya	32.2861	2.96814	3.86509	0.367753	0.757495	0.367756	0.757514	4593.28	1589.64	3274.38	4322.53
OCC(N)(CO)CCc1ccc(CCCCCCCC)cc1	Gilenya	32.2907	2.97276	3.44479	0.523261	0.658054	0.52327	0.658039	3649.11	1750.76	2201.67	3345.8
OCC(N)(CO)CCc1ccc(CCCCCCCC)cc1	Gilenya	32.2953	2.97734	4.21619	0.227687	0.880191	0.227694	0.880177	5465.89	1180.86	4564.75	5186.17
OCC(N)(CO)CCc1ccc(CCCCCCCC)cc1	Gilenya	32.2955	2.97749	3.79653	0.370652	0.759036	0.370653	0.75902	4431.81	1542.65	3159.02	4161.97
OCC(N)(CO)CCc1ccc(CCCCCCCC)cc1	Gilenya	32.2957	2.9777	4.69378	0.106308	0.988663	0.106301	0.988659	6774.32	687.477	6393.91	6467.25
OCC(N)(CO)CCc1ccc(CCCCCCCC)cc1	Gilenya	32.2987	2.98068	4.30503	0.205689	0.903352	0.205688	0.90335	5698.61	1111.54	4881.69	5403.99
OCC(N)(CO)CCc1ccc(CCCCCCCC)cc1	Gilenya	32.3008	2.98287	4.814	0.192422	0.873356	0.192432	0.873364	7125.82	1327.56	6025.21	6898.85
OCC(N)(CO)CCc1ccc(CCCCCCCC)cc1	Gilenya	32.3021	2.98418	4.21361	0.276337	0.810309	0.276326	0.810318	5458.94	1445.81	4239.8	5232.27
OCC(N)(CO)CCc1ccc(CCCCCCCC)cc1	Gilenya	32.3047	2.98678	3.43726	0.462152	0.77577	0.462154	0.775767	3632.78	1500.41	2518.58	3246.56
OCC(N)(CO)CCc1ccc(CCCCCCCC)cc1	Gilenya	32.3095	2.99155	5.42379	0.0859391	0.982716	0.0859459	0.982722	9045.36	751.606	8594.01	8745.11
OCC(N)(CO)CCc1ccc(CCCCCCCC)cc1	Gilenya	32.3117	2.9937	3.47089	0.460377	0.764214	0.460378	0.764199	3704.44	1533.27	2545.14	3330.47
OCC(N)(CO)CCc1ccc(CCCCCCCC)cc1	Gilenya	32.3123	2.99438	5.07197	0.0855468	0.974718	0.0855447	0.974713	7909.98	656.866	7484.46	7678.63
OCC(N)(CO)CCc1ccc(CCCCCCCC)cc1	Gilenya	32.314	2.99603	5.02966	0.0863559	0.971849	0.0863556	0.971854	7778.51	652.721	7345.78	7558.52
Clc1sc(C(=O)NC[C@@H]2OC(=O)N(c3ccc(N4C(=O)COCC4)cc3)C2)cc1	Xarelto	58.2773	0	3.77662	0.342666	0.847304	0.342668	0.847301	6216.93	1945.55	4810.67	5677.65
Clc1sc(C(=O)NC[C@@H]2OC(=O)N(c3ccc(N4C(=O)COCC4)cc3)C2)cc1	Xarelto	58.2975	0.0201332	3.84861	0.351967	0.791571	0.351964	0.791556	6456.22	2120.21	4768.29	6023.94
Clc1sc(C(=O)NC[C@@H]2OC(=O)N(c3ccc(N4C(=O)COCC4)cc3)C2)cc1	Xarelto	58.6533	0.375987	3.83908	0.350758	0.795321	0.350781	0.795303	6424.33	2100.13	4761.5	5987.03
Clc1sc(C(=O)NC[C@@H]2OC(=O)N(c3ccc(N4C(=O)COCC4)cc3)C2)cc1	Xarelto	58.7467	0.469351	3.74259	0.32788	0.842705	0.327861	0.842703	6105.33	1844.41	4740.68	5625.57
Clc1sc(C(=O)NC[C@@H]2OC(=O)N(c3ccc(N4C(=O)COCC4)cc3)C2)cc1	Xarelto	58.8784	0.601091	3.71775	0.32754	0.851496	0.327539	0.851515	6024.59	1811.14	4708.49	5529.55
Clc1sc(C(=O)NC[C@@H]2OC(=O)N(c3ccc(N4C(=O)COCC4)cc3)C2)cc1	Xarelto	59.0993	0.821964	3.81941	0.34842	0.835505	0.348419	0.835476	6359.01	2029.04	4865.43	5823.55
Clc1sc(C(=O)NC[C@@H]2OC(=O)N(c3ccc(N4C(=O)COCC4)cc3)C2)cc1	Xarelto	59.3184	1.04111	3.83387	0.360014	0.793316	0.36004	0.793298	6406.97	2142.5	4720.71	5950.74
Clc1sc(C(=O)NC[C@@H]2OC(=O)N(c3ccc(N4C(=O)COCC4)cc3)C2)cc1	Xarelto	59.4605	1.18318	3.75204	0.333923	0.852573	0.333926	0.852585	6136.17	1874.25	4785.35	5612.75
Clc1sc(C(=O)NC[C@@H]2OC(=O)N(c3ccc(N4C(=O)COCC4)cc3)C2)cc1	Xarelto	59.8088	1.53145	3.87257	0.390184	0.798322	0.390237	0.798314	6536.95	2331.19	4768.94	5973.77
Clc1sc(C(=O)NC[C@@H]2OC(=O)N(c3ccc(N4C(=O)COCC4)cc3)C2)cc1	Xarelto	59.8446	1.56727	3.76174	0.384253	0.871473	0.38426	0.871472	6168.21	2101.49	4766.01	5468.92
Clc1sc(C(=O)NC[C@@H]2OC(=O)N(c3ccc(N4C(=O)COCC4)cc3)C2)cc1	Xarelto	59.8759	1.59861	3.83933	0.360353	0.788355	0.360356	0.78836	6425.06	2155.06	4714.69	5980.38
Clc1sc(C(=O)NC[C@@H]2OC(=O)N(c3ccc(N4C(=O)COCC4)cc3)C2)cc1	Xarelto	60.0007	1.7234	3.89539	0.370502	0.758572	0.370536	0.758543	6614.28	2302.24	4713.04	6213.27
Clc1sc(C(=O)NC[C@@H]2OC(=O)N(c3ccc(N4C(=O)COCC4)cc3)C2)cc1	Xarelto	60.1128	1.83551	3.83288	0.374775	0.848734	0.374808	0.848716	6403.4	2158.78	4888.34	5759.69
Clc1sc(C(=O)NC[C@@H]2OC(=O)N(c3ccc(N4C(=O)COCC4)cc3)C2)cc1	Xarelto	60.291	2.01364	3.76279	0.38235	0.873087	0.382361	0.873083	6171.74	2092.56	4778.16	5472.75
Clc1sc(C(=O)NC[C@@H]2OC(=O)N(c3ccc(N4C(=O)COCC4)cc3)C2)cc1	Xarelto	60.3069	2.02953	3.86733	0.390797	0.80013	0.390786	0.800137	6519.44	2325.69	4761.88	5951.32
Clc1sc(C(=O)NC[C@@H]2OC(=O)N(c3ccc(N4C(=O)COCC4)cc3)C2)cc1	Xarelto	60.3438	2.0665	3.78472	0.38877	0.85425	0.388789	0.854208	6243.84	2164.55	4755.73	5567.41
Clc1sc(C(=O)NC[C@@H]2OC(=O)N(c3ccc(N4C(=O)COCC4)cc3)C2)cc1	Xarelto	60.3552	2.07792	3.89762	0.372032	0.750913	0.372047	0.750898	6621.89	2320.97	4684.4	6238.4
Clc1sc(C(=O)NC[C@@H]2OC(=O)N(c3ccc(N4C(=O)COCC4)cc3)C2)cc1	Xarelto	60.4755	2.19816	3.8264	0.370941	0.852944	0.370961	0.852941	6382.08	2129.14	4895.48	5739.53
Clc1sc(C(=O)NC[C@@H]2OC(=O)N(c3ccc(N4C(=O)COCC4)cc3)C2)cc1	Xarelto	60.5549	2.27756	3.78128	0.344607	0.850597	0.344651	0.850574	6232.48	1957	4829.74	5678.21
Clc1sc(C(=O)NC[C@@H]2OC(=O)N(c3ccc(N4C(=O)COCC4)cc3)C2)cc1	Xarelto	60.6825	2.40518	3.72	0.383075	0.883341	0.383083	0.883345	6031.72	2039.02	4701.75	5322.67
Clc1sc(C(=O)NC[C@@H]2OC(=O)N(c3ccc(N4C(=O)COCC4)cc3)C2)cc1	Xarelto	60.8964	2.61904	3.73558	0.328964	0.863525	0.328961	0.863528	6082.49	1825.24	4791.27	5548.48
Clc1sc(C(=O)NC[C@@H]2OC(=O)N(c3ccc(N4C(=O)COCC4)cc3)C2)cc1	Xarelto	60.907	2.62964	3.77063	0.363713	0.881129	0.363711	0.88111	6197.4	2008.23	4865.05	5521.51
Clc1sc(C(=O)NC[C@@H]2OC(=O)N(c3ccc(N4C(=O)COCC4)cc3)C2)cc1	Xarelto	61.0061	2.72878	3.84502	0.358606	0.839132	0.358624	0.839104	6444.07	2103.08	4920.76	5864.3
Clc1sc(C(=O)NC[C@@H]2OC(=O)N(c3ccc(N4C(=O)COCC4)cc3)C2)cc1	Xarelto	61.0365	2.75917	3.71328	0.328514	0.874389	0.328531	0.874362	6010.14	1792.66	4771.04	5456.59
Clc1sc(C(=O)NC[C@@H]2OC(=O)N(c3ccc(N4C(=O)COCC4)cc3)C2)cc1	Xarelto	61.0595	2.78218	3.85073	0.378803	0.855034	0.378834	0.85503	6463.22	2192.15	4947.71	5786.59
Clc1sc(C(=O)NC[C@@H]2OC(=O)N(c3ccc(N4C(=O)COCC4)cc3)C2)cc1	Xarelto	61.0879	2.81058	3.77059	0.357753	0.887085	0.35775	0.887071	6197.05	1975.21	4897.7	5521.2
Clc1sc(C(=O)NC[C@@H]2OC(=O)N(c3ccc(N4C(=O)COCC4)cc3)C2)cc1	Xarelto	61.1291	2.85176	3.88869	0.378521	0.849502	0.378515	0.849496	6591.52	2239.66	5026.43	5916.96
Clc1sc(C(=O)NC[C@@H]2OC(=O)N(c3ccc(N4C(=O)COCC4)cc3)C2)cc1	Xarelto	61.1448	2.86745	3.72978	0.363792	0.888056	0.363802	0.888065	6063.36	1959.14	4782.39	5385.18
Clc1sc(C(=O)NC[C@@H]2OC(=O)N(c3ccc(N4C(=O)COCC4)cc3)C2)cc1	Xarelto	61.27	2.99264	3.81946	0.351964	0.84956	0.351962	0.849584	6358.83	2033.18	4907.79	5776.7
Fc1ccc([C@@H](O)CC[C@@H]2[C@H](N(c3ccc(F)cc3)C2=O)c2ccc(O)cc2)cc1	Zetia	36.4893	0	4.77591	0.248527	0.860318	0.248545	0.860332	9338.97	2201.32	7619.81	8856.82
Fc1ccc([C@@H](O)CC[C@@H]2[C@H](N(c3ccc(F)cc3)C2=O)c2ccc(O)cc2)cc1	Zetia	36.5012	0.0119019	3.98471	0.366333	0.827234	0.366325	0.827243	6500.77	2171.25	4903.17	5927.12
Fc1ccc([C@@H](O)CC[C@@H]2[C@H](N(c3ccc(F)cc3)C2=O)c2ccc(O)cc2)cc1	Zetia	36.9501	0.46087	5.00074	0.247671	0.827938	0.247671	0.82794	10238.6	2443.43	8168.13	9865.62
Fc1ccc([C@@H](O)CC[C@@H]2[C@H](N(c3ccc(F)cc3)C2=O)c2ccc(O)cc2)cc1	Zetia	36.9573	0.468085	5.00285	0.247511	0.829082	0.247518	0.829076	10247.2	2442.82	8182.36	9869.26
Fc1ccc([C@@H](O)CC[C@@H]2[C@H](N(c3ccc(F)cc3)C2=O)c2ccc(O)cc2)cc1	Zetia	37.3111	0.821887	4.44874	0.253099	0.856751	0.253095	0.856724	8103	1944.08	6580.7	7681.23
Fc1ccc([C@@H](O)CC[C@@H]2[C@H](N(c3ccc(F)cc3)C2=O)c2ccc(O)cc2)cc1	Zetia	37.3517	0.862438	4.48565	0.250665	0.861304	0.250658	0.861297	8238.11	1955.48	6719.33	7801.4
Fc1ccc([C@@H](O)CC[C@@H]2[C@H](N(c3ccc(F)cc3)C2=O)c2ccc(O)cc2)cc1	Zetia	37.3559	0.866681	4.41352	0.256553	0.848263	0.256553	0.84828	7975.43	1944.21	6428.44	7578.21
Fc1ccc([C@@H](O)CC[C@@H]2[C@H](N(c3ccc(F)cc3)C2=O)c2ccc(O)cc2)cc1	Zetia	37.5123	1.02301	4.06396	0.315673	0.782617	0.315658	0.782633	6762.14	2034.53	5044.37	6445.38
Fc1ccc([C@@H](O)CC[C@@H]2[C@H](N(c3ccc(F)cc3)C2=O)c2ccc(O)cc2)cc1	Zetia	37.5986	1.10938	4.0017	0.375485	0.847809	0.37549	0.847791	6556.34	2214.6	5000.18	5897.9
Fc1ccc([C@@H](O)CC[C@@H]2[C@H](N(c3ccc(F)cc3)C2=O)c2ccc(O)cc2)cc1	Zetia	37.6196	1.13037	4.66856	0.251824	0.86687	0.251807	0.866882	8923.73	2121.18	7302.46	8423.82
Fc1ccc([C@@H](O)CC[C@@H]2[C@H](N(c3ccc(F)cc3)C2=O)c2ccc(O)cc2)cc1	Zetia	37.6625	1.17324	4.64267	0.254737	0.868253	0.254744	0.868235	8824.84	2117.85	7218.19	8313.63
Fc1ccc([C@@H](O)CC[C@@H]2[C@H](N(c3ccc(F)cc3)C2=O)c2ccc(O)cc2)cc1	Zetia	37.7574	1.26811	4.74137	0.285735	0.824734	0.285738	0.824729	9203.75	2492.21	7193.29	8722
Fc1ccc([C@@H](O)CC[C@@H]2[C@H](N(c3ccc(F)cc3)C2=O)c2ccc(O)cc2)cc1	Zetia	37.9696	1.48036	4.75713	0.288092	0.825253	0.288086	0.82527	9265.61	2526.12	7236.49	8768.63
Fc1ccc([C@@H](O)CC[C@@H]2[C@H](N(c3ccc(F)cc3)C2=O)c2ccc(O)cc2)cc1	Zetia	38.0648	1.57554	4.51443	0.361816	0.762501	0.361806	0.762511	8344.77	2842.5	5990.62	7856.43
Fc1ccc([C@@H](O)CC[C@@H]2[C@H](N(c3ccc(F)cc3)C2=O)c2ccc(O)cc2)cc1	Zetia	38.0723	1.58304	4.49828	0.362243	0.756237	0.36224	0.756247	8284.64	2833.18	5914.82	7821.28
Fc1ccc([C@@H](O)CC[C@@H]2[C@H](N(c3ccc(F)cc3)C2=O)c2ccc(O)cc2)cc1	Zetia	38.08	1.5907	4.53358	0.353914	0.768382	0.3539	0.768387	8415.21	2806.54	6093.56	7930.32
Fc1ccc([C@@H](O)CC[C@@H]2[C@H](N(c3ccc(F)cc3)C2=O)c2ccc(O)cc2)cc1	Zetia	38.1298	1.64056	4.31155	0.265909	0.8202	0.265904	0.820195	7611.03	1940.28	5984.89	7296.9
Fc1ccc([C@@H](O)CC[C@@H]2[C@H](N(c3ccc(F)cc3)C2=O)c2ccc(O)cc2)cc1	Zetia	38.6797	2.1904	4.44305	0.299448	0.80279	0.299458	0.802778	8082.45	2302.64	6172.86	7689.38
Fc1ccc([C@@H](O)CC[C@@H]2[C@H](N(c3ccc(F)cc3)C2=O)c2ccc(O)cc2)cc1	Zetia	38.7016	2.21234	4.40348	0.301368	0.798393	0.301374	0.798384	7938.74	2278.87	6037.04	7561.58
Fc1ccc([C@@H](O)CC[C@@H]2[C@H](N(c3ccc(F)cc3)C2=O)c2ccc(O)cc2)cc1	Zetia	38.7303	2.24104	4.84849	0.262309	0.826906	0.262311	0.826892	9624.76	2416.88	7618.82	9213.81
Fc1ccc([C@@H](O)CC[C@@H]2[C@H](N(c3ccc(F)cc3)C2=O)c2ccc(O)cc2)cc1	Zetia	38.7474	2.25817	4.35104	0.305793	0.797901	0.305797	0.797897	7751.15	2253.45	5879.77	7369.08
Fc1ccc([C@@H](O)CC[C@@H]2[C@H](N(c3ccc(F)cc3)C2=O)c2ccc(O)cc2)cc1	Zetia	38.9056	2.41637	4.8394	0.252865	0.81653	0.252854	0.816536	9588.44	2343.18	7566.77	9266.93
Fc1ccc([C@@H](O)CC[C@@H]2[C@H](N(c3ccc(F)cc3)C2=O)c2ccc(O)cc2)cc1	Zetia	39.1444	2.65514	4.39492	0.444209	0.80408	0.444215	0.804097	7908.15	3124.94	5656.62	7034.75
Fc1ccc([C@@H](O)CC[C@@H]2[C@H](N(c3ccc(F)cc3)C2=O)c2ccc(O)cc2)cc1	Zetia	39.3733	2.88409	4.00689	0.375311	0.774362	0.375307	0.774374	6573.47	2295.29	4735.89	6115.76
O=C1N(C)CC(=O)N2[C@H](c3cc4OCOc4cc3)c3[nH]c4c(c3C[C@H]12)cccc4	Cialis	106.08	0	3.92188	0.507024	0.622568	0.507023	0.622561	5989.72	2852.13	3502.06	5625.25
O=C1N(C)CC(=O)N2[C@H](c3cc4OCOc4cc3)c3[nH]c4c(c3C[C@H]12)cccc4	Cialis	106.324	0.244021	3.83092	0.587216	0.632033	0.587238	0.632028	5715.12	3024.55	3255.24	5150.46
O=C(O)[C@@H](NC(=O)c1ccc(CCc2c3C(=O)N=C(N)Nc3[nH]c2)cc1)CCC(=O)O	Alimta	-48.7551	0	3.82502	0.340986	0.819874	0.340986	0.8199	6253.58	1973.62	4745.57	5787.98
O=C(O)[C@@H](NC(=O)c1ccc(CCc2c3C(=O)N=C(N)Nc3[nH]c2)cc1)CCC(=O)O	Alimta	-47.7631	0.991987	3.8537	0.332441	0.814555	0.332457	0.814553	6347.39	1965.74	4816.27	5912.77
O=C(O)[C@@H](NC(=O)c1ccc(CCc2c3C(=O)N=C(N)Nc3[nH]c2)cc1)CCC(=O)O	Alimta	-47.1636	1.59143	3.89998	0.352791	0.776911	0.352794	0.776905	6501.2	2153.91	4743.22	6105.28
O=C(O)[C@@H](NC(=O)c1ccc(CCc2c3C(=O)N=C(N)Nc3[nH]c2)cc1)CCC(=O)O	Alimta	-46.9194	1.83566	3.92377	0.338241	0.909717	0.338254	0.909718	6580.63	1980.38	5326.15	5854.73
O=C(O)[C@@H](NC(=O)c1ccc(CCc2c3C(=O)N=C(N)Nc3[nH]c2)cc1)CCC(=O)O	Alimta	-46.9066	1.84849	4.02028	0.31549	0.788293	0.315491	0.7883	6908.08	2071.91	5176.98	6567.27
O=C(O)[C@@H](NC(=O)c1ccc(CCc2c3C(=O)N=C(N)Nc3[nH]c2)cc1)CCC(=O)O	Alimta	-46.1119	2.64314	4.03616	0.291821	0.815143	0.29182	0.815137	6962.32	1928.61	5387.15	6608.88
S=C1N(c2cc(C(F)(F)F)c(C#N)cc2)C(=O)C(C)(C)N1c1cc(F)c(C(=O)NC)cc1	Xtandi	30.2808	0	4.90241	0.155069	0.969679	0.155095	0.969662	11162.3	1629.57	10188.2	10506.9
S=C1N(c2cc(C(F)(F)F)c(C#N)cc2)C(=O)C(C)(C)N1c1cc(F)c(C(=O)NC)cc1	Xtandi	30.2823	0.00151749	4.90106	0.155378	0.969771	0.155382	0.969792	11155.7	1631.3	10181.5	10498.6
S=C1N(c2cc(C(F)(F)F)c(C#N)cc2)C(=O)C(C)(C)N1c1cc(F)c(C(=O)NC)cc1	Xtandi	30.3158	0.0350002	4.8331	0.177098	0.935633	0.1771	0.935612	10848.5	1818.76	9608.48	10269.7
S=C1N(c2cc(C(F)(F)F)c(C#N)cc2)C(=O)C(C)(C)N1c1cc(F)c(C(=O)NC)cc1	Xtandi	30.3162	0.0354232	4.83503	0.176545	0.93701	0.176552	0.937	10857.4	1813.91	9626.79	10274.1
S=C1N(c2cc(C(F)(F)F)c(C#N)cc2)C(=O)C(C)(C)N1c1cc(F)c(C(=O)NC)cc1	Xtandi	30.4378	0.157011	4.80965	0.182008	0.899354	0.182006	0.899362	10743.4	1878.93	9284.51	10323.4
S=C1N(c2cc(C(F)(F)F)c(C#N)cc2)C(=O)C(C)(C)N1c1cc(F)c(C(=O)NC)cc1	Xtandi	30.4383	0.157455	4.80952	0.181603	0.898348	0.181592	0.898351	10742.9	1875.84	9279.95	10330
S=C1N(c2cc(C(F)(F)F)c(C#N)cc2)C(=O)C(C)(C)N1c1cc(F)c(C(=O)NC)cc1	Xtandi	30.4418	0.161044	4.84412	0.173957	0.9291	0.173971	0.929091	10897.9	1803.01	9628.93	10363.8
S=C1N(c2cc(C(F)(F)F)c(C#N)cc2)C(=O)C(C)(C)N1c1cc(F)c(C(=O)NC)cc1	Xtandi	30.4438	0.162971	4.96127	0.137401	0.97598	0.137415	0.975971	11431.4	1486.56	10558.1	10818.1
S=C1N(c2cc(C(F)(F)F)c(C#N)cc2)C(=O)C(C)(C)N1c1cc(F)c(C(=O)NC)cc1	Xtandi	30.4461	0.165306	4.95596	0.139088	0.975388	0.139076	0.975378	11406.9	1500.56	10523.8	10789.5
S=C1N(c2cc(C(F)(F)F)c(C#N)cc2)C(=O)C(C)(C)N1c1cc(F)c(C(=O)NC)cc1	Xtandi	30.4483	0.167513	4.85408	0.170924	0.932946	0.170924	0.932953	10942.6	1778	9704.86	10402.3
S=C1N(c2cc(C(F)(F)F)c(C#N)cc2)C(=O)C(C)(C)N1c1cc(F)c(C(=O)NC)cc1	Xtandi	30.4514	0.170642	4.95153	0.136197	0.947944	0.13621	0.94794	11386.4	1488.33	10357.8	10926.7
S=C1N(c2cc(C(F)(F)F)c(C#N)cc2)C(=O)C(C)(C)N1c1cc(F)c(C(=O)NC)cc1	Xtandi	30.4522	0.171401	4.95218	0.135935	0.947525	0.135933	0.947516	11389.8	1486.25	10359.8	10933.6
S=C1N(c2cc(C(F)(F)F)c(C#N)cc2)C(=O)C(C)(C)N1c1cc(F)c(C(=O)NC)cc1	Xtandi	30.4613	0.180463	4.83691	0.176558	0.930384	0.176561	0.930388	10865.7	1821.08	9596.19	10314.2
S=C1N(c2cc(C(F)(F)F)c(C#N)cc2)C(=O)C(C)(C)N1c1cc(F)c(C(=O)NC)cc1	Xtandi	30.4916	0.21077	4.84443	0.171825	0.914292	0.171829	0.914276	10899.7	1795.58	9553.99	10449.8
S=C1N(c2cc(C(F)(F)F)c(C#N)cc2)C(=O)C(C)(C)N1c1cc(F)c(C(=O)NC)cc1	Xtandi	30.4918	0.211048	4.84034	0.172903	0.914651	0.172912	0.914637	10881	1802.55	9534.79	10424.7
S=C1N(c2cc(C(F)(F)F)c(C#N)cc2)C(=O)C(C)(C)N1c1cc(F)c(C(=O)NC)cc1	Xtandi	30.5149	0.234138	4.82164	0.179226	0.910424	0.179221	0.910419	10797	1852.05	9408.13	10333.9
S=C1N(c2cc(C(F)(F)F)c(C#N)cc2)C(=O)C(C)(C)N1c1cc(F)c(C(=O)NC)cc1	Xtandi	30.5215	0.240702	4.82399	0.179376	0.910143	0.179369	0.910147	10808	1855.57	9415.46	10345
S=C1N(c2cc(C(F)(F)F)c(C#N)cc2)C(=O)C(C)(C)N1c1cc(F)c(C(=O)NC)cc1	Xtandi	30.5254	0.244553	4.83248	0.17694	0.928239	0.176931	0.928239	10845.9	1823.1	9564.62	10304
S=C1N(c2cc(C(F)(F)F)c(C#N)cc2)C(=O)C(C)(C)N1c1cc(F)c(C(=O)NC)cc1	Xtandi	30.5459	0.265136	4.96593	0.13588	0.964187	0.135881	0.964178	11453.4	1482.14	10517	10907.7
S=C1N(c2cc(C(F)(F)F)c(C#N)cc2)C(=O)C(C)(C)N1c1cc(F)c(C(=O)NC)cc1	Xtandi	30.5487	0.267873	4.96864	0.134812	0.962933	0.134826	0.962917	11465.5	1473.81	10525.9	10931.3
S=C1N(c2cc(C(F)(F)F)c(C#N)cc2)C(=O)C(C)(C)N1c1cc(F)c(C(=O)NC)cc1	Xtandi	30.5566	0.275793	4.84416	0.170833	0.911103	0.17083	0.911114	10898.1	1788.45	9538.59	10469.2
S=C1N(c2cc(C(F)(F)F)c(C#N)cc2)C(=O)C(C)(C)N1c1cc(F)c(C(=O)NC)cc1	Xtandi	30.6192	0.338398	4.95847	0.13718	0.967344	0.137168	0.967345	11418.3	1488.44	10496.9	10851.2
S=C1N(c2cc(C(F)(F)F)c(C#N)cc2)C(=O)C(C)(C)N1c1cc(F)c(C(=O)NC)cc1	Xtandi	30.9635	0.682658	4.83802	0.174465	0.934763	0.17446	0.934751	10870.1	1798.2	9634.72	10307.3
S=C1N(c2cc(C(F)(F)F)c(C#N)cc2)C(=O)C(C)(C)N1c1cc(F)c(C(=O)NC)cc1	Xtandi	31.0038	0.723043	4.88989	0.158746	0.969923	0.158768	0.96992	11104.8	1656.51	10119.7	10433.5
S=C1N(c2cc(C(F)(F)F)c(C#N)cc2)C(=O)C(C)(C)N1c1cc(F)c(C(=O)NC)cc1	Xtandi	31.0688	0.788026	4.88928	0.159162	0.959949	0.15918	0.95996	11102.5	1667.94	10058.8	10478.3
S=C1N(c2cc(C(F)(F)F)c(C#N)cc2)C(=O)C(C)(C)N1c1cc(F)c(C(=O)NC)cc1	Xtandi	31.1988	0.918018	4.90836	0.155995	0.982207	0.156008	0.982201	11188.9	1632.73	10279.4	10465.6
S=C1N(c2cc(C(F)(F)F)c(C#N)cc2)C(=O)C(C)(C)N1c1cc(F)c(C(=O)NC)cc1	Xtandi	33.0527	2.77186	4.93722	0.148568	0.963761	0.148586	0.963741	11321.1	1592.7	10330.4	10719.1
S=C1N(c2cc(C(F)(F)F)c(C#N)cc2)C(=O)C(C)(C)N1c1cc(F)c(C(=O)NC)cc1	Xtandi	33.055	2.77423	4.93371	0.149661	0.963604	0.149656	0.963607	11304.7	1601.14	10309.4	10698.8
S=C1N(c2cc(C(F)(F)F)c(C#N)cc2)C(=O)C(C)(C)N1c1cc(F)c(C(=O)NC)cc1	Xtandi	33.0601	2.77931	4.83327	0.180625	0.928261	0.180642	0.928256	10849	1858.58	9550.59	10288.7
S=C1N(c2cc(C(F)(F)F)c(C#N)cc2)C(=O)C(C)(C)N1c1cc(F)c(C(=O)NC)cc1	Xtandi	33.0602	2.77936	4.83068	0.181401	0.927069	0.181402	0.927062	10837.4	1864.79	9530.09	10279.9
S=C1N(c2cc(C(F)(F)F)c(C#N)cc2)C(=O)C(C)(C)N1c1cc(F)c(C(=O)NC)cc1	Xtandi	33.1651	2.88431	4.82012	0.183096	0.895004	0.183106	0.895008	10790.8	1901.59	9294.82	10385.2
S=C1N(c2cc(C(F)(F)F)c(C#N)cc2)C(=O)C(C)(C)N1c1cc(F)c(C(=O)NC)cc1	Xtandi	33.1665	2.88571	4.81869	0.183288	0.894238	0.183287	0.894239	10783.6	1902.74	9283.29	10381.2
S=C1N(c2cc(C(F)(F)F)c(C#N)cc2)C(=O)C(C)(C)N1c1cc(F)c(C(=O)NC)cc1	Xtandi	33.2182	2.93745	4.94882	0.141575	0.946407	0.141581	0.946392	11374.4	1542.55	10311.1	10895.1
S=C1N(c2cc(C(F)(F)F)c(C#N)cc2)C(=O)C(C)(C)N1c1cc(F)c(C(=O)NC)cc1	Xtandi	33.2192	2.9384	4.95006	0.141132	0.94672	0.141141	0.946717	11379.6	1538.55	10319.9	10900.7
Clc1c([C@@H](C(=O)OC)[N@]2Cc3c(scc3)CC2)cccc1	Plavix	82.5981	0	3.2287	0.474166	0.815453	0.474077	0.815444	3354.94	1389.38	2389.82	2930.7
Clc1c([C@@H](C(=O)OC)[N@]2Cc3c(scc3)CC2)cccc1	Plavix	83.691	1.09295	3.20773	0.504825	0.841993	0.504834	0.841982	3311.61	1424.75	2376.26	2822.22
Clc1c([C@@H](C(=O)OC)[N@]2Cc3c(scc3)CC2)cccc1	Plavix	83.8251	1.22699	3.5085	0.375849	0.854193	0.375813	0.854199	3961.65	1335.27	3034.99	3553.03
Clc1c([C@@H](C(=O)OC)[N@]2Cc3c(scc3)CC2)cccc1	Plavix	85.3262	2.72815	3.52934	0.368898	0.834744	0.368878	0.834803	4009.15	1342.2	3037.51	3638.6
Fc1c(CNC(=O)C=2C(=O)C(O)=C3C(=O)N4[C@H](C)CCO[C@H]4CN3C=2)ccc(F)c1	Abacavir	15.8621	0	4.65084	0.188504	0.991529	0.188489	0.991534	9071.63	1568.7	8252.05	8322.51
Fc1c(CNC(=O)C=2C(=O)C(O)=C3C(=O)N4[C@H](C)CCO[C@H]4CN3C=2)ccc(F)c1	Abacavir	15.8635	0.00142561	4.6531	0.189142	0.993319	0.18914	0.993314	9080.19	1573.85	8265.44	8321.08
Fc1c(CNC(=O)C=2C(=O)C(O)=C3C(=O)N4[C@H](C)CCO[C@H]4CN3C=2)ccc(F)c1	Abacavir	15.8678	0.00568376	4.6635	0.184544	0.994433	0.184545	0.994428	9120.96	1544.97	8325.15	8371.79
Fc1c(CNC(=O)C=2C(=O)C(O)=C3C(=O)N4[C@H](C)CCO[C@H]4CN3C=2)ccc(F)c1	Abacavir	16.0737	0.211594	4.98256	0.115941	0.927052	0.115921	0.927058	10411.8	1181.56	9449.3	10192.8
Fc1c(CNC(=O)C=2C(=O)C(O)=C3C(=O)N4[C@H](C)CCO[C@H]4CN3C=2)ccc(F)c1	Abacavir	16.1094	0.247316	4.97389	0.113926	0.934993	0.113939	0.934971	10375.6	1153.97	9469.3	10127.9
Fc1c(CNC(=O)C=2C(=O)C(O)=C3C(=O)N4[C@H](C)CCO[C@H]4CN3C=2)ccc(F)c1	Abacavir	16.1201	0.257989	4.95105	0.117875	0.943072	0.117877	0.943064	10280.4	1175.99	9408.41	9976.43
Fc1c(CNC(=O)C=2C(=O)C(O)=C3C(=O)N4[C@H](C)CCO[C@H]4CN3C=2)ccc(F)c1	Abacavir	17.3424	1.48025	4.61292	0.201482	0.989698	0.201498	0.989719	8923.92	1641.24	8061.43	8145.18
Fc1c(CNC(=O)C=2C(=O)C(O)=C3C(=O)N4[C@H](C)CCO[C@H]4CN3C=2)ccc(F)c1	Abacavir	18.8455	2.9834	4.45673	0.224517	0.954907	0.224526	0.954887	8329.95	1716.32	7299.37	7644.22
O=C(N[C@@H](C(C)C)B(O)O)[C@@H](NC(=O)c1nccnc1)Cc1ccccc1	Velcade	54.1686	0	3.89939	0.409108	0.746858	0.409099	0.746835	5629.49	2136.45	3900.21	5222.32
O=C(N[C@@H](C(C)C)B(O)O)[C@@H](NC(=O)c1nccnc1)Cc1ccccc1	Velcade	54.1768	0.0081713	4.06389	0.369246	0.72314	0.369251	0.723145	6114.29	2158.01	4226.27	5844.29
O=C(N[C@@H](C(C)C)B(O)O)[C@@H](NC(=O)c1nccnc1)Cc1ccccc1	Velcade	54.4146	0.245979	3.92776	0.372656	0.728287	0.372648	0.728281	5711.35	2026.08	3959.64	5436.98
O=C(N[C@@H](C(C)C)B(O)O)[C@@H](NC(=O)c1nccnc1)Cc1ccccc1	Velcade	56.5131	2.34448	3.79678	0.444136	0.801791	0.444146	0.801744	5337	2110.89	3810.44	4752.69
O=C1[C@@H](N2C(=O)c3c(N)cccc3C2=O)CCC(=O)N1	Pomalyst	-5.83908	0	3.24799	0.225652	0.896802	0.225633	0.896808	2882.67	612.904	2436.06	2716.37
O=C1[C@@H](N2C(=O)c3c(N)cccc3C2=O)CCC(=O)N1	Pomalyst	-5.66219	0.176889	3.16122	0.259269	0.906112	0.259287	0.906125	2730.58	653.919	2285.24	2521.99
O=C1[C@@H](N2C(=O)c3c(N)cccc3C2=O)CCC(=O)N1	Pomalyst	-5.65542	0.183655	3.11022	0.299564	0.869267	0.299537	0.869262	2643.25	730.127	2118.85	2437.52
O=C1[C@@H](N2C(=O)c3c(N)cccc3C2=O)CCC(=O)N1	Pomalyst	-5.60047	0.238613	3.27843	0.203269	0.916403	0.20327	0.916385	2936.87	563.277	2539.38	2771.08
O=C(C)C=1C(=O)N(C2CCCC2)c2nc(Nc3ncc(N4CCNCC4)cc3)ncc2C=1C	Ibrance	-4.24644	0	4.67749	0.164917	0.870611	0.164916	0.87062	9791.44	1586.58	8375.8	9620.5
O=C(C)C=1C(=O)N(C2CCCC2)c2nc(Nc3ncc(N4CCNCC4)cc3)ncc2C=1C	Ibrance	-4.24044	0.00599218	4.65626	0.167094	0.868968	0.16708	0.868979	9703.28	1592.51	8282.61	9531.43
O=C(C)C=1C(=O)N(C2CCCC2)c2nc(Nc3ncc(N4CCNCC4)cc3)ncc2C=1C	Ibrance	-4.22758	0.0188558	4.73505	0.158658	0.877385	0.158659	0.877388	10034.4	1563.85	8648.15	9856.7
O=C(C)C=1C(=O)N(C2CCCC2)c2nc(Nc3ncc(N4CCNCC4)cc3)ncc2C=1C	Ibrance	-4.17855	0.0678825	4.44377	0.204488	0.852801	0.204482	0.852809	8838	1756.88	7327.23	8591.88
O=C(C)C=1C(=O)N(C2CCCC2)c2nc(Nc3ncc(N4CCNCC4)cc3)ncc2C=1C	Ibrance	-4.17725	0.0691876	4.44493	0.204148	0.852982	0.204154	0.852979	8842.22	1755.04	7332.76	8596.64
O=C(C)C=1C(=O)N(C2CCCC2)c2nc(Nc3ncc(N4CCNCC4)cc3)ncc2C=1C	Ibrance	-4.14971	0.0967307	4.45698	0.203308	0.855537	0.203297	0.855556	8890.76	1755.8	7389.11	8636.61
O=C(C)C=1C(=O)N(C2CCCC2)c2nc(Nc3ncc(N4CCNCC4)cc3)ncc2C=1C	Ibrance	-4.11508	0.131358	4.66978	0.169891	0.884901	0.169891	0.884907	9759.48	1613.83	8405.92	9499.21
O=C(C)C=1C(=O)N(C2CCCC2)c2nc(Nc3ncc(N4CCNCC4)cc3)ncc2C=1C	Ibrance	-4.07933	0.167102	4.78694	0.154735	0.899845	0.154722	0.899853	10255.8	1544.65	8983.56	9983.37
O=C(C)C=1C(=O)N(C2CCCC2)c2nc(Nc3ncc(N4CCNCC4)cc3)ncc2C=1C	Ibrance	-3.97124	0.275199	4.77474	0.154225	0.884211	0.154228	0.884227	10203.3	1543.94	8851.83	10010.8
O=C(C)C=1C(=O)N(C2CCCC2)c2nc(Nc3ncc(N4CCNCC4)cc3)ncc2C=1C	Ibrance	-3.81162	0.434813	4.88755	0.178999	0.843679	0.178992	0.843685	10691.1	1892.16	8918.78	10571.2
O=C(C)C=1C(=O)N(C2CCCC2)c2nc(Nc3ncc(N4CCNCC4)cc3)ncc2C=1C	Ibrance	-3.75416	0.492275	4.48284	0.190162	0.866842	0.190151	0.866865	8993.59	1662.74	7580.13	8744.3
O=C(C)C=1C(=O)N(C2CCCC2)c2nc(Nc3ncc(N4CCNCC4)cc3)ncc2C=1C	Ibrance	-3.75103	0.495408	4.85024	0.187065	0.851116	0.187069	0.851115	10527.8	1932.53	8792.47	10330.5
O=C(C)C=1C(=O)N(C2CCCC2)c2nc(Nc3ncc(N4CCNCC4)cc3)ncc2C=1C	Ibrance	-3.74518	0.501253	4.86209	0.185451	0.852006	0.185451	0.852007	10580.1	1926.01	8848.56	10385.5
O=C(C)C=1C(=O)N(C2CCCC2)c2nc(Nc3ncc(N4CCNCC4)cc3)ncc2C=1C	Ibrance	-3.72107	0.525362	4.8922	0.179595	0.856115	0.179597	0.856116	10711.7	1890.04	9009.57	10523.8
O=C(C)C=1C(=O)N(C2CCCC2)c2nc(Nc3ncc(N4CCNCC4)cc3)ncc2C=1C	Ibrance	-3.70567	0.540764	4.80542	0.194149	0.8487	0.19415	0.848706	10334.3	1964.31	8586.78	10117.5
O=C(C)C=1C(=O)N(C2CCCC2)c2nc(Nc3ncc(N4CCNCC4)cc3)ncc2C=1C	Ibrance	-3.69543	0.551008	4.49037	0.189278	0.867286	0.189282	0.867282	9023.99	1661.1	7611.09	8775.79
O=C(C)C=1C(=O)N(C2CCCC2)c2nc(Nc3ncc(N4CCNCC4)cc3)ncc2C=1C	Ibrance	-3.68242	0.564013	4.48881	0.189918	0.866198	0.189913	0.866201	9017.96	1665.89	7598.18	8771.85
O=C(C)C=1C(=O)N(C2CCCC2)c2nc(Nc3ncc(N4CCNCC4)cc3)ncc2C=1C	Ibrance	-3.68106	0.565373	4.4315	0.207746	0.854757	0.207743	0.854765	8788.61	1770.44	7284.53	8522.25
O=C(C)C=1C(=O)N(C2CCCC2)c2nc(Nc3ncc(N4CCNCC4)cc3)ncc2C=1C	Ibrance	-3.59467	0.651769	4.72647	0.159303	0.877447	0.159301	0.877444	9997.8	1563.93	8614.24	9817.43
O=C(C)C=1C(=O)N(C2CCCC2)c2nc(Nc3ncc(N4CCNCC4)cc3)ncc2C=1C	Ibrance	-3.58602	0.66042	4.85508	0.184792	0.84123	0.184777	0.841242	10549.5	1924.27	8760.7	10414
O=C(C)C=1C(=O)N(C2CCCC2)c2nc(Nc3ncc(N4CCNCC4)cc3)ncc2C=1C	Ibrance	-3.57838	0.668051	4.66091	0.165893	0.869995	0.165894	0.869997	9722.48	1584.46	8309.42	9551.08
O=C(C)C=1C(=O)N(C2CCCC2)c2nc(Nc3ncc(N4CCNCC4)cc3)ncc2C=1C	Ibrance	-3.57649	0.669943	4.85772	0.184897	0.841261	0.184902	0.841257	10561.3	1927.59	8770.02	10424.9
O=C(C)C=1C(=O)N(C2CCCC2)c2nc(Nc3ncc(N4CCNCC4)cc3)ncc2C=1C	Ibrance	-3.56193	0.684503	4.75325	0.155623	0.879052	0.155634	0.879045	10111.3	1546.84	8736.77	9938.93
O=C(C)C=1C(=O)N(C2CCCC2)c2nc(Nc3ncc(N4CCNCC4)cc3)ncc2C=1C	Ibrance	-3.52724	0.719199	4.46934	0.199975	0.855823	0.199967	0.855831	8939.64	1739.11	7443.16	8697
O=C(C)C=1C(=O)N(C2CCCC2)c2nc(Nc3ncc(N4CCNCC4)cc3)ncc2C=1C	Ibrance	-3.52079	0.725648	4.43194	0.207232	0.850591	0.207225	0.850597	8790.69	1770.46	7267.23	8543.68
O=C(C)C=1C(=O)N(C2CCCC2)c2nc(Nc3ncc(N4CCNCC4)cc3)ncc2C=1C	Ibrance	-3.50519	0.741244	4.47408	0.199131	0.856927	0.199131	0.85694	8958.85	1735.33	7467.84	8714.54
O=C(C)C=1C(=O)N(C2CCCC2)c2nc(Nc3ncc(N4CCNCC4)cc3)ncc2C=1C	Ibrance	-3.49787	0.748565	4.4576	0.202084	0.854574	0.202102	0.854563	8892.99	1747.78	7390.23	8647.97
O=C(C)C=1C(=O)N(C2CCCC2)c2nc(Nc3ncc(N4CCNCC4)cc3)ncc2C=1C	Ibrance	-3.49183	0.754603	4.83496	0.190834	0.849919	0.190843	0.849914	10462	1956.72	8714.2	10253
O=C(C)C=1C(=O)N(C2CCCC2)c2nc(Nc3ncc(N4CCNCC4)cc3)ncc2C=1C	Ibrance	-3.48804	0.758396	4.90553	0.178261	0.846021	0.178261	0.846016	10770.2	1896.88	9002.49	10641
O=C(C)C=1C(=O)N(C2CCCC2)c2nc(Nc3ncc(N4CCNCC4)cc3)ncc2C=1C	Ibrance	-3.48588	0.760556	4.8898	0.180599	0.845023	0.180603	0.845018	10701	1908.18	8928.13	10565.6
O=C(C)C=1C(=O)N(C2CCCC2)c2nc(Nc3ncc(N4CCNCC4)cc3)ncc2C=1C	Ibrance	-3.47623	0.770207	4.65051	0.17134	0.881995	0.171348	0.882	9679.24	1615.43	8315.29	9427.76
O=C(C)C=1C(=O)N(C2CCCC2)c2nc(Nc3ncc(N4CCNCC4)cc3)ncc2C=1C	Ibrance	-3.47149	0.774942	4.65249	0.172198	0.881278	0.172202	0.881276	9687.5	1624.76	8315.03	9435.22
O=C(C)C=1C(=O)N(C2CCCC2)c2nc(Nc3ncc(N4CCNCC4)cc3)ncc2C=1C	Ibrance	-3.45605	0.790385	4.86151	0.18461	0.855398	0.184614	0.855401	10577	1914.36	8870.14	10369.6
O=C(C)C=1C(=O)N(C2CCCC2)c2nc(Nc3ncc(N4CCNCC4)cc3)ncc2C=1C	Ibrance	-3.45254	0.793891	4.69456	0.165996	0.887951	0.165995	0.887953	9863.6	1594.31	8528.36	9604.53
O=C(C)C=1C(=O)N(C2CCCC2)c2nc(Nc3ncc(N4CCNCC4)cc3)ncc2C=1C	Ibrance	-3.42449	0.821948	4.86905	0.18298	0.856284	0.182978	0.856281	10610.1	1904.04	8910.32	10405.8
O=C(C)C=1C(=O)N(C2CCCC2)c2nc(Nc3ncc(N4CCNCC4)cc3)ncc2C=1C	Ibrance	-3.41292	0.833519	4.7076	0.163987	0.889596	0.163991	0.889599	9918.14	1584.04	8592.92	9659.32
O=C(C)C=1C(=O)N(C2CCCC2)c2nc(Nc3ncc(N4CCNCC4)cc3)ncc2C=1C	Ibrance	-3.4088	0.837633	4.76146	0.157207	0.897259	0.157208	0.89726	10146.3	1552.8	8862.53	9877.33
O=C(C)C=1C(=O)N(C2CCCC2)c2nc(Nc3ncc(N4CCNCC4)cc3)ncc2C=1C	Ibrance	-3.39068	0.855758	4.41733	0.217403	0.856537	0.217405	0.856557	8732.6	1830.81	7213.22	8421.18
O=C(C)C=1C(=O)N(C2CCCC2)c2nc(Nc3ncc(N4CCNCC4)cc3)ncc2C=1C	Ibrance	-3.38457	0.861869	4.40531	0.218863	0.854335	0.218874	0.854331	8685.66	1833.94	7158.42	8378.97
O=C(C)C=1C(=O)N(C2CCCC2)c2nc(Nc3ncc(N4CCNCC4)cc3)ncc2C=1C	Ibrance	-3.35732	0.889111	4.73997	0.153719	0.90759	0.153726	0.907594	10055.5	1499.8	8854.79	9756.34
O=C(C)C=1C(=O)N(C2CCCC2)c2nc(Nc3ncc(N4CCNCC4)cc3)ncc2C=1C	Ibrance	-3.35434	0.892095	4.74708	0.152556	0.907397	0.152567	0.907387	10085.5	1493.93	8885.07	9791.93
O=C(C)C=1C(=O)N(C2CCCC2)c2nc(Nc3ncc(N4CCNCC4)cc3)ncc2C=1C	Ibrance	-3.33083	0.915604	4.76342	0.154886	0.883908	0.154882	0.883916	10155.1	1542.91	8805.44	9961.86
O=C(C)C=1C(=O)N(C2CCCC2)c2nc(Nc3ncc(N4CCNCC4)cc3)ncc2C=1C	Ibrance	-3.32532	0.92112	4.87113	0.180434	0.844992	0.180433	0.844993	10619.3	1892.02	8860.58	10486
O=C(C)C=1C(=O)N(C2CCCC2)c2nc(Nc3ncc(N4CCNCC4)cc3)ncc2C=1C	Ibrance	-3.32439	0.922044	4.88482	0.179676	0.846641	0.179681	0.846638	10679.1	1893.92	8923.94	10540.4
O=C(C)C=1C(=O)N(C2CCCC2)c2nc(Nc3ncc(N4CCNCC4)cc3)ncc2C=1C	Ibrance	-3.32367	0.922764	4.84746	0.188137	0.852166	0.188132	0.852177	10516.3	1939.37	8784.72	10308.6
O=C(C)C=1C(=O)N(C2CCCC2)c2nc(Nc3ncc(N4CCNCC4)cc3)ncc2C=1C	Ibrance	-3.31316	0.933274	4.78947	0.151822	0.887216	0.151829	0.887214	10266.3	1528.87	8933.98	10069.7
O=C(C)C=1C(=O)N(C2CCCC2)c2nc(Nc3ncc(N4CCNCC4)cc3)ncc2C=1C	Ibrance	-3.31314	0.933299	4.78757	0.152101	0.886743	0.152101	0.886746	10258.3	1530.57	8923.22	10062.9
O=C(C)C=1C(=O)N(C2CCCC2)c2nc(Nc3ncc(N4CCNCC4)cc3)ncc2C=1C	Ibrance	-3.29895	0.947484	4.78913	0.161654	0.870028	0.161658	0.870032	10264.7	1633.49	8791.36	10104.6
O=C(C)C=1C(=O)N(C2CCCC2)c2nc(Nc3ncc(N4CCNCC4)cc3)ncc2C=1C	Ibrance	-3.27552	0.970919	4.88036	0.183697	0.844158	0.18371	0.844149	10659.7	1931.4	8874.79	10513.3
O=C(C)C=1C(=O)N(C2CCCC2)c2nc(Nc3ncc(N4CCNCC4)cc3)ncc2C=1C	Ibrance	-3.27306	0.973376	4.82034	0.165565	0.879408	0.165573	0.879406	10399.3	1683.97	8944.04	10170.5
O=C(C)C=1C(=O)N(C2CCCC2)c2nc(Nc3ncc(N4CCNCC4)cc3)ncc2C=1C	Ibrance	-3.2536	0.992834	4.79085	0.17187	0.880321	0.171882	0.880311	10272.5	1720.75	8813	10011.2
O=C(C)C=1C(=O)N(C2CCCC2)c2nc(Nc3ncc(N4CCNCC4)cc3)ncc2C=1C	Ibrance	-3.24606	1.00038	4.42661	0.218042	0.845032	0.21803	0.845031	8769.76	1853.63	7184.2	8501.69
O=C(C)C=1C(=O)N(C2CCCC2)c2nc(Nc3ncc(N4CCNCC4)cc3)ncc2C=1C	Ibrance	-3.24059	1.00584	4.87533	0.185995	0.844206	0.186003	0.844192	10637.9	1949.25	8846.86	10479.7
O=C(C)C=1C(=O)N(C2CCCC2)c2nc(Nc3ncc(N4CCNCC4)cc3)ncc2C=1C	Ibrance	-3.23984	1.00659	4.87786	0.175031	0.848798	0.175033	0.848797	10648.7	1841.93	8932.15	10523.3
O=C(C)C=1C(=O)N(C2CCCC2)c2nc(Nc3ncc(N4CCNCC4)cc3)ncc2C=1C	Ibrance	-3.21608	1.03035	4.74637	0.199321	0.834875	0.199313	0.834886	10082.2	1975.73	8275.95	9912.67
O=C(C)C=1C(=O)N(C2CCCC2)c2nc(Nc3ncc(N4CCNCC4)cc3)ncc2C=1C	Ibrance	-3.21358	1.03286	4.41338	0.22147	0.844754	0.221476	0.84476	8717.37	1868.8	7128.02	8437.92
O=C(C)C=1C(=O)N(C2CCCC2)c2nc(Nc3ncc(N4CCNCC4)cc3)ncc2C=1C	Ibrance	-3.20377	1.04266	4.87551	0.15823	0.881726	0.158234	0.881722	10638.5	1650.39	9196.44	10430.1
O=C(C)C=1C(=O)N(C2CCCC2)c2nc(Nc3ncc(N4CCNCC4)cc3)ncc2C=1C	Ibrance	-3.1788	1.06763	4.8972	0.176849	0.846305	0.176859	0.846298	10733.3	1876.55	8979.58	10610.4
O=C(C)C=1C(=O)N(C2CCCC2)c2nc(Nc3ncc(N4CCNCC4)cc3)ncc2C=1C	Ibrance	-3.1534	1.09304	4.5748	0.229838	0.82199	0.22984	0.821991	9366.55	2098.43	7504.73	9129.94
O=C(C)C=1C(=O)N(C2CCCC2)c2nc(Nc3ncc(N4CCNCC4)cc3)ncc2C=1C	Ibrance	-3.15278	1.09366	4.87038	0.156651	0.888473	0.15665	0.888476	10616	1626.29	9223.92	10381.7
O=C(C)C=1C(=O)N(C2CCCC2)c2nc(Nc3ncc(N4CCNCC4)cc3)ncc2C=1C	Ibrance	-3.13373	1.1127	4.91587	0.177798	0.845521	0.177793	0.84553	10815.2	1900.7	9039.16	10690.5
O=C(C)C=1C(=O)N(C2CCCC2)c2nc(Nc3ncc(N4CCNCC4)cc3)ncc2C=1C	Ibrance	-3.13138	1.11506	4.83091	0.195696	0.851773	0.195706	0.851769	10444.4	1996.63	8689.93	10202.2
O=C(C)C=1C(=O)N(C2CCCC2)c2nc(Nc3ncc(N4CCNCC4)cc3)ncc2C=1C	Ibrance	-3.13031	1.11613	4.5583	0.233978	0.821347	0.233969	0.821361	9298.66	2117.03	7431.96	9048.34
O=C(C)C=1C(=O)N(C2CCCC2)c2nc(Nc3ncc(N4CCNCC4)cc3)ncc2C=1C	Ibrance	-3.12823	1.11821	4.7944	0.162641	0.884533	0.162636	0.884539	10287.3	1634.53	8889.83	10050.2
O=C(C)C=1C(=O)N(C2CCCC2)c2nc(Nc3ncc(N4CCNCC4)cc3)ncc2C=1C	Ibrance	-3.11727	1.12916	4.92653	0.146259	0.882279	0.146265	0.882273	10862.3	1566.43	9448.71	10709.5
O=C(C)C=1C(=O)N(C2CCCC2)c2nc(Nc3ncc(N4CCNCC4)cc3)ncc2C=1C	Ibrance	-3.11668	1.12975	4.78264	0.196236	0.852548	0.196228	0.852557	10237.1	1960.96	8519.85	9993.29
O=C(C)C=1C(=O)N(C2CCCC2)c2nc(Nc3ncc(N4CCNCC4)cc3)ncc2C=1C	Ibrance	-3.10821	1.13823	4.62684	0.180461	0.857331	0.18045	0.857338	9580.62	1696.76	8061.52	9402.96
O=C(C)C=1C(=O)N(C2CCCC2)c2nc(Nc3ncc(N4CCNCC4)cc3)ncc2C=1C	Ibrance	-3.10639	1.14004	4.87991	0.179501	0.84914	0.179493	0.849144	10657.6	1885.96	8922.07	10507.1
O=C(C)C=1C(=O)N(C2CCCC2)c2nc(Nc3ncc(N4CCNCC4)cc3)ncc2C=1C	Ibrance	-3.09611	1.15033	4.87815	0.180325	0.843278	0.180319	0.84329	10650	1897.99	8876.24	10525.7
O=C(C)C=1C(=O)N(C2CCCC2)c2nc(Nc3ncc(N4CCNCC4)cc3)ncc2C=1C	Ibrance	-3.09161	1.15482	4.77735	0.164949	0.903131	0.164949	0.903134	10214.3	1629.37	8921.16	9878
O=C(C)C=1C(=O)N(C2CCCC2)c2nc(Nc3ncc(N4CCNCC4)cc3)ncc2C=1C	Ibrance	-3.08808	1.15836	4.78948	0.166343	0.881228	0.166347	0.881223	10266	1668.04	8836.46	10027.5
O=C(C)C=1C(=O)N(C2CCCC2)c2nc(Nc3ncc(N4CCNCC4)cc3)ncc2C=1C	Ibrance	-3.04414	1.2023	4.47261	0.244279	0.810402	0.244283	0.810397	8953.04	2128.87	7062.43	8714.78
O=C(C)C=1C(=O)N(C2CCCC2)c2nc(Nc3ncc(N4CCNCC4)cc3)ncc2C=1C	Ibrance	-3.03915	1.20729	4.82667	0.154498	0.871959	0.154499	0.87196	10426.7	1589.88	8972.95	10290.5
O=C(C)C=1C(=O)N(C2CCCC2)c2nc(Nc3ncc(N4CCNCC4)cc3)ncc2C=1C	Ibrance	-3.03808	1.20836	4.44831	0.204101	0.85638	0.204095	0.856395	8855.66	1754.33	7361.3	8595.69
O=C(C)C=1C(=O)N(C2CCCC2)c2nc(Nc3ncc(N4CCNCC4)cc3)ncc2C=1C	Ibrance	-3.03141	1.21502	4.91973	0.178877	0.859454	0.178873	0.859458	10832	1901.11	9134.56	10628.3
O=C(C)C=1C(=O)N(C2CCCC2)c2nc(Nc3ncc(N4CCNCC4)cc3)ncc2C=1C	Ibrance	-3.02054	1.2259	4.92795	0.175058	0.859375	0.175052	0.859382	10868.4	1870.34	9182.04	10684.5
O=C(C)C=1C(=O)N(C2CCCC2)c2nc(Nc3ncc(N4CCNCC4)cc3)ncc2C=1C	Ibrance	-3.00714	1.23929	4.812	0.160412	0.894684	0.160401	0.894683	10363.1	1617.69	9023.16	10085.3
O=C(C)C=1C(=O)N(C2CCCC2)c2nc(Nc3ncc(N4CCNCC4)cc3)ncc2C=1C	Ibrance	-3.00393	1.24251	4.74095	0.169068	0.883039	0.169071	0.88303	10059.4	1657.57	8657.24	9804.01
O=C(C)C=1C(=O)N(C2CCCC2)c2nc(Nc3ncc(N4CCNCC4)cc3)ncc2C=1C	Ibrance	-2.99631	1.25013	4.86023	0.174681	0.865009	0.174678	0.865006	10572	1810.78	8966.95	10366.3
O=C(C)C=1C(=O)N(C2CCCC2)c2nc(Nc3ncc(N4CCNCC4)cc3)ncc2C=1C	Ibrance	-2.99436	1.25207	4.43311	0.207901	0.850079	0.207894	0.850092	8795.57	1777.03	7266.37	8547.74
O=C(C)C=1C(=O)N(C2CCCC2)c2nc(Nc3ncc(N4CCNCC4)cc3)ncc2C=1C	Ibrance	-2.96307	1.28337	4.90368	0.173102	0.867833	0.173098	0.86783	10761.3	1825.41	9151.72	10545.5
O=C(C)C=1C(=O)N(C2CCCC2)c2nc(Nc3ncc(N4CCNCC4)cc3)ncc2C=1C	Ibrance	-2.93259	1.31384	4.53755	0.203432	0.87356	0.203437	0.873561	9214.86	1805.15	7751.32	8873.25
O=C(C)C=1C(=O)N(C2CCCC2)c2nc(Nc3ncc(N4CCNCC4)cc3)ncc2C=1C	Ibrance	-2.92614	1.32029	4.91215	0.178534	0.854319	0.178531	0.854326	10799	1896.8	9076.74	10624.4
O=C(C)C=1C(=O)N(C2CCCC2)c2nc(Nc3ncc(N4CCNCC4)cc3)ncc2C=1C	Ibrance	-2.92164	1.32479	4.90252	0.178298	0.845936	0.178304	0.845928	10756.7	1895	8990.44	10627.9
O=C(C)C=1C(=O)N(C2CCCC2)c2nc(Nc3ncc(N4CCNCC4)cc3)ncc2C=1C	Ibrance	-2.92078	1.32566	4.9145	0.174499	0.847281	0.174507	0.847277	10809.2	1865.96	9059.73	10692.8
O=C(C)C=1C(=O)N(C2CCCC2)c2nc(Nc3ncc(N4CCNCC4)cc3)ncc2C=1C	Ibrance	-2.92012	1.32632	4.87007	0.182228	0.845046	0.182224	0.845048	10615	1908.29	8849.55	10472.2
O=C(C)C=1C(=O)N(C2CCCC2)c2nc(Nc3ncc(N4CCNCC4)cc3)ncc2C=1C	Ibrance	-2.91312	1.33332	4.6687	0.215067	0.844632	0.215062	0.844635	9755.17	2037.16	8000.75	9472.44
O=C(C)C=1C(=O)N(C2CCCC2)c2nc(Nc3ncc(N4CCNCC4)cc3)ncc2C=1C	Ibrance	-2.90532	1.34112	4.75452	0.155197	0.880191	0.155196	0.880198	10116.8	1542.79	8749.98	9940.92
O=C(C)C=1C(=O)N(C2CCCC2)c2nc(Nc3ncc(N4CCNCC4)cc3)ncc2C=1C	Ibrance	-2.8947	1.35173	4.88222	0.178015	0.844677	0.178025	0.844674	10667.6	1877.79	8909.52	10547.9
O=C(C)C=1C(=O)N(C2CCCC2)c2nc(Nc3ncc(N4CCNCC4)cc3)ncc2C=1C	Ibrance	-2.88832	1.35812	4.61198	0.225093	0.824991	0.225098	0.824982	9519.43	2090.46	7661.51	9286.88
O=C(C)C=1C(=O)N(C2CCCC2)c2nc(Nc3ncc(N4CCNCC4)cc3)ncc2C=1C	Ibrance	-2.87621	1.37022	4.47314	0.249086	0.813523	0.24908	0.813536	8954.8	2162.75	7063.9	8682.96
O=C(C)C=1C(=O)N(C2CCCC2)c2nc(Nc3ncc(N4CCNCC4)cc3)ncc2C=1C	Ibrance	-2.87431	1.37213	4.75588	0.200002	0.849837	0.199987	0.849843	10123	1975.26	8393.82	9876.9
O=C(C)C=1C(=O)N(C2CCCC2)c2nc(Nc3ncc(N4CCNCC4)cc3)ncc2C=1C	Ibrance	-2.87404	1.3724	4.56541	0.232785	0.819726	0.232802	0.819715	9328.39	2116.1	7450.97	9089.71
O=C(C)C=1C(=O)N(C2CCCC2)c2nc(Nc3ncc(N4CCNCC4)cc3)ncc2C=1C	Ibrance	-2.86991	1.37653	4.60828	0.21851	0.830786	0.21852	0.83078	9504.06	2026.86	7705.83	9275.42
O=C(C)C=1C(=O)N(C2CCCC2)c2nc(Nc3ncc(N4CCNCC4)cc3)ncc2C=1C	Ibrance	-2.86876	1.37767	4.57055	0.202027	0.864603	0.202022	0.864605	9349.33	1827.88	7822.88	9047.92
O=C(C)C=1C(=O)N(C2CCCC2)c2nc(Nc3ncc(N4CCNCC4)cc3)ncc2C=1C	Ibrance	-2.86672	1.37972	4.68772	0.210319	0.843454	0.210318	0.843453	9834.52	2014.22	8077.78	9577.03
O=C(C)C=1C(=O)N(C2CCCC2)c2nc(Nc3ncc(N4CCNCC4)cc3)ncc2C=1C	Ibrance	-2.85523	1.39121	4.58571	0.195697	0.871273	0.195706	0.871285	9411.37	1782.16	7934.23	9106.35
O=C(C)C=1C(=O)N(C2CCCC2)c2nc(Nc3ncc(N4CCNCC4)cc3)ncc2C=1C	Ibrance	-2.85197	1.39447	4.67082	0.211249	0.840668	0.211264	0.840665	9763.57	2010.49	8000.17	9516.48
O=C(C)C=1C(=O)N(C2CCCC2)c2nc(Nc3ncc(N4CCNCC4)cc3)ncc2C=1C	Ibrance	-2.83059	1.41584	4.42354	0.21524	0.850465	0.215247	0.850464	8757.28	1825.02	7210.84	8478.71
O=C(C)C=1C(=O)N(C2CCCC2)c2nc(Nc3ncc(N4CCNCC4)cc3)ncc2C=1C	Ibrance	-2.83029	1.41615	4.44827	0.243341	0.816951	0.243336	0.816958	8855.95	2091.91	7023.21	8596.78
O=C(C)C=1C(=O)N(C2CCCC2)c2nc(Nc3ncc(N4CCNCC4)cc3)ncc2C=1C	Ibrance	-2.8245	1.42194	4.4458	0.24367	0.816254	0.243669	0.816263	8845.81	2092.74	7010.43	8588.45
O=C(C)C=1C(=O)N(C2CCCC2)c2nc(Nc3ncc(N4CCNCC4)cc3)ncc2C=1C	Ibrance	-2.82444	1.42199	4.45369	0.241254	0.815793	0.24125	0.815794	8877.43	2082.29	7041.32	8631.25
O=C(C)C=1C(=O)N(C2CCCC2)c2nc(Nc3ncc(N4CCNCC4)cc3)ncc2C=1C	Ibrance	-2.82439	1.42205	4.55392	0.214964	0.888317	0.214955	0.888316	9281.27	1897.1	7839.89	8825.56
O=C(C)C=1C(=O)N(C2CCCC2)c2nc(Nc3ncc(N4CCNCC4)cc3)ncc2C=1C	Ibrance	-2.8176	1.42883	4.46313	0.248455	0.810097	0.248439	0.810115	8915.04	2151.84	7016.78	8661.46
O=C(C)C=1C(=O)N(C2CCCC2)c2nc(Nc3ncc(N4CCNCC4)cc3)ncc2C=1C	Ibrance	-2.81356	1.43288	4.47085	0.233337	0.886283	0.233338	0.886298	8945.82	1969.58	7481.15	8440.9
O=C(C)C=1C(=O)N(C2CCCC2)c2nc(Nc3ncc(N4CCNCC4)cc3)ncc2C=1C	Ibrance	-2.79484	1.4516	4.47107	0.235761	0.873872	0.235779	0.873859	8946.65	1999.8	7411.81	8481.7
O=C(C)C=1C(=O)N(C2CCCC2)c2nc(Nc3ncc(N4CCNCC4)cc3)ncc2C=1C	Ibrance	-2.79209	1.45435	4.82969	0.191454	0.84974	0.191464	0.849735	10439.2	1958.39	8691.51	10228.5
O=C(C)C=1C(=O)N(C2CCCC2)c2nc(Nc3ncc(N4CCNCC4)cc3)ncc2C=1C	Ibrance	-2.7901	1.45634	4.63294	0.214168	0.847841	0.214174	0.847831	9606.08	1995.51	7899.44	9317.23
O=C(C)C=1C(=O)N(C2CCCC2)c2nc(Nc3ncc(N4CCNCC4)cc3)ncc2C=1C	Ibrance	-2.78406	1.46237	4.49544	0.243275	0.81605	0.243273	0.816067	9044.29	2136.83	7168.07	8783.68
O=C(C)C=1C(=O)N(C2CCCC2)c2nc(Nc3ncc(N4CCNCC4)cc3)ncc2C=1C	Ibrance	-2.77843	1.468	4.45985	0.220015	0.854491	0.220037	0.854477	8901.81	1888.37	7333.17	8582.06
O=C(C)C=1C(=O)N(C2CCCC2)c2nc(Nc3ncc(N4CCNCC4)cc3)ncc2C=1C	Ibrance	-2.77447	1.47197	4.44747	0.221387	0.852251	0.221373	0.85227	8852.42	1890.09	7276.72	8538.04
O=C(C)C=1C(=O)N(C2CCCC2)c2nc(Nc3ncc(N4CCNCC4)cc3)ncc2C=1C	Ibrance	-2.77217	1.47427	4.88226	0.177972	0.861585	0.177962	0.861591	10667.9	1861.66	9013.12	10461
O=C(C)C=1C(=O)N(C2CCCC2)c2nc(Nc3ncc(N4CCNCC4)cc3)ncc2C=1C	Ibrance	-2.77026	1.47618	4.65584	0.212099	0.850931	0.212107	0.85092	9701.16	1994.82	8002.72	9404.79
O=C(C)C=1C(=O)N(C2CCCC2)c2nc(Nc3ncc(N4CCNCC4)cc3)ncc2C=1C	Ibrance	-2.76952	1.47692	4.8936	0.175826	0.862343	0.175834	0.862334	10717.7	1849.25	9069.14	10517
O=C(C)C=1C(=O)N(C2CCCC2)c2nc(Nc3ncc(N4CCNCC4)cc3)ncc2C=1C	Ibrance	-2.76746	1.47897	4.6123	0.195284	0.88244	0.195282	0.88245	9520.51	1789.63	8087.06	9164.33
O=C(C)C=1C(=O)N(C2CCCC2)c2nc(Nc3ncc(N4CCNCC4)cc3)ncc2C=1C	Ibrance	-2.76644	1.48	4.87181	0.178476	0.846445	0.178479	0.846441	10622	1872.48	8880.26	10491.3
O=C(C)C=1C(=O)N(C2CCCC2)c2nc(Nc3ncc(N4CCNCC4)cc3)ncc2C=1C	Ibrance	-2.75664	1.4898	4.76744	0.155519	0.898302	0.155522	0.898317	10172.1	1540.52	8898.27	9905.49
O=C(C)C=1C(=O)N(C2CCCC2)c2nc(Nc3ncc(N4CCNCC4)cc3)ncc2C=1C	Ibrance	-2.74941	1.49702	4.86228	0.18458	0.843625	0.184583	0.843624	10580.4	1925.8	8801.74	10433.2
O=C(C)C=1C(=O)N(C2CCCC2)c2nc(Nc3ncc(N4CCNCC4)cc3)ncc2C=1C	Ibrance	-2.74787	1.49857	4.84919	0.187043	0.853216	0.187047	0.853215	10523.6	1929.57	8801.73	10316
O=C(C)C=1C(=O)N(C2CCCC2)c2nc(Nc3ncc(N4CCNCC4)cc3)ncc2C=1C	Ibrance	-2.74721	1.49923	4.77975	0.155299	0.900299	0.155314	0.900291	10224.4	1545.03	8955.89	9947.78
O=C(C)C=1C(=O)N(C2CCCC2)c2nc(Nc3ncc(N4CCNCC4)cc3)ncc2C=1C	Ibrance	-2.71423	1.53221	4.75279	0.150712	0.90823	0.150721	0.908219	10109.8	1480.13	8919.05	9820.37
O=C(C)C=1C(=O)N(C2CCCC2)c2nc(Nc3ncc(N4CCNCC4)cc3)ncc2C=1C	Ibrance	-2.70635	1.54009	4.75339	0.151832	0.910543	0.151837	0.910545	10112.1	1488.95	8929.01	9806.23
O=C(C)C=1C(=O)N(C2CCCC2)c2nc(Nc3ncc(N4CCNCC4)cc3)ncc2C=1C	Ibrance	-2.70326	1.54318	5.27393	0.142632	0.878114	0.142638	0.87811	12448.8	1757.44	10819.2	12321
O=C(C)C=1C(=O)N(C2CCCC2)c2nc(Nc3ncc(N4CCNCC4)cc3)ncc2C=1C	Ibrance	-2.70073	1.5457	4.83696	0.175113	0.868795	0.175109	0.868799	10470.7	1794.12	8901.49	10245.7
O=C(C)C=1C(=O)N(C2CCCC2)c2nc(Nc3ncc(N4CCNCC4)cc3)ncc2C=1C	Ibrance	-2.67131	1.57513	4.86247	0.18119	0.856258	0.181192	0.856256	10581.6	1882.06	8894.05	10387.1
O=C(C)C=1C(=O)N(C2CCCC2)c2nc(Nc3ncc(N4CCNCC4)cc3)ncc2C=1C	Ibrance	-2.67002	1.57642	4.88672	0.176753	0.868171	0.176747	0.868171	10687.5	1847.49	9074.77	10452.8
O=C(C)C=1C(=O)N(C2CCCC2)c2nc(Nc3ncc(N4CCNCC4)cc3)ncc2C=1C	Ibrance	-2.66904	1.57739	4.86479	0.177134	0.865826	0.177135	0.865828	10592	1836.75	8977.95	10369.2
O=C(C)C=1C(=O)N(C2CCCC2)c2nc(Nc3ncc(N4CCNCC4)cc3)ncc2C=1C	Ibrance	-2.66371	1.58273	5.28516	0.139766	0.880155	0.139763	0.88016	12501.5	1730.01	10894.8	12378.2
O=C(C)C=1C(=O)N(C2CCCC2)c2nc(Nc3ncc(N4CCNCC4)cc3)ncc2C=1C	Ibrance	-2.65476	1.59168	4.9007	0.179235	0.858274	0.179236	0.858271	10748.5	1891.05	9055.29	10550.6
O=C(C)C=1C(=O)N(C2CCCC2)c2nc(Nc3ncc(N4CCNCC4)cc3)ncc2C=1C	Ibrance	-2.65463	1.59181	4.90488	0.178393	0.858964	0.178386	0.858968	10766.8	1885.44	9078.81	10569.4
O=C(C)C=1C(=O)N(C2CCCC2)c2nc(Nc3ncc(N4CCNCC4)cc3)ncc2C=1C	Ibrance	-2.64991	1.59653	4.74593	0.165061	0.880675	0.16506	0.880681	10080.5	1626.68	8679.17	9855.07
O=C(C)C=1C(=O)N(C2CCCC2)c2nc(Nc3ncc(N4CCNCC4)cc3)ncc2C=1C	Ibrance	-2.64442	1.60202	5.4145	0.134311	0.886802	0.134321	0.886797	13120.7	1743.97	11513.8	12983.6
O=C(C)C=1C(=O)N(C2CCCC2)c2nc(Nc3ncc(N4CCNCC4)cc3)ncc2C=1C	Ibrance	-2.64374	1.60269	4.53271	0.236564	0.815884	0.236575	0.815881	9195.02	2119.72	7310.3	8960.01
O=C(C)C=1C(=O)N(C2CCCC2)c2nc(Nc3ncc(N4CCNCC4)cc3)ncc2C=1C	Ibrance	-2.64312	1.60332	5.41268	0.134411	0.886587	0.134409	0.886591	13111.6	1744.01	11503.8	12975.3
O=C(C)C=1C(=O)N(C2CCCC2)c2nc(Nc3ncc(N4CCNCC4)cc3)ncc2C=1C	Ibrance	-2.64032	1.60612	5.41711	0.133102	0.886073	0.133115	0.88606	13133	1731.6	11526.1	13008.3
O=C(C)C=1C(=O)N(C2CCCC2)c2nc(Nc3ncc(N4CCNCC4)cc3)ncc2C=1C	Ibrance	-2.62752	1.61892	4.78609	0.162147	0.870333	0.162141	0.870335	10251.9	1635.7	8780.05	10088.1
O=C(C)C=1C(=O)N(C2CCCC2)c2nc(Nc3ncc(N4CCNCC4)cc3)ncc2C=1C	Ibrance	-2.62554	1.6209	4.80754	0.188502	0.853098	0.188499	0.853099	10343.8	1910.06	8644.45	10133
O=C(C)C=1C(=O)N(C2CCCC2)c2nc(Nc3ncc(N4CCNCC4)cc3)ncc2C=1C	Ibrance	-2.62351	1.62293	5.4223	0.132817	0.886646	0.132819	0.886645	13158.4	1730.84	11554.4	13031.6
O=C(C)C=1C(=O)N(C2CCCC2)c2nc(Nc3ncc(N4CCNCC4)cc3)ncc2C=1C	Ibrance	-2.62127	1.62516	5.00071	0.165906	0.856036	0.165914	0.856025	11191.8	1836.72	9476.49	11070.3
O=C(C)C=1C(=O)N(C2CCCC2)c2nc(Nc3ncc(N4CCNCC4)cc3)ncc2C=1C	Ibrance	-2.61909	1.62734	4.75415	0.163532	0.887368	0.163527	0.887381	10115.4	1613.08	8753.42	9864.34
O=C(C)C=1C(=O)N(C2CCCC2)c2nc(Nc3ncc(N4CCNCC4)cc3)ncc2C=1C	Ibrance	-2.60318	1.64325	4.83459	0.190023	0.850417	0.190038	0.85041	10460.5	1948.48	8719.36	10253.1
O=C(C)C=1C(=O)N(C2CCCC2)c2nc(Nc3ncc(N4CCNCC4)cc3)ncc2C=1C	Ibrance	-2.60222	1.64421	4.81232	0.190477	0.856715	0.190473	0.856718	10364.4	1928.63	8674.67	10125.5
O=C(C)C=1C(=O)N(C2CCCC2)c2nc(Nc3ncc(N4CCNCC4)cc3)ncc2C=1C	Ibrance	-2.60064	1.6458	4.77529	0.16108	0.887456	0.161087	0.88745	10205.7	1605.04	8842.42	9963.85
O=C(C)C=1C(=O)N(C2CCCC2)c2nc(Nc3ncc(N4CCNCC4)cc3)ncc2C=1C	Ibrance	-2.5932	1.65323	4.89957	0.181758	0.854865	0.181741	0.854883	10743.7	1917.47	9019.47	10550.5
O=C(C)C=1C(=O)N(C2CCCC2)c2nc(Nc3ncc(N4CCNCC4)cc3)ncc2C=1C	Ibrance	-2.59124	1.6552	4.82251	0.19352	0.851088	0.193509	0.851092	10408.5	1970.21	8665.39	10181.5
O=C(C)C=1C(=O)N(C2CCCC2)c2nc(Nc3ncc(N4CCNCC4)cc3)ncc2C=1C	Ibrance	-2.58951	1.65693	4.50187	0.24413	0.815749	0.244117	0.815765	9070.47	2149.88	7184.27	8806.79
O=C(C)C=1C(=O)N(C2CCCC2)c2nc(Nc3ncc(N4CCNCC4)cc3)ncc2C=1C	Ibrance	-2.57894	1.66749	4.78082	0.160631	0.868664	0.16064	0.868655	10229.2	1619.5	8757.35	10081.5
O=C(C)C=1C(=O)N(C2CCCC2)c2nc(Nc3ncc(N4CCNCC4)cc3)ncc2C=1C	Ibrance	-2.5759	1.67053	4.89586	0.178171	0.84619	0.178169	0.846194	10727.4	1888.29	8968.24	10598.3
O=C(C)C=1C(=O)N(C2CCCC2)c2nc(Nc3ncc(N4CCNCC4)cc3)ncc2C=1C	Ibrance	-2.57181	1.67462	4.46791	0.244025	0.819882	0.244026	0.819887	8933.99	2112.62	7098.03	8657.33
O=C(C)C=1C(=O)N(C2CCCC2)c2nc(Nc3ncc(N4CCNCC4)cc3)ncc2C=1C	Ibrance	-2.57177	1.67467	4.98681	0.169251	0.855273	0.16924	0.855287	11129.7	1860.77	9403.72	10994.8
O=C(C)C=1C(=O)N(C2CCCC2)c2nc(Nc3ncc(N4CCNCC4)cc3)ncc2C=1C	Ibrance	-2.56794	1.6785	4.99328	0.168507	0.855903	0.168498	0.855914	11158.8	1857.57	9435.8	11024.2
O=C(C)C=1C(=O)N(C2CCCC2)c2nc(Nc3ncc(N4CCNCC4)cc3)ncc2C=1C	Ibrance	-2.56377	1.68267	4.68689	0.168886	0.900086	0.168893	0.900081	9831.52	1605.12	8554.15	9503.76
O=C(C)C=1C(=O)N(C2CCCC2)c2nc(Nc3ncc(N4CCNCC4)cc3)ncc2C=1C	Ibrance	-2.56287	1.68356	4.46244	0.244197	0.819033	0.244176	0.819047	8911.78	2109.37	7075.5	8638.7
O=C(C)C=1C(=O)N(C2CCCC2)c2nc(Nc3ncc(N4CCNCC4)cc3)ncc2C=1C	Ibrance	-2.56156	1.68487	4.68109	0.168419	0.899519	0.168423	0.899515	9806.96	1597.45	8531.7	9484.77
O=C(C)C=1C(=O)N(C2CCCC2)c2nc(Nc3ncc(N4CCNCC4)cc3)ncc2C=1C	Ibrance	-2.56042	1.68601	5.27574	0.144657	0.888803	0.14467	0.888796	12456.9	1772.49	10889.5	12251.9
O=C(C)C=1C(=O)N(C2CCCC2)c2nc(Nc3ncc(N4CCNCC4)cc3)ncc2C=1C	Ibrance	-2.55851	1.68792	5.2844	0.142383	0.889847	0.14238	0.889849	12497.7	1751.2	10944.7	12299.5
O=C(C)C=1C(=O)N(C2CCCC2)c2nc(Nc3ncc(N4CCNCC4)cc3)ncc2C=1C	Ibrance	-2.55697	1.68946	5.27652	0.143344	0.886897	0.143352	0.886887	12460.6	1759.65	10886.5	12275
O=C(C)C=1C(=O)N(C2CCCC2)c2nc(Nc3ncc(N4CCNCC4)cc3)ncc2C=1C	Ibrance	-2.55568	1.69075	4.80681	0.152485	0.886398	0.152486	0.886389	10340.8	1546.76	8991.22	10143.7
O=C(C)C=1C(=O)N(C2CCCC2)c2nc(Nc3ncc(N4CCNCC4)cc3)ncc2C=1C	Ibrance	-2.55407	1.69237	4.54461	0.240571	0.821051	0.240564	0.821058	9243.45	2157.18	7362.56	8967.16
O=C(C)C=1C(=O)N(C2CCCC2)c2nc(Nc3ncc(N4CCNCC4)cc3)ncc2C=1C	Ibrance	-2.55347	1.69297	5.27635	0.143107	0.886974	0.143118	0.88697	12459.5	1756.76	10887.4	12274.9
O=C(C)C=1C(=O)N(C2CCCC2)c2nc(Nc3ncc(N4CCNCC4)cc3)ncc2C=1C	Ibrance	-2.55321	1.69322	4.9196	0.172058	0.853119	0.172053	0.853126	10831.6	1840.44	9125.82	10696.9
O=C(C)C=1C(=O)N(C2CCCC2)c2nc(Nc3ncc(N4CCNCC4)cc3)ncc2C=1C	Ibrance	-2.55053	1.69591	4.87235	0.173071	0.865512	0.173071	0.865518	10624.4	1803.96	9021.52	10423.3
O=C(C)C=1C(=O)N(C2CCCC2)c2nc(Nc3ncc(N4CCNCC4)cc3)ncc2C=1C	Ibrance	-2.54754	1.69889	4.75536	0.19782	0.849583	0.197827	0.849584	10120.7	1955.79	8399.28	9886.35
O=C(C)C=1C(=O)N(C2CCCC2)c2nc(Nc3ncc(N4CCNCC4)cc3)ncc2C=1C	Ibrance	-2.546	1.70044	4.7199	0.172954	0.895791	0.172967	0.895791	9970.07	1667.17	8634.26	9638.71
O=C(C)C=1C(=O)N(C2CCCC2)c2nc(Nc3ncc(N4CCNCC4)cc3)ncc2C=1C	Ibrance	-2.54477	1.70167	4.44072	0.210921	0.854221	0.210908	0.854231	8825.63	1802.69	7301.32	8547.25
O=C(C)C=1C(=O)N(C2CCCC2)c2nc(Nc3ncc(N4CCNCC4)cc3)ncc2C=1C	Ibrance	-2.54124	1.7052	5.29569	0.138846	0.891562	0.138858	0.891557	12551.1	1716.72	11022.4	12363.1
O=C(C)C=1C(=O)N(C2CCCC2)c2nc(Nc3ncc(N4CCNCC4)cc3)ncc2C=1C	Ibrance	-2.53535	1.71109	4.79358	0.153177	0.887077	0.153177	0.887078	10284.3	1544.23	8942.93	10081.3
O=C(C)C=1C(=O)N(C2CCCC2)c2nc(Nc3ncc(N4CCNCC4)cc3)ncc2C=1C	Ibrance	-2.53173	1.71471	4.48173	0.198909	0.861358	0.198907	0.86136	8988.82	1735.64	7516.12	8725.88
O=C(C)C=1C(=O)N(C2CCCC2)c2nc(Nc3ncc(N4CCNCC4)cc3)ncc2C=1C	Ibrance	-2.52808	1.71836	4.70053	0.172665	0.864511	0.172639	0.864529	9888.6	1676.02	8393.01	9708.18
O=C(C)C=1C(=O)N(C2CCCC2)c2nc(Nc3ncc(N4CCNCC4)cc3)ncc2C=1C	Ibrance	-2.52378	1.72265	5.2819	0.140807	0.889132	0.140809	0.889129	12485.8	1732.18	10937.7	12301.6
O=C(C)C=1C(=O)N(C2CCCC2)c2nc(Nc3ncc(N4CCNCC4)cc3)ncc2C=1C	Ibrance	-2.52306	1.72338	4.64436	0.215418	0.848635	0.215414	0.848633	9653.79	2015.04	7938.31	9354.23
O=C(C)C=1C(=O)N(C2CCCC2)c2nc(Nc3ncc(N4CCNCC4)cc3)ncc2C=1C	Ibrance	-2.52222	1.72422	4.8167	0.153475	0.888965	0.153466	0.888974	10383.5	1560.41	9038.89	10167.8
O=C(C)C=1C(=O)N(C2CCCC2)c2nc(Nc3ncc(N4CCNCC4)cc3)ncc2C=1C	Ibrance	-2.51803	1.7284	4.71006	0.20892	0.84555	0.208917	0.84555	9928.58	2019.26	8172.54	9665.36
O=C(C)C=1C(=O)N(C2CCCC2)c2nc(Nc3ncc(N4CCNCC4)cc3)ncc2C=1C	Ibrance	-2.51764	1.72879	5.27619	0.142313	0.878866	0.142317	0.878864	12458.8	1754.51	10834.8	12328.2
O=C(C)C=1C(=O)N(C2CCCC2)c2nc(Nc3ncc(N4CCNCC4)cc3)ncc2C=1C	Ibrance	-2.51707	1.72937	5.27346	0.142909	0.878644	0.142908	0.878641	12445.9	1759.65	10818.9	12313.2
O=C(C)C=1C(=O)N(C2CCCC2)c2nc(Nc3ncc(N4CCNCC4)cc3)ncc2C=1C	Ibrance	-2.51425	1.73218	4.82061	0.152858	0.889265	0.152856	0.889267	10400.1	1556.93	9057.72	10185.6
O=C(C)C=1C(=O)N(C2CCCC2)c2nc(Nc3ncc(N4CCNCC4)cc3)ncc2C=1C	Ibrance	-2.51167	1.73477	4.91775	0.174767	0.848321	0.174787	0.848305	10823.5	1870.2	9076.79	10699.9
O=C(C)C=1C(=O)N(C2CCCC2)c2nc(Nc3ncc(N4CCNCC4)cc3)ncc2C=1C	Ibrance	-2.50202	1.74442	4.64828	0.22338	0.829234	0.223371	0.829235	9669.85	2104.61	7813.07	9422.02
O=C(C)C=1C(=O)N(C2CCCC2)c2nc(Nc3ncc(N4CCNCC4)cc3)ncc2C=1C	Ibrance	-2.48811	1.75833	5.43344	0.131363	0.896766	0.131371	0.896757	13212.3	1711.63	11683.9	13029
O=C(C)C=1C(=O)N(C2CCCC2)c2nc(Nc3ncc(N4CCNCC4)cc3)ncc2C=1C	Ibrance	-2.48798	1.75846	4.55058	0.229413	0.82602	0.229401	0.826022	9267.76	2068.7	7448.96	9017.86
O=C(C)C=1C(=O)N(C2CCCC2)c2nc(Nc3ncc(N4CCNCC4)cc3)ncc2C=1C	Ibrance	-2.48568	1.76075	4.51979	0.190285	0.870136	0.190278	0.870148	9142.87	1688.67	7722.34	8874.74
O=C(C)C=1C(=O)N(C2CCCC2)c2nc(Nc3ncc(N4CCNCC4)cc3)ncc2C=1C	Ibrance	-2.48459	1.76185	5.43813	0.131459	0.895653	0.13146	0.895656	13235.6	1716.68	11696	13058.6
O=C(C)C=1C(=O)N(C2CCCC2)c2nc(Nc3ncc(N4CCNCC4)cc3)ncc2C=1C	Ibrance	-2.48432	1.76212	4.51603	0.195224	0.863419	0.195198	0.863442	9127.65	1730.95	7656.7	8867.65
O=C(C)C=1C(=O)N(C2CCCC2)c2nc(Nc3ncc(N4CCNCC4)cc3)ncc2C=1C	Ibrance	-2.48364	1.7628	4.723	0.171068	0.898649	0.171069	0.898651	9983.09	1650.27	8669.11	9646.8
O=C(C)C=1C(=O)N(C2CCCC2)c2nc(Nc3ncc(N4CCNCC4)cc3)ncc2C=1C	Ibrance	-2.48255	1.76389	5.4184	0.13428	0.895815	0.134285	0.895813	13139.5	1738.28	11596	12944.7
O=C(C)C=1C(=O)N(C2CCCC2)c2nc(Nc3ncc(N4CCNCC4)cc3)ncc2C=1C	Ibrance	-2.48126	1.76518	5.44029	0.131392	0.896075	0.131396	0.896072	13246.3	1716.92	11708.8	13066.8
O=C(C)C=1C(=O)N(C2CCCC2)c2nc(Nc3ncc(N4CCNCC4)cc3)ncc2C=1C	Ibrance	-2.47949	1.76694	5.43038	0.131938	0.896741	0.131933	0.896746	13197.9	1716.63	11667.9	13011.3
O=C(C)C=1C(=O)N(C2CCCC2)c2nc(Nc3ncc(N4CCNCC4)cc3)ncc2C=1C	Ibrance	-2.47946	1.76698	4.65182	0.2207	0.827677	0.220698	0.827676	9684.4	2086.85	7826.26	9455.7
O=C(C)C=1C(=O)N(C2CCCC2)c2nc(Nc3ncc(N4CCNCC4)cc3)ncc2C=1C	Ibrance	-2.47661	1.76983	4.79587	0.186335	0.860012	0.186342	0.860009	10293.7	1874.69	8652.12	10060.5
O=C(C)C=1C(=O)N(C2CCCC2)c2nc(Nc3ncc(N4CCNCC4)cc3)ncc2C=1C	Ibrance	-2.47467	1.77177	4.73167	0.17115	0.900581	0.171151	0.900584	10019.9	1655.53	8711.28	9672.92
O=C(C)C=1C(=O)N(C2CCCC2)c2nc(Nc3ncc(N4CCNCC4)cc3)ncc2C=1C	Ibrance	-2.47412	1.77232	4.75044	0.202794	0.854325	0.202788	0.85432	10099.5	1991.2	8388.7	9819.15
O=C(C)C=1C(=O)N(C2CCCC2)c2nc(Nc3ncc(N4CCNCC4)cc3)ncc2C=1C	Ibrance	-2.47031	1.77613	4.83638	0.192472	0.850678	0.192475	0.850673	10468	1972.28	8716.83	10247
O=C(C)C=1C(=O)N(C2CCCC2)c2nc(Nc3ncc(N4CCNCC4)cc3)ncc2C=1C	Ibrance	-2.46642	1.78002	4.82163	0.187362	0.857232	0.18736	0.857238	10404.2	1906.8	8724.31	10177.2
O=C(C)C=1C(=O)N(C2CCCC2)c2nc(Nc3ncc(N4CCNCC4)cc3)ncc2C=1C	Ibrance	-2.46597	1.78047	5.26551	0.145966	0.879542	0.145961	0.879546	12408.5	1788.35	10776.4	12252.3
O=C(C)C=1C(=O)N(C2CCCC2)c2nc(Nc3ncc(N4CCNCC4)cc3)ncc2C=1C	Ibrance	-2.46454	1.7819	4.81877	0.188703	0.858212	0.188704	0.858209	10392.1	1916.08	8714.18	10153.9
O=C(C)C=1C(=O)N(C2CCCC2)c2nc(Nc3ncc(N4CCNCC4)cc3)ncc2C=1C	Ibrance	-2.46443	1.782	5.42904	0.132499	0.894992	0.132505	0.894985	13191.1	1724.18	11645.8	13012.2
O=C(C)C=1C(=O)N(C2CCCC2)c2nc(Nc3ncc(N4CCNCC4)cc3)ncc2C=1C	Ibrance	-2.46268	1.78375	5.29006	0.139512	0.880925	0.139511	0.880928	12524.7	1729.66	10921.7	12398
O=C(C)C=1C(=O)N(C2CCCC2)c2nc(Nc3ncc(N4CCNCC4)cc3)ncc2C=1C	Ibrance	-2.4618	1.78464	4.74065	0.170588	0.878027	0.170579	0.878044	10057.8	1674.93	8621.62	9819.11
O=C(C)C=1C(=O)N(C2CCCC2)c2nc(Nc3ncc(N4CCNCC4)cc3)ncc2C=1C	Ibrance	-2.46033	1.7861	4.80841	0.159045	0.883516	0.159038	0.883518	10347.5	1611.37	8951.77	10132
O=C(C)C=1C(=O)N(C2CCCC2)c2nc(Nc3ncc(N4CCNCC4)cc3)ncc2C=1C	Ibrance	-2.4594	1.78704	5.28642	0.141201	0.880228	0.1412	0.88023	12507.6	1747.35	10892.8	12375
O=C(C)C=1C(=O)N(C2CCCC2)c2nc(Nc3ncc(N4CCNCC4)cc3)ncc2C=1C	Ibrance	-2.45585	1.79058	5.28774	0.139816	0.880555	0.139806	0.880565	12513.5	1731.82	10907.8	12387.3
O=C(C)C=1C(=O)N(C2CCCC2)c2nc(Nc3ncc(N4CCNCC4)cc3)ncc2C=1C	Ibrance	-2.45148	1.79496	4.73415	0.181527	0.887	0.181518	0.887007	10030.6	1760.41	8602.44	9698.28
O=C(C)C=1C(=O)N(C2CCCC2)c2nc(Nc3ncc(N4CCNCC4)cc3)ncc2C=1C	Ibrance	-2.45142	1.79501	4.50351	0.198991	0.861442	0.198997	0.861433	9077.2	1753.36	7590.07	8810.98
O=C(C)C=1C(=O)N(C2CCCC2)c2nc(Nc3ncc(N4CCNCC4)cc3)ncc2C=1C	Ibrance	-2.451	1.79544	5.41921	0.133502	0.8964	0.1335	0.896401	13143.8	1728.85	11608.5	12950.2
O=C(C)C=1C(=O)N(C2CCCC2)c2nc(Nc3ncc(N4CCNCC4)cc3)ncc2C=1C	Ibrance	-2.44947	1.79697	5.28523	0.140336	0.879311	0.140345	0.879306	12501.5	1737.45	10885.7	12379.8
O=C(C)C=1C(=O)N(C2CCCC2)c2nc(Nc3ncc(N4CCNCC4)cc3)ncc2C=1C	Ibrance	-2.44636	1.80007	4.77323	0.154578	0.886977	0.154581	0.886976	10196.8	1544.14	8860.21	9989.24
O=C(C)C=1C(=O)N(C2CCCC2)c2nc(Nc3ncc(N4CCNCC4)cc3)ncc2C=1C	Ibrance	-2.44572	1.80072	5.28768	0.139273	0.881595	0.139277	0.881591	12513.3	1724.81	10917.7	12384.1
O=C(C)C=1C(=O)N(C2CCCC2)c2nc(Nc3ncc(N4CCNCC4)cc3)ncc2C=1C	Ibrance	-2.44425	1.80219	4.82113	0.159865	0.913261	0.159872	0.91327	10402.3	1604.35	9164.9	10035.3
O=C(C)C=1C(=O)N(C2CCCC2)c2nc(Nc3ncc(N4CCNCC4)cc3)ncc2C=1C	Ibrance	-2.44384	1.80259	4.88355	0.151141	0.882474	0.151147	0.882462	10673.6	1586.62	9263.41	10497.2
O=C(C)C=1C(=O)N(C2CCCC2)c2nc(Nc3ncc(N4CCNCC4)cc3)ncc2C=1C	Ibrance	-2.44329	1.80315	5.28125	0.14269	0.881082	0.142703	0.881067	12483.3	1760.48	10869.4	12336.7
O=C(C)C=1C(=O)N(C2CCCC2)c2nc(Nc3ncc(N4CCNCC4)cc3)ncc2C=1C	Ibrance	-2.4416	1.80484	5.40789	0.135478	0.897293	0.135488	0.897279	13088.3	1744.72	11554.5	12877.3
O=C(C)C=1C(=O)N(C2CCCC2)c2nc(Nc3ncc(N4CCNCC4)cc3)ncc2C=1C	Ibrance	-2.43122	1.81521	5.42367	0.134211	0.888045	0.134214	0.888042	13165.1	1747.5	11562.5	13020.2
O=C(C)C=1C(=O)N(C2CCCC2)c2nc(Nc3ncc(N4CCNCC4)cc3)ncc2C=1C	Ibrance	-2.42923	1.8172	4.83844	0.191534	0.849582	0.191537	0.849585	10477.1	1966.32	8721.85	10266
O=C(C)C=1C(=O)N(C2CCCC2)c2nc(Nc3ncc(N4CCNCC4)cc3)ncc2C=1C	Ibrance	-2.42825	1.81818	5.42136	0.133612	0.886961	0.133618	0.886961	13153.9	1739.69	11548.1	13019.9
O=C(C)C=1C(=O)N(C2CCCC2)c2nc(Nc3ncc(N4CCNCC4)cc3)ncc2C=1C	Ibrance	-2.41457	1.83187	5.28011	0.142451	0.880752	0.142451	0.880754	12477.3	1757.02	10863.4	12334.2
O=C(C)C=1C(=O)N(C2CCCC2)c2nc(Nc3ncc(N4CCNCC4)cc3)ncc2C=1C	Ibrance	-2.41036	1.83607	4.43427	0.246837	0.815008	0.246839	0.815003	8799.92	2107.01	6956.84	8535.98
O=C(C)C=1C(=O)N(C2CCCC2)c2nc(Nc3ncc(N4CCNCC4)cc3)ncc2C=1C	Ibrance	-2.40293	1.84351	4.96221	0.175708	0.859161	0.175707	0.859165	11019.9	1903.09	9305.66	10831.1
O=C(C)C=1C(=O)N(C2CCCC2)c2nc(Nc3ncc(N4CCNCC4)cc3)ncc2C=1C	Ibrance	-2.40064	1.84579	4.92406	0.1476	0.880272	0.147605	0.88027	10851.4	1579.71	9420.88	10702.3
O=C(C)C=1C(=O)N(C2CCCC2)c2nc(Nc3ncc(N4CCNCC4)cc3)ncc2C=1C	Ibrance	-2.39924	1.84719	4.52351	0.198283	0.866328	0.198271	0.86634	9157.65	1758.87	7685.36	8871.06
O=C(C)C=1C(=O)N(C2CCCC2)c2nc(Nc3ncc(N4CCNCC4)cc3)ncc2C=1C	Ibrance	-2.39704	1.8494	5.29638	0.137623	0.881888	0.137619	0.881886	12554.2	1711.01	10964.4	12432.9
O=C(C)C=1C(=O)N(C2CCCC2)c2nc(Nc3ncc(N4CCNCC4)cc3)ncc2C=1C	Ibrance	-2.39364	1.85279	4.8253	0.193452	0.848489	0.193463	0.848481	10420.7	1974.61	8660.12	10206.6
O=C(C)C=1C(=O)N(C2CCCC2)c2nc(Nc3ncc(N4CCNCC4)cc3)ncc2C=1C	Ibrance	-2.39142	1.85501	5.43685	0.130795	0.886744	0.130791	0.886746	13229.6	1715.27	11629.3	13114.6
O=C(C)C=1C(=O)N(C2CCCC2)c2nc(Nc3ncc(N4CCNCC4)cc3)ncc2C=1C	Ibrance	-2.3909	1.85553	4.84434	0.188573	0.855638	0.188576	0.855641	10502.9	1937.76	8792.36	10275.8
O=C(C)C=1C(=O)N(C2CCCC2)c2nc(Nc3ncc(N4CCNCC4)cc3)ncc2C=1C	Ibrance	-2.3899	1.85654	5.43265	0.132398	0.888174	0.132404	0.88816	13209.1	1731.15	11612.4	13074.7
O=C(C)C=1C(=O)N(C2CCCC2)c2nc(Nc3ncc(N4CCNCC4)cc3)ncc2C=1C	Ibrance	-2.38797	1.85846	4.50044	0.203168	0.864747	0.203155	0.864762	9064.7	1781.05	7581.35	8766.98
O=C(C)C=1C(=O)N(C2CCCC2)c2nc(Nc3ncc(N4CCNCC4)cc3)ncc2C=1C	Ibrance	-2.38564	1.8608	4.82786	0.154102	0.872344	0.15411	0.872336	10431.4	1586.6	8980.91	10295.2
O=C(C)C=1C(=O)N(C2CCCC2)c2nc(Nc3ncc(N4CCNCC4)cc3)ncc2C=1C	Ibrance	-2.38341	1.86303	5.43753	0.130724	0.88691	0.130716	0.886915	13232.7	1714.61	11633.8	13117.1
O=C(C)C=1C(=O)N(C2CCCC2)c2nc(Nc3ncc(N4CCNCC4)cc3)ncc2C=1C	Ibrance	-2.38156	1.86488	5.43785	0.130828	0.886854	0.130828	0.886855	13234.2	1716.23	11634	13118.2
O=C(C)C=1C(=O)N(C2CCCC2)c2nc(Nc3ncc(N4CCNCC4)cc3)ncc2C=1C	Ibrance	-2.37859	1.86785	5.27475	0.141508	0.879211	0.141514	0.879204	12451.9	1744.05	10835.5	12324.2
O=C(C)C=1C(=O)N(C2CCCC2)c2nc(Nc3ncc(N4CCNCC4)cc3)ncc2C=1C	Ibrance	-2.37356	1.87287	4.76276	0.15513	0.888229	0.155135	0.888232	10152	1541.51	8825.96	9936.55
O=C(C)C=1C(=O)N(C2CCCC2)c2nc(Nc3ncc(N4CCNCC4)cc3)ncc2C=1C	Ibrance	-2.37172	1.87471	5.27592	0.143227	0.887355	0.143231	0.887352	12457.5	1757.42	10887.7	12269.8
O=C(C)C=1C(=O)N(C2CCCC2)c2nc(Nc3ncc(N4CCNCC4)cc3)ncc2C=1C	Ibrance	-2.36373	1.88271	5.43393	0.130955	0.886828	0.130966	0.886822	13214.7	1715.42	11615.8	13098.2
O=C(C)C=1C(=O)N(C2CCCC2)c2nc(Nc3ncc(N4CCNCC4)cc3)ncc2C=1C	Ibrance	-2.36046	1.88598	5.26769	0.145377	0.887081	0.145384	0.887079	12418.6	1776.63	10840.4	12220.3
O=C(C)C=1C(=O)N(C2CCCC2)c2nc(Nc3ncc(N4CCNCC4)cc3)ncc2C=1C	Ibrance	-2.35858	1.88786	5.40991	0.135643	0.887607	0.135651	0.887598	13097.8	1756.31	11492	12947.3
O=C(C)C=1C(=O)N(C2CCCC2)c2nc(Nc3ncc(N4CCNCC4)cc3)ncc2C=1C	Ibrance	-2.35845	1.88799	4.88197	0.17258	0.866272	0.172579	0.866284	10666.7	1805.77	9064.29	10463.4
O=C(C)C=1C(=O)N(C2CCCC2)c2nc(Nc3ncc(N4CCNCC4)cc3)ncc2C=1C	Ibrance	-2.35797	1.88847	4.55487	0.228975	0.823968	0.228981	0.823962	9285.08	2071.28	7453.26	9045.63
O=C(C)C=1C(=O)N(C2CCCC2)c2nc(Nc3ncc(N4CCNCC4)cc3)ncc2C=1C	Ibrance	-2.35324	1.8932	5.28599	0.140161	0.888991	0.14017	0.888982	12505.2	1727.67	10957.2	12325.5
O=C(C)C=1C(=O)N(C2CCCC2)c2nc(Nc3ncc(N4CCNCC4)cc3)ncc2C=1C	Ibrance	-2.35187	1.89456	4.65696	0.171966	0.878669	0.171969	0.878674	9705.78	1627.87	8317.6	9466.08
O=C(C)C=1C(=O)N(C2CCCC2)c2nc(Nc3ncc(N4CCNCC4)cc3)ncc2C=1C	Ibrance	-2.34819	1.89824	5.27527	0.144022	0.887419	0.144018	0.88742	12454.5	1765.91	10881.3	12261.7
O=C(C)C=1C(=O)N(C2CCCC2)c2nc(Nc3ncc(N4CCNCC4)cc3)ncc2C=1C	Ibrance	-2.34411	1.90232	4.86909	0.181119	0.859734	0.181124	0.859729	10610.1	1883.29	8939.25	10397.8
O=C(C)C=1C(=O)N(C2CCCC2)c2nc(Nc3ncc(N4CCNCC4)cc3)ncc2C=1C	Ibrance	-2.33923	1.9072	4.86094	0.152141	0.874323	0.152146	0.874314	10574.7	1587.89	9124.84	10436.6
O=C(C)C=1C(=O)N(C2CCCC2)c2nc(Nc3ncc(N4CCNCC4)cc3)ncc2C=1C	Ibrance	-2.33696	1.90948	5.27533	0.144963	0.889412	0.144974	0.889399	12454.4	1775.07	10889.8	12244
O=C(C)C=1C(=O)N(C2CCCC2)c2nc(Nc3ncc(N4CCNCC4)cc3)ncc2C=1C	Ibrance	-2.33452	1.91192	4.85928	0.157768	0.879801	0.157753	0.879815	10567.7	1636.35	9126.17	10372.8
O=C(C)C=1C(=O)N(C2CCCC2)c2nc(Nc3ncc(N4CCNCC4)cc3)ncc2C=1C	Ibrance	-2.33385	1.91258	5.27734	0.144241	0.889281	0.144233	0.889282	12463.9	1768.08	10901.2	12258.5
O=C(C)C=1C(=O)N(C2CCCC2)c2nc(Nc3ncc(N4CCNCC4)cc3)ncc2C=1C	Ibrance	-2.33299	1.91345	4.49176	0.219784	0.861067	0.219773	0.861066	9029.97	1907.45	7473.34	8679.17
O=C(C)C=1C(=O)N(C2CCCC2)c2nc(Nc3ncc(N4CCNCC4)cc3)ncc2C=1C	Ibrance	-2.33024	1.9162	4.8046	0.159823	0.898203	0.159806	0.898223	10330.9	1604.39	9017.83	10039.6
O=C(C)C=1C(=O)N(C2CCCC2)c2nc(Nc3ncc(N4CCNCC4)cc3)ncc2C=1C	Ibrance	-2.3203	1.92613	5.28534	0.1419	0.891737	0.141906	0.891726	12502	1744.78	10964	12295.3
O=C(C)C=1C(=O)N(C2CCCC2)c2nc(Nc3ncc(N4CCNCC4)cc3)ncc2C=1C	Ibrance	-2.31934	1.92709	4.84428	0.15526	0.899162	0.155253	0.899164	10502.7	1587.39	9193.51	10224.5
O=C(C)C=1C(=O)N(C2CCCC2)c2nc(Nc3ncc(N4CCNCC4)cc3)ncc2C=1C	Ibrance	-2.31593	1.93051	4.8948	0.176269	0.862487	0.176277	0.862491	10722.6	1854.2	9072.28	10518.7
O=C(C)C=1C(=O)N(C2CCCC2)c2nc(Nc3ncc(N4CCNCC4)cc3)ncc2C=1C	Ibrance	-2.31545	1.93098	4.82927	0.16212	0.879483	0.162117	0.87949	10437.5	1657.61	8992.57	10224.7
O=C(C)C=1C(=O)N(C2CCCC2)c2nc(Nc3ncc(N4CCNCC4)cc3)ncc2C=1C	Ibrance	-2.28801	1.95843	4.8682	0.175576	0.864695	0.175581	0.864696	10606.2	1825.48	8990.11	10396.8
O=C(C)C=1C(=O)N(C2CCCC2)c2nc(Nc3ncc(N4CCNCC4)cc3)ncc2C=1C	Ibrance	-2.27231	1.97412	4.86759	0.18716	0.848541	0.187178	0.848525	10603.9	1950.01	8839.89	10417.9
O=C(C)C=1C(=O)N(C2CCCC2)c2nc(Nc3ncc(N4CCNCC4)cc3)ncc2C=1C	Ibrance	-2.27084	1.9756	5.30456	0.137651	0.885566	0.137663	0.885563	12593	1713.68	11023.9	12448.4
O=C(C)C=1C(=O)N(C2CCCC2)c2nc(Nc3ncc(N4CCNCC4)cc3)ncc2C=1C	Ibrance	-2.27047	1.97596	5.43782	0.132544	0.898749	0.132545	0.898749	13234	1727.07	11710.8	13030.1
O=C(C)C=1C(=O)N(C2CCCC2)c2nc(Nc3ncc(N4CCNCC4)cc3)ncc2C=1C	Ibrance	-2.26925	1.97718	5.42839	0.133606	0.896186	0.133604	0.896188	13188.1	1736.12	11645.5	12994.5
O=C(C)C=1C(=O)N(C2CCCC2)c2nc(Nc3ncc(N4CCNCC4)cc3)ncc2C=1C	Ibrance	-2.26435	1.98208	5.2891	0.13933	0.880705	0.139326	0.880707	12520.3	1727.1	10917.3	12396.1
O=C(C)C=1C(=O)N(C2CCCC2)c2nc(Nc3ncc(N4CCNCC4)cc3)ncc2C=1C	Ibrance	-2.26238	1.98406	4.86712	0.151809	0.895932	0.151809	0.89593	10601.7	1571.91	9276.97	10354.6
O=C(C)C=1C(=O)N(C2CCCC2)c2nc(Nc3ncc(N4CCNCC4)cc3)ncc2C=1C	Ibrance	-2.26177	1.98467	5.43138	0.133673	0.897902	0.133677	0.897892	13202.4	1737.44	11670.2	12997.3
O=C(C)C=1C(=O)N(C2CCCC2)c2nc(Nc3ncc(N4CCNCC4)cc3)ncc2C=1C	Ibrance	-2.26057	1.98587	4.70536	0.182632	0.919408	0.182649	0.919412	9908.84	1721.96	8667.98	9427.74
O=C(C)C=1C(=O)N(C2CCCC2)c2nc(Nc3ncc(N4CCNCC4)cc3)ncc2C=1C	Ibrance	-2.25474	1.9917	5.41465	0.133381	0.886635	0.13338	0.886634	13121.7	1732.83	11518.9	12991.7
O=C(C)C=1C(=O)N(C2CCCC2)c2nc(Nc3ncc(N4CCNCC4)cc3)ncc2C=1C	Ibrance	-2.25143	1.995	5.2523	0.150763	0.890022	0.150771	0.890021	12346.2	1824.25	10768.8	12099.5
O=C(C)C=1C(=O)N(C2CCCC2)c2nc(Nc3ncc(N4CCNCC4)cc3)ncc2C=1C	Ibrance	-2.24833	1.9981	4.6434	0.220056	0.845607	0.220061	0.845588	9649.84	2056.06	7900.46	9343.16
O=C(C)C=1C(=O)N(C2CCCC2)c2nc(Nc3ncc(N4CCNCC4)cc3)ncc2C=1C	Ibrance	-2.24372	2.00272	4.89881	0.175154	0.867207	0.175166	0.867202	10740.4	1842.33	9120.91	10517.6
O=C(C)C=1C(=O)N(C2CCCC2)c2nc(Nc3ncc(N4CCNCC4)cc3)ncc2C=1C	Ibrance	-2.24245	2.00398	4.56454	0.231906	0.819168	0.231903	0.819185	9324.32	2108.48	7448.09	9092.07
O=C(C)C=1C(=O)N(C2CCCC2)c2nc(Nc3ncc(N4CCNCC4)cc3)ncc2C=1C	Ibrance	-2.23837	2.00806	4.74463	0.165129	0.868808	0.165118	0.868821	10074.9	1635.79	8607.22	9906.78
O=C(C)C=1C(=O)N(C2CCCC2)c2nc(Nc3ncc(N4CCNCC4)cc3)ncc2C=1C	Ibrance	-2.23329	2.01314	4.71617	0.204853	0.847109	0.204846	0.847112	9954.06	1987.42	8218.69	9702.02
O=C(C)C=1C(=O)N(C2CCCC2)c2nc(Nc3ncc(N4CCNCC4)cc3)ncc2C=1C	Ibrance	-2.23262	2.01381	5.43297	0.133145	0.896586	0.133147	0.896587	13210.1	1733.12	11670.5	13016.6
O=C(C)C=1C(=O)N(C2CCCC2)c2nc(Nc3ncc(N4CCNCC4)cc3)ncc2C=1C	Ibrance	-2.23188	2.01455	4.83547	0.188838	0.858377	0.188843	0.858367	10464.6	1930.59	8775.31	10223.3
O=C(C)C=1C(=O)N(C2CCCC2)c2nc(Nc3ncc(N4CCNCC4)cc3)ncc2C=1C	Ibrance	-2.22824	2.0182	4.42534	0.214988	0.859673	0.214981	0.85969	8764.86	1816.46	7263.86	8449.39
O=C(C)C=1C(=O)N(C2CCCC2)c2nc(Nc3ncc(N4CCNCC4)cc3)ncc2C=1C	Ibrance	-2.22804	2.0184	4.42986	0.21429	0.859845	0.214288	0.859843	8782.38	1814.7	7281.57	8468.5
O=C(C)C=1C(=O)N(C2CCCC2)c2nc(Nc3ncc(N4CCNCC4)cc3)ncc2C=1C	Ibrance	-2.22242	2.02402	4.84653	0.177928	0.863782	0.177912	0.863801	10512	1832.01	8894.77	10297.2
O=C(C)C=1C(=O)N(C2CCCC2)c2nc(Nc3ncc(N4CCNCC4)cc3)ncc2C=1C	Ibrance	-2.22238	2.02405	4.80398	0.191208	0.856003	0.191201	0.856011	10328.6	1929.29	8637.47	10090.4
O=C(C)C=1C(=O)N(C2CCCC2)c2nc(Nc3ncc(N4CCNCC4)cc3)ncc2C=1C	Ibrance	-2.20902	2.03742	4.92798	0.175709	0.848791	0.175707	0.8488	10868.8	1886.6	9113.73	10737.2
O=C(C)C=1C(=O)N(C2CCCC2)c2nc(Nc3ncc(N4CCNCC4)cc3)ncc2C=1C	Ibrance	-2.20727	2.03917	5.29905	0.13775	0.882301	0.137746	0.882304	12567.4	1713.92	10978.2	12442.6
O=C(C)C=1C(=O)N(C2CCCC2)c2nc(Nc3ncc(N4CCNCC4)cc3)ncc2C=1C	Ibrance	-2.20595	2.04048	4.60276	0.229717	0.826035	0.229716	0.826053	9481.55	2118.98	7619.78	9224.33
O=C(C)C=1C(=O)N(C2CCCC2)c2nc(Nc3ncc(N4CCNCC4)cc3)ncc2C=1C	Ibrance	-2.20325	2.04319	4.80235	0.150435	0.8948	0.150446	0.894795	10321.8	1518.52	9031.55	10093.4
O=C(C)C=1C(=O)N(C2CCCC2)c2nc(Nc3ncc(N4CCNCC4)cc3)ncc2C=1C	Ibrance	-2.20158	2.04485	4.82271	0.18783	0.853902	0.187824	0.853908	10409	1915.1	8706.66	10196.3
O=C(C)C=1C(=O)N(C2CCCC2)c2nc(Nc3ncc(N4CCNCC4)cc3)ncc2C=1C	Ibrance	-2.19977	2.04667	5.28688	0.140816	0.881317	0.140823	0.881312	12509.5	1742.35	10904.1	12372.6
O=C(C)C=1C(=O)N(C2CCCC2)c2nc(Nc3ncc(N4CCNCC4)cc3)ncc2C=1C	Ibrance	-2.19957	2.04687	4.55238	0.21428	0.870699	0.214279	0.870707	9275.05	1906.44	7746.67	8896.99
O=C(C)C=1C(=O)N(C2CCCC2)c2nc(Nc3ncc(N4CCNCC4)cc3)ncc2C=1C	Ibrance	-2.19697	2.04946	4.87361	0.176964	0.85911	0.176974	0.859099	10630	1847.9	8970.4	10441.6
O=C(C)C=1C(=O)N(C2CCCC2)c2nc(Nc3ncc(N4CCNCC4)cc3)ncc2C=1C	Ibrance	-2.19565	2.05079	4.86298	0.186802	0.847149	0.186793	0.847163	10584.2	1944.04	8816.84	10407.5
O=C(C)C=1C(=O)N(C2CCCC2)c2nc(Nc3ncc(N4CCNCC4)cc3)ncc2C=1C	Ibrance	-2.19203	2.0544	4.83778	0.174013	0.86606	0.174014	0.866058	10474.2	1786.85	8893.06	10268.4
O=C(C)C=1C(=O)N(C2CCCC2)c2nc(Nc3ncc(N4CCNCC4)cc3)ncc2C=1C	Ibrance	-2.18907	2.05737	4.94386	0.174116	0.859729	0.174093	0.859743	10938.8	1872.69	9248.1	10756.8
O=C(C)C=1C(=O)N(C2CCCC2)c2nc(Nc3ncc(N4CCNCC4)cc3)ncc2C=1C	Ibrance	-2.17998	2.06645	4.79494	0.160137	0.889576	0.16014	0.889574	10289.7	1607.82	8931.42	10040.1
O=C(C)C=1C(=O)N(C2CCCC2)c2nc(Nc3ncc(N4CCNCC4)cc3)ncc2C=1C	Ibrance	-2.1788	2.06763	4.77464	0.16438	0.875845	0.164387	0.875839	10202.5	1644.09	8759.53	10001.3
O=C(C)C=1C(=O)N(C2CCCC2)c2nc(Nc3ncc(N4CCNCC4)cc3)ncc2C=1C	Ibrance	-2.17771	2.06872	5.44915	0.131401	0.898662	0.1314	0.898667	13289	1720.32	11765.5	13092.2
O=C(C)C=1C(=O)N(C2CCCC2)c2nc(Nc3ncc(N4CCNCC4)cc3)ncc2C=1C	Ibrance	-2.17295	2.07349	4.84503	0.187004	0.854757	0.187005	0.854748	10505.8	1924.47	8796.21	10291
O=C(C)C=1C(=O)N(C2CCCC2)c2nc(Nc3ncc(N4CCNCC4)cc3)ncc2C=1C	Ibrance	-2.1722	2.07424	4.68666	0.202162	0.848989	0.202169	0.848979	9830.33	1937.83	8137.63	9585.2
O=C(C)C=1C(=O)N(C2CCCC2)c2nc(Nc3ncc(N4CCNCC4)cc3)ncc2C=1C	Ibrance	-2.16986	2.07657	4.80478	0.188031	0.85	0.188029	0.850003	10332.2	1906.51	8618.55	10139.4
O=C(C)C=1C(=O)N(C2CCCC2)c2nc(Nc3ncc(N4CCNCC4)cc3)ncc2C=1C	Ibrance	-2.16938	2.07705	5.43941	0.131404	0.888355	0.131411	0.888351	13241.8	1723.09	11648.3	13112.3
O=C(C)C=1C(=O)N(C2CCCC2)c2nc(Nc3ncc(N4CCNCC4)cc3)ncc2C=1C	Ibrance	-2.16874	2.07769	4.58503	0.189383	0.865769	0.189374	0.865789	9408.45	1733.9	7927.09	9155.92
O=C(C)C=1C(=O)N(C2CCCC2)c2nc(Nc3ncc(N4CCNCC4)cc3)ncc2C=1C	Ibrance	-2.16237	2.08407	5.436	0.131912	0.8873	0.131912	0.887303	13224.7	1727.89	11622.6	13098.8
O=C(C)C=1C(=O)N(C2CCCC2)c2nc(Nc3ncc(N4CCNCC4)cc3)ncc2C=1C	Ibrance	-2.15782	2.08861	4.656	0.21999	0.828823	0.220004	0.828816	9702.14	2083.65	7849.68	9470.96
O=C(C)C=1C(=O)N(C2CCCC2)c2nc(Nc3ncc(N4CCNCC4)cc3)ncc2C=1C	Ibrance	-2.15383	2.0926	4.52625	0.22156	0.888795	0.221561	0.888796	9168.69	1925.2	7722.95	8689.23
O=C(C)C=1C(=O)N(C2CCCC2)c2nc(Nc3ncc(N4CCNCC4)cc3)ncc2C=1C	Ibrance	-2.15141	2.09502	5.43425	0.13201	0.887275	0.132016	0.88727	13216.7	1728.15	11614.8	13090.5
O=C(C)C=1C(=O)N(C2CCCC2)c2nc(Nc3ncc(N4CCNCC4)cc3)ncc2C=1C	Ibrance	-2.14671	2.09972	5.44611	0.130961	0.887791	0.130968	0.887781	13274.6	1722.4	11675.5	13151.3
O=C(C)C=1C(=O)N(C2CCCC2)c2nc(Nc3ncc(N4CCNCC4)cc3)ncc2C=1C	Ibrance	-2.1365	2.10994	4.85794	0.185363	0.854107	0.185376	0.8541	10562.1	1920.07	8846.48	10357.7
O=C(C)C=1C(=O)N(C2CCCC2)c2nc(Nc3ncc(N4CCNCC4)cc3)ncc2C=1C	Ibrance	-2.13306	2.11338	4.90015	0.173367	0.850616	0.17338	0.850605	10746.1	1841.07	9032.33	10618.7
O=C(C)C=1C(=O)N(C2CCCC2)c2nc(Nc3ncc(N4CCNCC4)cc3)ncc2C=1C	Ibrance	-2.10978	2.13666	4.86395	0.151444	0.886067	0.151444	0.886064	10587.9	1573.95	9208.83	10393
O=C(C)C=1C(=O)N(C2CCCC2)c2nc(Nc3ncc(N4CCNCC4)cc3)ncc2C=1C	Ibrance	-2.10891	2.13752	4.5885	0.216336	0.840993	0.216336	0.840996	9422.69	1981.66	7703.61	9160.11
O=C(C)C=1C(=O)N(C2CCCC2)c2nc(Nc3ncc(N4CCNCC4)cc3)ncc2C=1C	Ibrance	-2.09821	2.14822	5.45269	0.131638	0.893727	0.131637	0.89372	13306.7	1729.73	11743.6	13140.1
O=C(C)C=1C(=O)N(C2CCCC2)c2nc(Nc3ncc(N4CCNCC4)cc3)ncc2C=1C	Ibrance	-2.08268	2.16376	4.82426	0.178954	0.864286	0.178968	0.864277	10416	1824.67	8811.77	10195.5
O=C(C)C=1C(=O)N(C2CCCC2)c2nc(Nc3ncc(N4CCNCC4)cc3)ncc2C=1C	Ibrance	-2.05495	2.19149	5.26983	0.144334	0.879002	0.144338	0.878997	12428.9	1773.27	10798.9	12285.5
O=C(C)C=1C(=O)N(C2CCCC2)c2nc(Nc3ncc(N4CCNCC4)cc3)ncc2C=1C	Ibrance	-2.0501	2.19634	4.88449	0.178279	0.852764	0.178281	0.852762	10677.5	1874.5	8966.19	10514.3
O=C(C)C=1C(=O)N(C2CCCC2)c2nc(Nc3ncc(N4CCNCC4)cc3)ncc2C=1C	Ibrance	-2.04933	2.1971	4.85704	0.172378	0.869641	0.172379	0.869635	10557.9	1782.52	8992.62	10340.7
O=C(C)C=1C(=O)N(C2CCCC2)c2nc(Nc3ncc(N4CCNCC4)cc3)ncc2C=1C	Ibrance	-2.0479	2.19854	5.27426	0.143301	0.879318	0.143311	0.879318	12449.8	1764.22	10824.8	12310.5
O=C(C)C=1C(=O)N(C2CCCC2)c2nc(Nc3ncc(N4CCNCC4)cc3)ncc2C=1C	Ibrance	-2.03416	2.21227	5.46072	0.130049	0.890607	0.130054	0.890603	13345.7	1717.91	11764.2	13209.2
O=C(C)C=1C(=O)N(C2CCCC2)c2nc(Nc3ncc(N4CCNCC4)cc3)ncc2C=1C	Ibrance	-2.02536	2.22107	5.25897	0.144366	0.878275	0.144374	0.878267	12377.5	1766.99	10749.1	12239
O=C(C)C=1C(=O)N(C2CCCC2)c2nc(Nc3ncc(N4CCNCC4)cc3)ncc2C=1C	Ibrance	-2.02445	2.22198	4.91229	0.172719	0.864748	0.172724	0.864735	10799.9	1831.1	9167.33	10601.3
O=C(C)C=1C(=O)N(C2CCCC2)c2nc(Nc3ncc(N4CCNCC4)cc3)ncc2C=1C	Ibrance	-2.00772	2.23872	5.08955	0.173482	0.871136	0.173503	0.871122	11593.2	1967.55	9878.67	11340.2
O=C(C)C=1C(=O)N(C2CCCC2)c2nc(Nc3ncc(N4CCNCC4)cc3)ncc2C=1C	Ibrance	-2.00389	2.24255	5.08978	0.173282	0.870986	0.173291	0.870981	11594.2	1965.66	9879.65	11343.1
O=C(C)C=1C(=O)N(C2CCCC2)c2nc(Nc3ncc(N4CCNCC4)cc3)ncc2C=1C	Ibrance	-1.99976	2.24668	4.83151	0.187572	0.853375	0.187572	0.853368	10447.5	1920.36	8736.76	10238
O=C(C)C=1C(=O)N(C2CCCC2)c2nc(Nc3ncc(N4CCNCC4)cc3)ncc2C=1C	Ibrance	-1.99886	2.24758	4.54396	0.238945	0.816092	0.238941	0.8161	9240.95	2148.9	7339.55	8993.44
O=C(C)C=1C(=O)N(C2CCCC2)c2nc(Nc3ncc(N4CCNCC4)cc3)ncc2C=1C	Ibrance	-1.99725	2.24919	5.26085	0.148155	0.88829	0.14816	0.888286	12386.3	1802.31	10805.7	12164.6
O=C(C)C=1C(=O)N(C2CCCC2)c2nc(Nc3ncc(N4CCNCC4)cc3)ncc2C=1C	Ibrance	-1.98831	2.25813	5.08625	0.171758	0.869965	0.171762	0.869953	11578	1948.03	9866.53	11341.4
O=C(C)C=1C(=O)N(C2CCCC2)c2nc(Nc3ncc(N4CCNCC4)cc3)ncc2C=1C	Ibrance	-1.98274	2.26369	5.10904	0.166772	0.881529	0.166775	0.881528	11682.1	1902.34	10055.3	11406.6
O=C(C)C=1C(=O)N(C2CCCC2)c2nc(Nc3ncc(N4CCNCC4)cc3)ncc2C=1C	Ibrance	-1.98216	2.26428	4.38178	0.25517	0.807918	0.255156	0.807933	8592.91	2125.48	6730.19	8330.14
O=C(C)C=1C(=O)N(C2CCCC2)c2nc(Nc3ncc(N4CCNCC4)cc3)ncc2C=1C	Ibrance	-1.97292	2.27352	5.08985	0.171373	0.869472	0.171366	0.869475	11594.5	1947.14	9879.36	11362.4
O=C(C)C=1C(=O)N(C2CCCC2)c2nc(Nc3ncc(N4CCNCC4)cc3)ncc2C=1C	Ibrance	-1.96696	2.27948	4.66263	0.19333	0.89112	0.19333	0.89112	9730	1804.89	8319.31	9335.8
O=C(C)C=1C(=O)N(C2CCCC2)c2nc(Nc3ncc(N4CCNCC4)cc3)ncc2C=1C	Ibrance	-1.96357	2.28286	4.8212	0.19121	0.854476	0.191202	0.854481	10402.6	1944.58	8690.34	10170.3
O=C(C)C=1C(=O)N(C2CCCC2)c2nc(Nc3ncc(N4CCNCC4)cc3)ncc2C=1C	Ibrance	-1.96061	2.28582	5.2848	0.141703	0.888938	0.141703	0.888933	12499.6	1744.5	10943.7	12311
O=C(C)C=1C(=O)N(C2CCCC2)c2nc(Nc3ncc(N4CCNCC4)cc3)ncc2C=1C	Ibrance	-1.94705	2.29939	4.97183	0.168734	0.860054	0.168733	0.860061	11062.8	1840.16	9379.64	10905.8
O=C(C)C=1C(=O)N(C2CCCC2)c2nc(Nc3ncc(N4CCNCC4)cc3)ncc2C=1C	Ibrance	-1.933	2.31344	5.23237	0.156539	0.881681	0.156536	0.881683	12253.3	1882.12	10600.9	12023.5
O=C(C)C=1C(=O)N(C2CCCC2)c2nc(Nc3ncc(N4CCNCC4)cc3)ncc2C=1C	Ibrance	-1.93275	2.31369	5.10169	0.167335	0.872977	0.167337	0.872979	11648.2	1910.66	9967.73	11418.1
O=C(C)C=1C(=O)N(C2CCCC2)c2nc(Nc3ncc(N4CCNCC4)cc3)ncc2C=1C	Ibrance	-1.932	2.31444	5.23019	0.157855	0.882741	0.157851	0.882737	12243	1894.13	10592.4	11999.5
O=C(C)C=1C(=O)N(C2CCCC2)c2nc(Nc3ncc(N4CCNCC4)cc3)ncc2C=1C	Ibrance	-1.93191	2.31453	5.2366	0.156065	0.882154	0.156079	0.882144	12273.1	1879.65	10623.6	12043
O=C(C)C=1C(=O)N(C2CCCC2)c2nc(Nc3ncc(N4CCNCC4)cc3)ncc2C=1C	Ibrance	-1.92477	2.32167	5.23623	0.156037	0.887622	0.156038	0.887624	12271.1	1873.85	10659.4	12008.9
O=C(C)C=1C(=O)N(C2CCCC2)c2nc(Nc3ncc(N4CCNCC4)cc3)ncc2C=1C	Ibrance	-1.92375	2.32269	5.2297	0.157309	0.882271	0.157307	0.882277	12240.3	1888.1	10589.7	12002.7
O=C(C)C=1C(=O)N(C2CCCC2)c2nc(Nc3ncc(N4CCNCC4)cc3)ncc2C=1C	Ibrance	-1.92309	2.32335	4.87602	0.172677	0.866671	0.172678	0.866672	10640.4	1801.9	9043.79	10435.1
O=C(C)C=1C(=O)N(C2CCCC2)c2nc(Nc3ncc(N4CCNCC4)cc3)ncc2C=1C	Ibrance	-1.91499	2.33145	4.69572	0.166199	0.902402	0.166202	0.9024	9868.24	1585.73	8609.78	9540.98
O=C(C)C=1C(=O)N(C2CCCC2)c2nc(Nc3ncc(N4CCNCC4)cc3)ncc2C=1C	Ibrance	-1.90674	2.3397	5.11338	0.166308	0.870849	0.166311	0.870847	11702.2	1910.71	10005	11488.8
O=C(C)C=1C(=O)N(C2CCCC2)c2nc(Nc3ncc(N4CCNCC4)cc3)ncc2C=1C	Ibrance	-1.90559	2.34085	4.51772	0.189672	0.86981	0.189674	0.869818	9134.43	1682.52	7715.77	8870.56
O=C(C)C=1C(=O)N(C2CCCC2)c2nc(Nc3ncc(N4CCNCC4)cc3)ncc2C=1C	Ibrance	-1.90544	2.341	4.68506	0.165465	0.899979	0.16548	0.899977	9823.58	1574.09	8560.82	9512.27
O=C(C)C=1C(=O)N(C2CCCC2)c2nc(Nc3ncc(N4CCNCC4)cc3)ncc2C=1C	Ibrance	-1.89665	2.34978	4.46725	0.241867	0.818883	0.241868	0.818888	8931.5	2096.55	7098.27	8668.17
O=C(C)C=1C(=O)N(C2CCCC2)c2nc(Nc3ncc(N4CCNCC4)cc3)ncc2C=1C	Ibrance	-1.89454	2.35189	4.76592	0.199432	0.848713	0.199446	0.848702	10165.3	1979.76	8424.5	9926.32
O=C(C)C=1C(=O)N(C2CCCC2)c2nc(Nc3ncc(N4CCNCC4)cc3)ncc2C=1C	Ibrance	-1.88459	2.36184	5.42022	0.133757	0.895226	0.133757	0.895222	13148.2	1733.54	11602.4	12960.4
O=C(C)C=1C(=O)N(C2CCCC2)c2nc(Nc3ncc(N4CCNCC4)cc3)ncc2C=1C	Ibrance	-1.8797	2.36673	4.9287	0.168849	0.867967	0.168854	0.867961	10871.7	1802.55	9265.65	10675.2
O=C(C)C=1C(=O)N(C2CCCC2)c2nc(Nc3ncc(N4CCNCC4)cc3)ncc2C=1C	Ibrance	-1.8743	2.37214	4.6052	0.226471	0.85182	0.226461	0.851826	9491.42	2068.47	7780.48	9133.89
O=C(C)C=1C(=O)N(C2CCCC2)c2nc(Nc3ncc(N4CCNCC4)cc3)ncc2C=1C	Ibrance	-1.868	2.37843	4.64099	0.216442	0.851282	0.216429	0.851287	9639.45	2017.93	7937.2	9323.77
O=C(C)C=1C(=O)N(C2CCCC2)c2nc(Nc3ncc(N4CCNCC4)cc3)ncc2C=1C	Ibrance	-1.86637	2.38007	4.58704	0.217872	0.881038	0.217872	0.881036	9417.09	1955.03	7905.82	8973.32
O=C(C)C=1C(=O)N(C2CCCC2)c2nc(Nc3ncc(N4CCNCC4)cc3)ncc2C=1C	Ibrance	-1.85888	2.38756	5.23455	0.15156	0.885694	0.151559	0.885696	12262.9	1824.56	10662.6	12038.7
O=C(C)C=1C(=O)N(C2CCCC2)c2nc(Nc3ncc(N4CCNCC4)cc3)ncc2C=1C	Ibrance	-1.85771	2.38873	4.92237	0.177389	0.871392	0.177379	0.871396	10843.6	1877.63	9224.12	10585.5
O=C(C)C=1C(=O)N(C2CCCC2)c2nc(Nc3ncc(N4CCNCC4)cc3)ncc2C=1C	Ibrance	-1.85334	2.3931	5.28576	0.140175	0.888795	0.140185	0.888782	12503.9	1727.84	10954.6	12325.4
O=C(C)C=1C(=O)N(C2CCCC2)c2nc(Nc3ncc(N4CCNCC4)cc3)ncc2C=1C	Ibrance	-1.85217	2.39427	5.28205	0.142588	0.891235	0.142584	0.891245	12486.4	1750.74	10943.3	12278.7
O=C(C)C=1C(=O)N(C2CCCC2)c2nc(Nc3ncc(N4CCNCC4)cc3)ncc2C=1C	Ibrance	-1.85194	2.39449	5.29188	0.13995	0.889803	0.139948	0.889803	12532.9	1728.24	10988.3	12349.2
O=C(C)C=1C(=O)N(C2CCCC2)c2nc(Nc3ncc(N4CCNCC4)cc3)ncc2C=1C	Ibrance	-1.84769	2.39874	5.16173	0.147979	0.88666	0.147987	0.886654	11924.1	1734.58	10392.6	11721.1
O=C(C)C=1C(=O)N(C2CCCC2)c2nc(Nc3ncc(N4CCNCC4)cc3)ncc2C=1C	Ibrance	-1.84576	2.40068	4.93419	0.168865	0.864702	0.168871	0.864694	10896	1809.65	9266.23	10716.2
O=C(C)C=1C(=O)N(C2CCCC2)c2nc(Nc3ncc(N4CCNCC4)cc3)ncc2C=1C	Ibrance	-1.84366	2.40278	5.28314	0.140329	0.879246	0.140345	0.879234	12491.5	1736.12	10876.5	12370.4
O=C(C)C=1C(=O)N(C2CCCC2)c2nc(Nc3ncc(N4CCNCC4)cc3)ncc2C=1C	Ibrance	-1.84138	2.40506	5.16319	0.148984	0.886394	0.148993	0.886386	11931.2	1746.76	10391.8	11723.8
O=C(C)C=1C(=O)N(C2CCCC2)c2nc(Nc3ncc(N4CCNCC4)cc3)ncc2C=1C	Ibrance	-1.83715	2.40928	5.16404	0.148891	0.886	0.148894	0.885987	11935.3	1746.64	10393.2	11730.7
O=C(C)C=1C(=O)N(C2CCCC2)c2nc(Nc3ncc(N4CCNCC4)cc3)ncc2C=1C	Ibrance	-1.83502	2.41141	5.27715	0.143487	0.891713	0.143508	0.891692	12463.6	1757.69	10921.5	12248
O=C(C)C=1C(=O)N(C2CCCC2)c2nc(Nc3ncc(N4CCNCC4)cc3)ncc2C=1C	Ibrance	-1.83303	2.4134	4.81769	0.185842	0.851661	0.185842	0.851661	10387.6	1894.92	8683.88	10196.4
O=C(C)C=1C(=O)N(C2CCCC2)c2nc(Nc3ncc(N4CCNCC4)cc3)ncc2C=1C	Ibrance	-1.82794	2.41849	5.15544	0.15301	0.882049	0.153009	0.882049	11895.2	1788.72	10311.4	11690.3
O=C(C)C=1C(=O)N(C2CCCC2)c2nc(Nc3ncc(N4CCNCC4)cc3)ncc2C=1C	Ibrance	-1.82269	2.42374	5.16392	0.148005	0.885944	0.148011	0.885941	11934.3	1736.92	10396.6	11735.1
O=C(C)C=1C(=O)N(C2CCCC2)c2nc(Nc3ncc(N4CCNCC4)cc3)ncc2C=1C	Ibrance	-1.82154	2.42489	4.89915	0.171023	0.864561	0.171024	0.864567	10741.7	1804.98	9124.56	10553.9
O=C(C)C=1C(=O)N(C2CCCC2)c2nc(Nc3ncc(N4CCNCC4)cc3)ncc2C=1C	Ibrance	-1.81628	2.43016	4.83076	0.176651	0.864689	0.176657	0.864681	10444.1	1807.67	8847.97	10232.6
O=C(C)C=1C(=O)N(C2CCCC2)c2nc(Nc3ncc(N4CCNCC4)cc3)ncc2C=1C	Ibrance	-1.81332	2.43311	5.29548	0.138349	0.888507	0.138347	0.888511	12549.8	1713.22	11002.9	12383.5
O=C(C)C=1C(=O)N(C2CCCC2)c2nc(Nc3ncc(N4CCNCC4)cc3)ncc2C=1C	Ibrance	-1.80732	2.43911	5.15592	0.14896	0.887536	0.148961	0.887532	11897.5	1740.51	10370.2	11684.3
O=C(C)C=1C(=O)N(C2CCCC2)c2nc(Nc3ncc(N4CCNCC4)cc3)ncc2C=1C	Ibrance	-1.80669	2.43975	4.77368	0.15789	0.911364	0.157901	0.911353	10198.7	1556.49	8983.53	9857.35
O=C(C)C=1C(=O)N(C2CCCC2)c2nc(Nc3ncc(N4CCNCC4)cc3)ncc2C=1C	Ibrance	-1.80658	2.43986	4.79622	0.15219	0.891478	0.152186	0.891493	10295.1	1533.29	8981.88	10075.1
O=C(C)C=1C(=O)N(C2CCCC2)c2nc(Nc3ncc(N4CCNCC4)cc3)ncc2C=1C	Ibrance	-1.80636	2.44007	4.79693	0.201898	0.850204	0.201885	0.85022	10298.2	2026.26	8533.43	10036.7
O=C(C)C=1C(=O)N(C2CCCC2)c2nc(Nc3ncc(N4CCNCC4)cc3)ncc2C=1C	Ibrance	-1.80598	2.44045	4.80313	0.152604	0.892585	0.152599	0.892594	10325.1	1540.79	9012.51	10097
O=C(C)C=1C(=O)N(C2CCCC2)c2nc(Nc3ncc(N4CCNCC4)cc3)ncc2C=1C	Ibrance	-1.79979	2.44665	5.08275	0.172764	0.870875	0.172787	0.870859	11562	1955.1	9853.85	11315.1
O=C(C)C=1C(=O)N(C2CCCC2)c2nc(Nc3ncc(N4CCNCC4)cc3)ncc2C=1C	Ibrance	-1.79877	2.44766	5.3098	0.143118	0.888797	0.143121	0.888798	12617.8	1777.5	11038.5	12419.6
O=C(C)C=1C(=O)N(C2CCCC2)c2nc(Nc3ncc(N4CCNCC4)cc3)ncc2C=1C	Ibrance	-1.79684	2.4496	5.30687	0.143594	0.889751	0.143599	0.889744	12604.1	1780.25	11030.5	12397.4
O=C(C)C=1C(=O)N(C2CCCC2)c2nc(Nc3ncc(N4CCNCC4)cc3)ncc2C=1C	Ibrance	-1.79634	2.4501	5.0928	0.170989	0.870141	0.170981	0.870137	11608.1	1944.78	9897.17	11374.3
O=C(C)C=1C(=O)N(C2CCCC2)c2nc(Nc3ncc(N4CCNCC4)cc3)ncc2C=1C	Ibrance	-1.79536	2.45108	5.30926	0.142682	0.888563	0.14268	0.888564	12615.7	1772.32	11037.4	12421.6
O=C(C)C=1C(=O)N(C2CCCC2)c2nc(Nc3ncc(N4CCNCC4)cc3)ncc2C=1C	Ibrance	-1.79506	2.45138	5.30918	0.143401	0.888848	0.143405	0.888846	12615.7	1780.45	11035.5	12415.5
O=C(C)C=1C(=O)N(C2CCCC2)c2nc(Nc3ncc(N4CCNCC4)cc3)ncc2C=1C	Ibrance	-1.7909	2.45554	4.78702	0.157302	0.892083	0.157302	0.892085	10255.8	1574.39	8928.59	10008.7
O=C(C)C=1C(=O)N(C2CCCC2)c2nc(Nc3ncc(N4CCNCC4)cc3)ncc2C=1C	Ibrance	-1.78797	2.45847	5.09446	0.169959	0.872274	0.169973	0.872258	11615.2	1933.45	9921.99	11375.1
O=C(C)C=1C(=O)N(C2CCCC2)c2nc(Nc3ncc(N4CCNCC4)cc3)ncc2C=1C	Ibrance	-1.78795	2.45848	5.10032	0.166073	0.879981	0.166071	0.879986	11642.3	1889.92	10014.4	11380.2
O=C(C)C=1C(=O)N(C2CCCC2)c2nc(Nc3ncc(N4CCNCC4)cc3)ncc2C=1C	Ibrance	-1.78109	2.46535	5.30828	0.142785	0.889623	0.142791	0.889618	12610.9	1772.01	11040	12409.8
O=C(C)C=1C(=O)N(C2CCCC2)c2nc(Nc3ncc(N4CCNCC4)cc3)ncc2C=1C	Ibrance	-1.77993	2.4665	4.77349	0.158399	0.917835	0.15839	0.917848	10197.8	1555.92	9016.37	9823.38
O=C(C)C=1C(=O)N(C2CCCC2)c2nc(Nc3ncc(N4CCNCC4)cc3)ncc2C=1C	Ibrance	-1.77347	2.47297	5.09269	0.172749	0.871306	0.172751	0.871305	11607.5	1961.98	9895.65	11357.3
O=C(C)C=1C(=O)N(C2CCCC2)c2nc(Nc3ncc(N4CCNCC4)cc3)ncc2C=1C	Ibrance	-1.77315	2.47329	5.08892	0.174183	0.870894	0.174185	0.87089	11590.2	1974.35	9871.32	11334.8
O=C(C)C=1C(=O)N(C2CCCC2)c2nc(Nc3ncc(N4CCNCC4)cc3)ncc2C=1C	Ibrance	-1.77068	2.47576	4.80534	0.161791	0.910683	0.161779	0.91069	10334.4	1613.43	9082.36	9973.05
O=C(C)C=1C(=O)N(C2CCCC2)c2nc(Nc3ncc(N4CCNCC4)cc3)ncc2C=1C	Ibrance	-1.76768	2.47875	5.4284	0.132996	0.887021	0.132988	0.887029	13188.1	1736.47	11582.3	13057.4
O=C(C)C=1C(=O)N(C2CCCC2)c2nc(Nc3ncc(N4CCNCC4)cc3)ncc2C=1C	Ibrance	-1.76509	2.48135	5.30958	0.142617	0.888695	0.142628	0.888683	12617.2	1771.84	11039.9	12422.7
O=C(C)C=1C(=O)N(C2CCCC2)c2nc(Nc3ncc(N4CCNCC4)cc3)ncc2C=1C	Ibrance	-1.75995	2.48649	4.77092	0.157654	0.912878	0.157653	0.912866	10186.7	1551.27	8982.41	9839.79
O=C(C)C=1C(=O)N(C2CCCC2)c2nc(Nc3ncc(N4CCNCC4)cc3)ncc2C=1C	Ibrance	-1.75359	2.49285	4.77881	0.163021	0.920873	0.163015	0.920882	10220.7	1599.05	9033.12	9809.21
O=C(C)C=1C(=O)N(C2CCCC2)c2nc(Nc3ncc(N4CCNCC4)cc3)ncc2C=1C	Ibrance	-1.7491	2.49733	5.10766	0.167149	0.882214	0.167151	0.882218	11675.4	1904.54	10052.1	11394.2
O=C(C)C=1C(=O)N(C2CCCC2)c2nc(Nc3ncc(N4CCNCC4)cc3)ncc2C=1C	Ibrance	-1.74078	2.50566	4.81148	0.178949	0.864579	0.178955	0.864572	10360.3	1814.54	8766.45	10139.6
O=C(C)C=1C(=O)N(C2CCCC2)c2nc(Nc3ncc(N4CCNCC4)cc3)ncc2C=1C	Ibrance	-1.73795	2.50849	5.44521	0.131082	0.89403	0.131086	0.894031	13269.8	1717.91	11716.5	13105.2
O=C(C)C=1C(=O)N(C2CCCC2)c2nc(Nc3ncc(N4CCNCC4)cc3)ncc2C=1C	Ibrance	-1.72576	2.52067	5.41165	0.136777	0.887569	0.136787	0.887565	13106.8	1771.27	11493.2	12949.1
O=C(C)C=1C(=O)N(C2CCCC2)c2nc(Nc3ncc(N4CCNCC4)cc3)ncc2C=1C	Ibrance	-1.72326	2.52318	5.29348	0.138564	0.881178	0.138571	0.881169	12540.3	1720.73	10942.1	12417.7
O=C(C)C=1C(=O)N(C2CCCC2)c2nc(Nc3ncc(N4CCNCC4)cc3)ncc2C=1C	Ibrance	-1.72297	2.52347	5.08252	0.170399	0.876721	0.170397	0.876717	11561.2	1924.65	9902.6	11295.1
O=C(C)C=1C(=O)N(C2CCCC2)c2nc(Nc3ncc(N4CCNCC4)cc3)ncc2C=1C	Ibrance	-1.71831	2.52813	5.13784	0.153871	0.886475	0.153882	0.886469	11813.8	1781.98	10265.5	11580.2
O=C(C)C=1C(=O)N(C2CCCC2)c2nc(Nc3ncc(N4CCNCC4)cc3)ncc2C=1C	Ibrance	-1.71688	2.52955	5.23538	0.158017	0.883921	0.158021	0.883914	12266.6	1898.57	10619.9	12014.7
O=C(C)C=1C(=O)N(C2CCCC2)c2nc(Nc3ncc(N4CCNCC4)cc3)ncc2C=1C	Ibrance	-1.71662	2.52982	5.24274	0.155831	0.882984	0.155841	0.882976	12301.4	1880.57	10655	12067.2
O=C(C)C=1C(=O)N(C2CCCC2)c2nc(Nc3ncc(N4CCNCC4)cc3)ncc2C=1C	Ibrance	-1.71492	2.53152	5.41449	0.13524	0.895668	0.135248	0.895654	13120.7	1747.55	11572.8	12921.1
O=C(C)C=1C(=O)N(C2CCCC2)c2nc(Nc3ncc(N4CCNCC4)cc3)ncc2C=1C	Ibrance	-1.71411	2.53233	5.23902	0.156341	0.88286	0.156338	0.88286	12284.2	1883.57	10636.8	12048.1
O=C(C)C=1C(=O)N(C2CCCC2)c2nc(Nc3ncc(N4CCNCC4)cc3)ncc2C=1C	Ibrance	-1.71393	2.53251	5.25687	0.154179	0.8884	0.154187	0.888388	12367.9	1867.21	10758.4	12110.1
O=C(C)C=1C(=O)N(C2CCCC2)c2nc(Nc3ncc(N4CCNCC4)cc3)ncc2C=1C	Ibrance	-1.71359	2.53285	4.78445	0.157497	0.909618	0.157512	0.909597	10245	1561.31	9016.26	9912.37
O=C(C)C=1C(=O)N(C2CCCC2)c2nc(Nc3ncc(N4CCNCC4)cc3)ncc2C=1C	Ibrance	-1.71267	2.53377	5.24656	0.157436	0.890592	0.157439	0.890586	12319.2	1894.05	10714.1	12030.4
O=C(C)C=1C(=O)N(C2CCCC2)c2nc(Nc3ncc(N4CCNCC4)cc3)ncc2C=1C	Ibrance	-1.71147	2.53496	4.82174	0.154424	0.877111	0.154435	0.877096	10405.1	1581.96	8984.59	10243.6
O=C(C)C=1C(=O)N(C2CCCC2)c2nc(Nc3ncc(N4CCNCC4)cc3)ncc2C=1C	Ibrance	-1.71124	2.5352	5.15815	0.153401	0.881618	0.153395	0.881624	11907.3	1795.09	10317.1	11702.4
O=C(C)C=1C(=O)N(C2CCCC2)c2nc(Nc3ncc(N4CCNCC4)cc3)ncc2C=1C	Ibrance	-1.71077	2.53567	5.15715	0.154204	0.88034	0.154205	0.880336	11903.2	1804.37	10301	11701.2
O=C(C)C=1C(=O)N(C2CCCC2)c2nc(Nc3ncc(N4CCNCC4)cc3)ncc2C=1C	Ibrance	-1.70642	2.54002	5.23811	0.158635	0.884108	0.158643	0.884106	12279.4	1907.27	10629.1	12022.4
O=C(C)C=1C(=O)N(C2CCCC2)c2nc(Nc3ncc(N4CCNCC4)cc3)ncc2C=1C	Ibrance	-1.70597	2.54047	5.15629	0.153453	0.881841	0.153448	0.881846	11899.2	1794.25	10311.3	11692.9
O=C(C)C=1C(=O)N(C2CCCC2)c2nc(Nc3ncc(N4CCNCC4)cc3)ncc2C=1C	Ibrance	-1.70507	2.54137	5.23129	0.159827	0.88996	0.159821	0.889965	12247.8	1909.92	10635.4	11950.4
O=C(C)C=1C(=O)N(C2CCCC2)c2nc(Nc3ncc(N4CCNCC4)cc3)ncc2C=1C	Ibrance	-1.70413	2.54231	5.15872	0.152916	0.881244	0.152914	0.881248	11910.7	1790.73	10320	11710.6
O=C(C)C=1C(=O)N(C2CCCC2)c2nc(Nc3ncc(N4CCNCC4)cc3)ncc2C=1C	Ibrance	-1.70257	2.54386	4.51857	0.194295	0.863555	0.194297	0.863553	9137.87	1725.55	7669.2	8880.99
O=C(C)C=1C(=O)N(C2CCCC2)c2nc(Nc3ncc(N4CCNCC4)cc3)ncc2C=1C	Ibrance	-1.69901	2.54743	5.23056	0.157302	0.888513	0.1573	0.888505	12244	1882.86	10635.3	11969.9
O=C(C)C=1C(=O)N(C2CCCC2)c2nc(Nc3ncc(N4CCNCC4)cc3)ncc2C=1C	Ibrance	-1.69552	2.55091	5.15557	0.156652	0.881514	0.156651	0.881516	11895.5	1828.55	10289.7	11672.7
O=C(C)C=1C(=O)N(C2CCCC2)c2nc(Nc3ncc(N4CCNCC4)cc3)ncc2C=1C	Ibrance	-1.68744	2.559	5.424	0.132999	0.897341	0.132993	0.897348	13166.8	1724.92	11638.7	12970.1
O=C(C)C=1C(=O)N(C2CCCC2)c2nc(Nc3ncc(N4CCNCC4)cc3)ncc2C=1C	Ibrance	-1.68733	2.55911	5.42424	0.134854	0.896298	0.134851	0.896302	13167.9	1748.47	11621.4	12966
O=C(C)C=1C(=O)N(C2CCCC2)c2nc(Nc3ncc(N4CCNCC4)cc3)ncc2C=1C	Ibrance	-1.68546	2.56098	5.17133	0.147885	0.884702	0.147883	0.884708	11968.5	1741.56	10418.9	11776.6
O=C(C)C=1C(=O)N(C2CCCC2)c2nc(Nc3ncc(N4CCNCC4)cc3)ncc2C=1C	Ibrance	-1.68528	2.56115	5.23892	0.156722	0.882928	0.156732	0.882913	12283.8	1887.83	10634.7	12045
O=C(C)C=1C(=O)N(C2CCCC2)c2nc(Nc3ncc(N4CCNCC4)cc3)ncc2C=1C	Ibrance	-1.6789	2.56754	5.30152	0.136322	0.88393	0.136324	0.883927	12578.5	1697.57	11007.1	12452.5
O=C(C)C=1C(=O)N(C2CCCC2)c2nc(Nc3ncc(N4CCNCC4)cc3)ncc2C=1C	Ibrance	-1.67507	2.57136	5.30233	0.136997	0.886158	0.137013	0.886141	12582.6	1704.25	11022.3	12438.6
O=C(C)C=1C(=O)N(C2CCCC2)c2nc(Nc3ncc(N4CCNCC4)cc3)ncc2C=1C	Ibrance	-1.66556	2.58088	5.30338	0.145202	0.887243	0.145206	0.887237	12587.7	1798.62	10990	12386.7
O=C(C)C=1C(=O)N(C2CCCC2)c2nc(Nc3ncc(N4CCNCC4)cc3)ncc2C=1C	Ibrance	-1.6649	2.58153	5.28128	0.141264	0.888703	0.141271	0.888702	12483	1737.46	10929.9	12298.7
O=C(C)C=1C(=O)N(C2CCCC2)c2nc(Nc3ncc(N4CCNCC4)cc3)ncc2C=1C	Ibrance	-1.66348	2.58296	5.29648	0.14709	0.888084	0.147094	0.888076	12554.8	1814.82	10957	12337.9
O=C(C)C=1C(=O)N(C2CCCC2)c2nc(Nc3ncc(N4CCNCC4)cc3)ncc2C=1C	Ibrance	-1.65402	2.59242	5.28553	0.139697	0.88038	0.139696	0.880383	12503	1729.25	10898	12378.7
O=C(C)C=1C(=O)N(C2CCCC2)c2nc(Nc3ncc(N4CCNCC4)cc3)ncc2C=1C	Ibrance	-1.65203	2.5944	5.30071	0.145405	0.887692	0.145406	0.887685	12574.9	1798.7	10980.8	12370.2
O=C(C)C=1C(=O)N(C2CCCC2)c2nc(Nc3ncc(N4CCNCC4)cc3)ncc2C=1C	Ibrance	-1.64974	2.59669	5.16544	0.14871	0.88643	0.148711	0.88642	11941.4	1745.16	10402.4	11735.3
O=C(C)C=1C(=O)N(C2CCCC2)c2nc(Nc3ncc(N4CCNCC4)cc3)ncc2C=1C	Ibrance	-1.64452	2.60192	4.86599	0.175445	0.865962	0.17546	0.865939	10597	1821.64	8990.26	10382.1
O=C(C)C=1C(=O)N(C2CCCC2)c2nc(Nc3ncc(N4CCNCC4)cc3)ncc2C=1C	Ibrance	-1.63995	2.60648	5.16771	0.148848	0.886513	0.148862	0.886499	11951.8	1748.25	10411.1	11744.1
O=C(C)C=1C(=O)N(C2CCCC2)c2nc(Nc3ncc(N4CCNCC4)cc3)ncc2C=1C	Ibrance	-1.63758	2.60886	4.71713	0.178039	0.908999	0.178033	0.908995	9958.4	1699	8674.66	9543.14
O=C(C)C=1C(=O)N(C2CCCC2)c2nc(Nc3ncc(N4CCNCC4)cc3)ncc2C=1C	Ibrance	-1.63095	2.61549	5.31098	0.145419	0.887627	0.145406	0.887639	12623.9	1805.75	11023.3	12418.7
O=C(C)C=1C(=O)N(C2CCCC2)c2nc(Nc3ncc(N4CCNCC4)cc3)ncc2C=1C	Ibrance	-1.6297	2.61673	4.91796	0.173202	0.870435	0.17321	0.870426	10824.6	1834.9	9220.87	10593.5
O=C(C)C=1C(=O)N(C2CCCC2)c2nc(Nc3ncc(N4CCNCC4)cc3)ncc2C=1C	Ibrance	-1.62421	2.62223	5.29086	0.149407	0.888687	0.149401	0.888687	12528.2	1836.75	10925.6	12294.1
O=C(C)C=1C(=O)N(C2CCCC2)c2nc(Nc3ncc(N4CCNCC4)cc3)ncc2C=1C	Ibrance	-1.61694	2.6295	5.16198	0.148734	0.887882	0.148739	0.887873	11925.4	1741.88	10397.9	11711
O=C(C)C=1C(=O)N(C2CCCC2)c2nc(Nc3ncc(N4CCNCC4)cc3)ncc2C=1C	Ibrance	-1.61673	2.6297	5.16405	0.148544	0.888441	0.148554	0.888442	11934.8	1740.76	10410.8	11718.1
O=C(C)C=1C(=O)N(C2CCCC2)c2nc(Nc3ncc(N4CCNCC4)cc3)ncc2C=1C	Ibrance	-1.61387	2.63256	4.72274	0.175985	0.919255	0.176	0.919248	9982.29	1677.01	8759.06	9528.51
O=C(C)C=1C(=O)N(C2CCCC2)c2nc(Nc3ncc(N4CCNCC4)cc3)ncc2C=1C	Ibrance	-1.61376	2.63268	5.12563	0.160887	0.880153	0.160888	0.880155	11758	1853.68	10140.7	11521.5
O=C(C)C=1C(=O)N(C2CCCC2)c2nc(Nc3ncc(N4CCNCC4)cc3)ncc2C=1C	Ibrance	-1.61085	2.63558	4.73077	0.17442	0.919022	0.17442	0.919034	10016.3	1669.05	8794.37	9569.15
O=C(C)C=1C(=O)N(C2CCCC2)c2nc(Nc3ncc(N4CCNCC4)cc3)ncc2C=1C	Ibrance	-1.59809	2.64834	5.16343	0.147464	0.885278	0.147459	0.885282	11932.4	1731.2	10393.4	11740.2
O=C(C)C=1C(=O)N(C2CCCC2)c2nc(Nc3ncc(N4CCNCC4)cc3)ncc2C=1C	Ibrance	-1.59505	2.65139	5.27937	0.142203	0.880561	0.14221	0.880557	12473.5	1753.89	10860	12333.1
O=C(C)C=1C(=O)N(C2CCCC2)c2nc(Nc3ncc(N4CCNCC4)cc3)ncc2C=1C	Ibrance	-1.58935	2.65708	5.15785	0.14926	0.888045	0.149256	0.888044	11906.4	1744.57	10379.8	11688.4
O=C(C)C=1C(=O)N(C2CCCC2)c2nc(Nc3ncc(N4CCNCC4)cc3)ncc2C=1C	Ibrance	-1.58791	2.65852	4.76955	0.163128	0.876112	0.163126	0.876122	10181.4	1628.88	8748.43	9985.4
O=C(C)C=1C(=O)N(C2CCCC2)c2nc(Nc3ncc(N4CCNCC4)cc3)ncc2C=1C	Ibrance	-1.5874	2.65904	4.84971	0.188017	0.869066	0.188013	0.869072	10526.3	1924.16	8894.26	10234.2
O=C(C)C=1C(=O)N(C2CCCC2)c2nc(Nc3ncc(N4CCNCC4)cc3)ncc2C=1C	Ibrance	-1.58296	2.66348	5.44094	0.132122	0.898266	0.13212	0.89827	13249.1	1724.27	11723.1	13050.8
O=C(C)C=1C(=O)N(C2CCCC2)c2nc(Nc3ncc(N4CCNCC4)cc3)ncc2C=1C	Ibrance	-1.57955	2.66689	5.31099	0.144538	0.890312	0.144547	0.890307	12623.4	1793.42	11046.2	12407.2
O=C(C)C=1C(=O)N(C2CCCC2)c2nc(Nc3ncc(N4CCNCC4)cc3)ncc2C=1C	Ibrance	-1.57953	2.6669	5.3112	0.145202	0.890263	0.145211	0.89025	12624.9	1801.34	11043.6	12405
O=C(C)C=1C(=O)N(C2CCCC2)c2nc(Nc3ncc(N4CCNCC4)cc3)ncc2C=1C	Ibrance	-1.57896	2.66747	4.73659	0.163479	0.873284	0.163485	0.873279	10040.6	1611.85	8609.96	9859.35
O=C(C)C=1C(=O)N(C2CCCC2)c2nc(Nc3ncc(N4CCNCC4)cc3)ncc2C=1C	Ibrance	-1.57688	2.66955	4.75861	0.163726	0.876614	0.16373	0.876618	10134.2	1626.47	8708.17	9933.83
O=C(C)C=1C(=O)N(C2CCCC2)c2nc(Nc3ncc(N4CCNCC4)cc3)ncc2C=1C	Ibrance	-1.57532	2.67112	4.78693	0.160898	0.894441	0.160892	0.894443	10255.6	1605.62	8926.09	9979.5
O=C(C)C=1C(=O)N(C2CCCC2)c2nc(Nc3ncc(N4CCNCC4)cc3)ncc2C=1C	Ibrance	-1.57017	2.67627	5.43673	0.132099	0.896178	0.132114	0.896169	13228.5	1723.31	11689.7	13044.1
O=C(C)C=1C(=O)N(C2CCCC2)c2nc(Nc3ncc(N4CCNCC4)cc3)ncc2C=1C	Ibrance	-1.56478	2.68165	5.4384	0.131733	0.888325	0.131737	0.88832	13236.6	1726.44	11641.6	13105.1
O=C(C)C=1C(=O)N(C2CCCC2)c2nc(Nc3ncc(N4CCNCC4)cc3)ncc2C=1C	Ibrance	-1.56401	2.68243	5.29555	0.138094	0.882348	0.138097	0.88235	12550.7	1715.67	10962	12423.7
O=C(C)C=1C(=O)N(C2CCCC2)c2nc(Nc3ncc(N4CCNCC4)cc3)ncc2C=1C	Ibrance	-1.56299	2.68344	5.31419	0.143859	0.890545	0.143861	0.890541	12639	1787.51	11065.2	12425.3
O=C(C)C=1C(=O)N(C2CCCC2)c2nc(Nc3ncc(N4CCNCC4)cc3)ncc2C=1C	Ibrance	-1.56141	2.68503	5.43619	0.131576	0.887788	0.131578	0.887784	13226.3	1723.61	11629.5	13099.5
O=C(C)C=1C(=O)N(C2CCCC2)c2nc(Nc3ncc(N4CCNCC4)cc3)ncc2C=1C	Ibrance	-1.55563	2.69081	5.26079	0.145131	0.888826	0.145136	0.888817	12386.2	1767.67	10825.3	12179.4
O=C(C)C=1C(=O)N(C2CCCC2)c2nc(Nc3ncc(N4CCNCC4)cc3)ncc2C=1C	Ibrance	-1.54505	2.70138	5.31314	0.143963	0.888926	0.14396	0.888927	12634.1	1789.39	11049.1	12429.8
O=C(C)C=1C(=O)N(C2CCCC2)c2nc(Nc3ncc(N4CCNCC4)cc3)ncc2C=1C	Ibrance	-1.54271	2.70373	4.75873	0.167878	0.894493	0.167863	0.894512	10135.2	1649.87	8791.87	9828.68
O=C(C)C=1C(=O)N(C2CCCC2)c2nc(Nc3ncc(N4CCNCC4)cc3)ncc2C=1C	Ibrance	-1.54045	2.70598	4.86389	0.173921	0.866597	0.173917	0.866596	10588.1	1804.88	8993.42	10377.9
O=C(C)C=1C(=O)N(C2CCCC2)c2nc(Nc3ncc(N4CCNCC4)cc3)ncc2C=1C	Ibrance	-1.53446	2.71198	5.29815	0.138138	0.885472	0.138136	0.885474	12562.8	1715.14	10994.3	12416.3
O=C(C)C=1C(=O)N(C2CCCC2)c2nc(Nc3ncc(N4CCNCC4)cc3)ncc2C=1C	Ibrance	-1.53179	2.71465	4.77954	0.164209	0.874612	0.164214	0.874617	10223.7	1646.9	8771.52	10029
O=C(C)C=1C(=O)N(C2CCCC2)c2nc(Nc3ncc(N4CCNCC4)cc3)ncc2C=1C	Ibrance	-1.52902	2.71741	4.73967	0.16695	0.875044	0.16696	0.875034	10054	1644.09	8616.63	9847.19
O=C(C)C=1C(=O)N(C2CCCC2)c2nc(Nc3ncc(N4CCNCC4)cc3)ncc2C=1C	Ibrance	-1.52795	2.71848	5.42885	0.132898	0.888822	0.132902	0.888819	13190.5	1734.2	11598	13048.7
O=C(C)C=1C(=O)N(C2CCCC2)c2nc(Nc3ncc(N4CCNCC4)cc3)ncc2C=1C	Ibrance	-1.52166	2.72477	5.44719	0.131717	0.894681	0.131724	0.894672	13279.9	1726.5	11726.4	13106.9
O=C(C)C=1C(=O)N(C2CCCC2)c2nc(Nc3ncc(N4CCNCC4)cc3)ncc2C=1C	Ibrance	-1.51216	2.73428	5.16678	0.151669	0.885553	0.151673	0.885545	11947.7	1779.03	10386.9	11729.4
O=C(C)C=1C(=O)N(C2CCCC2)c2nc(Nc3ncc(N4CCNCC4)cc3)ncc2C=1C	Ibrance	-1.51058	2.73586	5.14613	0.155645	0.886953	0.15565	0.886944	11852.1	1806.32	10293	11605
O=C(C)C=1C(=O)N(C2CCCC2)c2nc(Nc3ncc(N4CCNCC4)cc3)ncc2C=1C	Ibrance	-1.47846	2.76797	5.43664	0.132488	0.899242	0.132495	0.89923	13227.9	1725.27	11709.2	13021.4
O=C(C)C=1C(=O)N(C2CCCC2)c2nc(Nc3ncc(N4CCNCC4)cc3)ncc2C=1C	Ibrance	-1.47332	2.77311	5.21692	0.163532	0.878439	0.163522	0.878447	12180.6	1950.86	10480.1	11930.2
O=C(C)C=1C(=O)N(C2CCCC2)c2nc(Nc3ncc(N4CCNCC4)cc3)ncc2C=1C	Ibrance	-1.46571	2.78073	5.15347	0.154663	0.882891	0.154669	0.88288	11885.7	1804.47	10300.2	11666.6
O=C(C)C=1C(=O)N(C2CCCC2)c2nc(Nc3ncc(N4CCNCC4)cc3)ncc2C=1C	Ibrance	-1.46541	2.78103	5.40646	0.14054	0.892694	0.140542	0.892691	13082.1	1808.54	11487.4	12868.3
O=C(C)C=1C(=O)N(C2CCCC2)c2nc(Nc3ncc(N4CCNCC4)cc3)ncc2C=1C	Ibrance	-1.46346	2.78298	5.13124	0.161001	0.8799	0.161	0.879899	11783.5	1859.12	10160.5	11547.3
O=C(C)C=1C(=O)N(C2CCCC2)c2nc(Nc3ncc(N4CCNCC4)cc3)ncc2C=1C	Ibrance	-1.46268	2.78376	4.75669	0.163402	0.885379	0.163407	0.88537	10126.3	1615.31	8752.05	9885.19
O=C(C)C=1C(=O)N(C2CCCC2)c2nc(Nc3ncc(N4CCNCC4)cc3)ncc2C=1C	Ibrance	-1.45053	2.79591	5.30099	0.136655	0.888957	0.136658	0.888954	12576.1	1696.9	11038.2	12417.1
O=C(C)C=1C(=O)N(C2CCCC2)c2nc(Nc3ncc(N4CCNCC4)cc3)ncc2C=1C	Ibrance	-1.43716	2.80928	4.92585	0.172344	0.86683	0.172348	0.866833	10859.2	1835.6	9232.27	10650.6
O=C(C)C=1C(=O)N(C2CCCC2)c2nc(Nc3ncc(N4CCNCC4)cc3)ncc2C=1C	Ibrance	-1.43708	2.80935	4.8718	0.172933	0.870718	0.172951	0.870711	10622.3	1797.89	9051.34	10395.3
O=C(C)C=1C(=O)N(C2CCCC2)c2nc(Nc3ncc(N4CCNCC4)cc3)ncc2C=1C	Ibrance	-1.43275	2.81368	5.14342	0.152747	0.887995	0.152751	0.887989	11839.7	1772.42	10303.6	11603.3
O=C(C)C=1C(=O)N(C2CCCC2)c2nc(Nc3ncc(N4CCNCC4)cc3)ncc2C=1C	Ibrance	-1.43075	2.81569	5.38806	0.141679	0.879954	0.141683	0.879946	12992.5	1821.13	11310.4	12853.5
O=C(C)C=1C(=O)N(C2CCCC2)c2nc(Nc3ncc(N4CCNCC4)cc3)ncc2C=1C	Ibrance	-1.41836	2.82808	4.79434	0.18771	0.853969	0.187705	0.853988	10287.1	1891.5	8605.63	10077
O=C(C)C=1C(=O)N(C2CCCC2)c2nc(Nc3ncc(N4CCNCC4)cc3)ncc2C=1C	Ibrance	-1.40487	2.84156	5.40423	0.135447	0.894111	0.135459	0.894096	13071.2	1744.83	11516.8	12880.9
O=C(C)C=1C(=O)N(C2CCCC2)c2nc(Nc3ncc(N4CCNCC4)cc3)ncc2C=1C	Ibrance	-1.34763	2.89881	5.42086	0.13748	0.894744	0.137475	0.894742	13151.3	1779.32	11580.5	12942.8
O=C(C)C=1C(=O)N(C2CCCC2)c2nc(Nc3ncc(N4CCNCC4)cc3)ncc2C=1C	Ibrance	-1.33611	2.91032	5.45586	0.130594	0.889173	0.130602	0.889161	13321.9	1722.84	11729.4	13191.5
O=C(C)C=1C(=O)N(C2CCCC2)c2nc(Nc3ncc(N4CCNCC4)cc3)ncc2C=1C	Ibrance	-1.2992	2.94724	5.46005	0.130226	0.889748	0.130232	0.889741	13342.5	1720.44	11754	13210.6
O=C(C)C=1C(=O)N(C2CCCC2)c2nc(Nc3ncc(N4CCNCC4)cc3)ncc2C=1C	Ibrance	-1.28803	2.9584	4.88952	0.179096	0.870785	0.179093	0.870777	10699.5	1869.6	9090.24	10439.2
O=C(C)C=1C(=O)N(C2CCCC2)c2nc(Nc3ncc(N4CCNCC4)cc3)ncc2C=1C	Ibrance	-1.2809	2.96554	5.10511	0.163799	0.881175	0.163804	0.881173	11664.1	1868.59	10052	11407.5
O=C(C)C=1C(=O)N(C2CCCC2)c2nc(Nc3ncc(N4CCNCC4)cc3)ncc2C=1C	Ibrance	-1.26483	2.98161	5.14164	0.157771	0.885364	0.157778	0.88536	11831.4	1827.32	10253.9	11581.6
O=C(C)C=1C(=O)N(C2CCCC2)c2nc(Nc3ncc(N4CCNCC4)cc3)ncc2C=1C	Ibrance	-1.24947	2.99696	5.26548	0.153565	0.889322	0.153568	0.889323	12408.5	1865.54	10803.5	12148
O=C(C)C=1C(=O)N(C2CCCC2)c2nc(Nc3ncc(N4CCNCC4)cc3)ncc2C=1C	Ibrance	-1.24837	2.99806	5.0909	0.173297	0.882196	0.173302	0.88219	11599.1	1955.89	9956.38	11286
[S@@H0](=O)(Cc1c(C)c(OC)c(C)cn1)c1[nH]c2c(n1)ccc(OC)c2	Nexium	33.989	0	3.20705	0.535123	0.809022	0.535109	0.809015	3552.77	1622.03	2452.3	3031.21
[S@@H0](=O)(Cc1c(C)c(OC)c(C)cn1)c1[nH]c2c(n1)ccc(OC)c2	Nexium	34.0657	0.0767379	3.25155	0.48644	0.793143	0.486414	0.793091	3652.19	1558.65	2541.36	3204.37
[S@@H0](=O)(Cc1c(C)c(OC)c(C)cn1)c1[nH]c2c(n1)ccc(OC)c2	Nexium	36.0594	2.07044	4.55584	0.101116	0.957391	0.101124	0.957387	7169.75	704.427	6669.12	6965.96
[S@@H0](=O)(Cc1c(C)c(OC)c(C)cn1)c1[nH]c2c(n1)ccc(OC)c2	Nexium	36.2734	2.28444	4.51095	0.111312	0.943022	0.111323	0.943026	7028.65	761.748	6452.85	6842.71
[S@@H0](=O)(Cc1c(C)c(OC)c(C)cn1)c1[nH]c2c(n1)ccc(OC)c2	Nexium	36.411	2.42206	4.57566	0.104869	0.963747	0.104859	0.963748	7231.87	733.178	6738.54	6992.02
[S@@H0](=O)(Cc1c(C)c(OC)c(C)cn1)c1[nH]c2c(n1)ccc(OC)c2	Nexium	36.6234	2.63439	4.5369	0.113202	0.955403	0.113194	0.9554	7110.2	778.14	6567.83	6874.43
[S@@H0](=O)(Cc1c(C)c(OC)c(C)cn1)c1[nH]c2c(n1)ccc(OC)c2	Nexium	36.889	2.90008	3.37499	0.53691	0.742266	0.53689	0.742291	3934.81	1853.79	2563.01	3452.83
[S@@H0](=O)(Cc1c(C)c(OC)c(C)cn1)c1[nH]c2c(n1)ccc(OC)c2	Nexium	36.8909	2.90192	3.75133	0.320114	0.769957	0.320131	0.769923	4861.07	1489.13	3581.39	4651.62
[S@@H0](=O)(Cc1c(C)c(OC)c(C)cn1)c1[nH]c2c(n1)ccc(OC)c2	Nexium	36.9052	2.91626	3.66408	0.36471	0.752013	0.364709	0.752023	4637.5	1598.07	3295.18	4381.76
[S@@H0](=O)(Cc1c(C)c(OC)c(C)cn1)c1[nH]c2c(n1)ccc(OC)c2	Nexium	36.9203	2.93135	3.67997	0.351308	0.776018	0.351296	0.776037	4677.66	1544.89	3412.76	4397.68
[S@@H0](=O)(Cc1c(C)c(OC)c(C)cn1)c1[nH]c2c(n1)ccc(OC)c2	Nexium	36.9217	2.93273	3.69168	0.346412	0.777275	0.346403	0.777265	4707.7	1535.8	3446.05	4433.56
[S@@H0](=O)(Cc1c(C)c(OC)c(C)cn1)c1[nH]c2c(n1)ccc(OC)c2	Nexium	36.9334	2.94442	3.33852	0.580634	0.747678	0.580623	0.747657	3850.04	1920.24	2472.65	3307.2
[S@@H0](=O)(Cc1c(C)c(OC)c(C)cn1)c1[nH]c2c(n1)ccc(OC)c2	Nexium	36.9417	2.95274	3.6161	0.383896	0.764931	0.383869	0.764953	4516.6	1613.71	3215.71	4203.8
[S@@H0](=O)(Cc1c(C)c(OC)c(C)cn1)c1[nH]c2c(n1)ccc(OC)c2	Nexium	36.9678	2.97885	3.55166	0.412677	0.75329	0.412688	0.753283	4357.28	1660.41	3030.76	4023.4
[S@@H0](=O)(Cc1c(C)c(OC)c(C)cn1)c1[nH]c2c(n1)ccc(OC)c2	Nexium	36.9819	2.99292	3.6824	0.349421	0.753768	0.349445	0.753748	4683.79	1556.42	3357.18	4453.98
O=C(N[C@H](Cc1ccccc1)C)[C@@H](N)CCCN	Vyvanse	13.9316	0	2.98233	0.408766	0.765212	0.408737	0.765216	2217.86	833.983	1561.34	2040.39
O=C(N[C@H](Cc1ccccc1)C)[C@@H](N)CCCN	Vyvanse	14.6352	0.70358	2.97049	0.432653	0.831902	0.432606	0.831853	2200.29	840.693	1616.56	1943.32
O=C(N[C@H](Cc1ccccc1)C)[C@@H](N)CCCN	Vyvanse	14.8273	0.895698	2.95938	0.460394	0.753166	0.46038	0.753153	2183.82	908.4	1486.09	1973.15
O=C(N[C@H](Cc1ccccc1)C)[C@@H](N)CCCN	Vyvanse	15.7257	1.79408	3.59822	0.173648	0.920636	0.173648	0.920622	3228.52	535.392	2838.46	3083.2
O=C(N[C@H](Cc1ccccc1)C)[C@@H](N)CCCN	Vyvanse	16.4061	2.47447	3.59681	0.179203	0.92286	0.179199	0.922846	3226.04	550.038	2832.61	3069.43
O=C(N[C@H](Cc1ccccc1)C)[C@@H](N)CCCN	Vyvanse	16.5117	2.5801	2.91408	0.523729	0.888174	0.523743	0.888162	2117.72	919.724	1559.66	1756.06
O=C(N[C@H](Cc1ccccc1)C)[C@@H](N)CCCN	Vyvanse	16.5175	2.58595	2.87274	0.547258	0.879185	0.547177	0.87916	2057.94	928.195	1491.35	1696.33
O=C(N[C@H](Cc1ccccc1)C)[C@@H](N)CCCN	Vyvanse	16.8355	2.90396	3.57117	0.213147	0.900527	0.213159	0.900532	3180.14	641.414	2709.78	3009.09
O=C(N[C@H](Cc1ccccc1)C)[C@@H](N)CCCN	Vyvanse	16.849	2.91744	2.90828	0.472197	0.804005	0.472189	0.803947	2109.16	875.099	1489.94	1853.28
S(=O)(=O)([N@](C[C@@H](O)[C@@H](NC(=O)O[C@@H]1[C@H]2[C@@H](OC1)OCC2)Cc1ccccc1)CC(C)C)c1ccc(N)cc1	Prezista	17.5311	0	4.10882	0.57002	0.785121	0.570006	0.785115	9246.1	4475.64	6164.65	7851.91
S(=O)(=O)([N@](C[C@@H](O)[C@@H](NC(=O)O[C@@H]1[C@H]2[C@@H](OC1)OCC2)Cc1ccccc1)CC(C)C)c1ccc(N)cc1	Prezista	19.6801	2.14899	4.31402	0.389866	0.797686	0.389874	0.797675	10192.7	3633.18	7433.41	9318.84
O=C(C=C)N1CCC(n2nc(-c3ccc(Oc4ccccc4)cc3)c3c(N)ncnc23)CC1	Imbruvica	31.5983	0	5.15046	0.292066	0.746836	0.292066	0.746839	11685.4	3347.78	8560.58	11462.4
O=C(C=C)N1CCC(n2nc(-c3ccc(Oc4ccccc4)cc3)c3c(N)ncnc23)CC1	Imbruvica	31.6122	0.0139383	5.13218	0.297667	0.741115	0.297652	0.741124	11602.7	3387.88	8435.47	11382
O=C(C=C)N1CCC(n2nc(-c3ccc(Oc4ccccc4)cc3)c3c(N)ncnc23)CC1	Imbruvica	31.6128	0.0145657	5.20102	0.240443	0.823117	0.240437	0.823133	11916.1	2776.8	9506.35	11549
O=C(C=C)N1CCC(n2nc(-c3ccc(Oc4ccccc4)cc3)c3c(N)ncnc23)CC1	Imbruvica	31.617	0.0187173	5.19947	0.245759	0.819454	0.245756	0.819463	11908.9	2834.25	9450.7	11532.8
O=C(C=C)N1CCC(n2nc(-c3ccc(Oc4ccccc4)cc3)c3c(N)ncnc23)CC1	Imbruvica	31.6199	0.0216605	5.23714	0.23342	0.828311	0.233411	0.828314	12082	2735.64	9708.04	11720.2
O=C(C=C)N1CCC(n2nc(-c3ccc(Oc4ccccc4)cc3)c3c(N)ncnc23)CC1	Imbruvica	31.6216	0.0232845	5.18562	0.247809	0.817839	0.247812	0.817835	11845.5	2842.16	9379.78	11469
O=C(C=C)N1CCC(n2nc(-c3ccc(Oc4ccccc4)cc3)c3c(N)ncnc23)CC1	Imbruvica	31.6508	0.0525664	5.09472	0.305827	0.732819	0.305822	0.732831	11433.8	3430.41	8220.17	11217
O=C(C=C)N1CCC(n2nc(-c3ccc(Oc4ccccc4)cc3)c3c(N)ncnc23)CC1	Imbruvica	31.6802	0.081909	5.15589	0.290749	0.747552	0.290744	0.747558	11710.2	3340.69	8589.56	11490.2
O=C(C=C)N1CCC(n2nc(-c3ccc(Oc4ccccc4)cc3)c3c(N)ncnc23)CC1	Imbruvica	31.6829	0.0846006	5.13177	0.297137	0.741314	0.297127	0.741325	11600.9	3381.92	8437.81	11382.1
O=C(C=C)N1CCC(n2nc(-c3ccc(Oc4ccccc4)cc3)c3c(N)ncnc23)CC1	Imbruvica	31.7012	0.102959	5.16635	0.287125	0.755434	0.287109	0.755451	11758	3305.48	8697.48	11513
O=C(C=C)N1CCC(n2nc(-c3ccc(Oc4ccccc4)cc3)c3c(N)ncnc23)CC1	Imbruvica	31.7046	0.106357	5.12311	0.29887	0.738787	0.298874	0.738785	11561.8	3391.66	8383.82	11348.1
O=C(C=C)N1CCC(n2nc(-c3ccc(Oc4ccccc4)cc3)c3c(N)ncnc23)CC1	Imbruvica	31.7118	0.113503	5.1769	0.261597	0.806805	0.261585	0.80682	11806	2986.13	9210.26	11415.5
O=C(C=C)N1CCC(n2nc(-c3ccc(Oc4ccccc4)cc3)c3c(N)ncnc23)CC1	Imbruvica	31.7125	0.114188	5.17518	0.257034	0.810705	0.257027	0.810712	11798.4	2933.17	9251.75	11411.9
O=C(C=C)N1CCC(n2nc(-c3ccc(Oc4ccccc4)cc3)c3c(N)ncnc23)CC1	Imbruvica	31.7159	0.117622	5.21392	0.249864	0.818731	0.249844	0.818744	11975.4	2892.78	9479.68	11578.3
O=C(C=C)N1CCC(n2nc(-c3ccc(Oc4ccccc4)cc3)c3c(N)ncnc23)CC1	Imbruvica	31.7161	0.117788	5.21084	0.238667	0.830861	0.238661	0.830873	11961.4	2758.8	9604.47	11559.5
O=C(C=C)N1CCC(n2nc(-c3ccc(Oc4ccccc4)cc3)c3c(N)ncnc23)CC1	Imbruvica	31.718	0.119753	5.18443	0.248644	0.821735	0.24864	0.821737	11839.9	2843.8	9398.53	11437.4
O=C(C=C)N1CCC(n2nc(-c3ccc(Oc4ccccc4)cc3)c3c(N)ncnc23)CC1	Imbruvica	31.7225	0.124223	5.2186	0.251809	0.815665	0.251796	0.815683	11997.1	2922.24	9466.47	11605.6
O=C(C=C)N1CCC(n2nc(-c3ccc(Oc4ccccc4)cc3)c3c(N)ncnc23)CC1	Imbruvica	31.727	0.128696	5.09803	0.303423	0.735509	0.303414	0.735515	11448.8	3407.39	8259.97	11230.2
O=C(C=C)N1CCC(n2nc(-c3ccc(Oc4ccccc4)cc3)c3c(N)ncnc23)CC1	Imbruvica	31.7346	0.136375	5.24833	0.22772	0.840205	0.227724	0.840196	12133.9	2672.42	9860.02	11735.4
O=C(C=C)N1CCC(n2nc(-c3ccc(Oc4ccccc4)cc3)c3c(N)ncnc23)CC1	Imbruvica	31.7659	0.167609	5.18289	0.248438	0.822488	0.248431	0.822505	11833.3	2839.06	9399.56	11428
O=C(C=C)N1CCC(n2nc(-c3ccc(Oc4ccccc4)cc3)c3c(N)ncnc23)CC1	Imbruvica	31.7845	0.186185	5.20076	0.255313	0.807197	0.255313	0.80721	11914.9	2949.83	9326.31	11553.8
O=C(C=C)N1CCC(n2nc(-c3ccc(Oc4ccccc4)cc3)c3c(N)ncnc23)CC1	Imbruvica	31.7853	0.186987	5.19958	0.256242	0.806301	0.256237	0.806303	11909.3	2959.07	9311.33	11548.2
O=C(C=C)N1CCC(n2nc(-c3ccc(Oc4ccccc4)cc3)c3c(N)ncnc23)CC1	Imbruvica	31.807	0.208771	5.27843	0.184304	0.853604	0.184295	0.853614	12273.7	2219.91	10282.1	12045.4
O=C(C=C)N1CCC(n2nc(-c3ccc(Oc4ccccc4)cc3)c3c(N)ncnc23)CC1	Imbruvica	31.8127	0.214438	5.28332	0.180963	0.854275	0.180967	0.85428	12296.2	2186.67	10322.5	12083.3
O=C(C=C)N1CCC(n2nc(-c3ccc(Oc4ccccc4)cc3)c3c(N)ncnc23)CC1	Imbruvica	31.8571	0.258806	5.13944	0.266272	0.806033	0.266278	0.806037	11635.7	2990.22	9051.56	11229.7
O=C(C=C)N1CCC(n2nc(-c3ccc(Oc4ccccc4)cc3)c3c(N)ncnc23)CC1	Imbruvica	31.8763	0.277987	5.29414	0.173555	0.86103	0.173557	0.86103	12346.4	2106.38	10449.9	12136.5
O=C(C=C)N1CCC(n2nc(-c3ccc(Oc4ccccc4)cc3)c3c(N)ncnc23)CC1	Imbruvica	31.8786	0.280333	5.22537	0.19762	0.841361	0.19762	0.841366	12028.1	2331.53	9926.5	11798.1
O=C(C=C)N1CCC(n2nc(-c3ccc(Oc4ccccc4)cc3)c3c(N)ncnc23)CC1	Imbruvica	31.8845	0.286247	5.27685	0.184674	0.853327	0.18467	0.853323	12266.1	2222.95	10271.8	12037.4
O=C(C=C)N1CCC(n2nc(-c3ccc(Oc4ccccc4)cc3)c3c(N)ncnc23)CC1	Imbruvica	31.889	0.290761	5.27942	0.182078	0.85606	0.182071	0.856069	12277.9	2193.61	10314	12048.1
O=C(C=C)N1CCC(n2nc(-c3ccc(Oc4ccccc4)cc3)c3c(N)ncnc23)CC1	Imbruvica	31.9055	0.30726	5.28183	0.180647	0.857414	0.18064	0.857419	12289.4	2178.5	10340.4	12059.9
O=C(C=C)N1CCC(n2nc(-c3ccc(Oc4ccccc4)cc3)c3c(N)ncnc23)CC1	Imbruvica	31.9299	0.331676	5.26353	0.188415	0.852071	0.188408	0.85208	12204.3	2253.78	10192.7	11962.2
O=C(C=C)N1CCC(n2nc(-c3ccc(Oc4ccccc4)cc3)c3c(N)ncnc23)CC1	Imbruvica	31.9569	0.358635	5.05244	0.306502	0.733432	0.306497	0.733435	11245.3	3379.18	8086.25	11025.2
O=C(C=C)N1CCC(n2nc(-c3ccc(Oc4ccccc4)cc3)c3c(N)ncnc23)CC1	Imbruvica	31.9592	0.360893	5.27288	0.185886	0.853568	0.185877	0.853578	12248	2232.58	10252.4	12011.1
O=C(C=C)N1CCC(n2nc(-c3ccc(Oc4ccccc4)cc3)c3c(N)ncnc23)CC1	Imbruvica	31.9605	0.362247	5.12748	0.252667	0.814304	0.252652	0.814319	11582	2831.4	9125.87	11206.8
O=C(C=C)N1CCC(n2nc(-c3ccc(Oc4ccccc4)cc3)c3c(N)ncnc23)CC1	Imbruvica	31.9769	0.378631	5.12085	0.256538	0.811415	0.25653	0.811422	11551.6	2865.96	9065.22	11172
O=C(C=C)N1CCC(n2nc(-c3ccc(Oc4ccccc4)cc3)c3c(N)ncnc23)CC1	Imbruvica	31.981	0.382781	5.04789	0.307978	0.732994	0.307971	0.732993	11224.8	3387.54	8062.59	10999.5
O=C(C=C)N1CCC(n2nc(-c3ccc(Oc4ccccc4)cc3)c3c(N)ncnc23)CC1	Imbruvica	32.0286	0.430367	5.07725	0.299001	0.739994	0.298992	0.740001	11355.7	3330.33	8242.53	11138.5
O=C(C=C)N1CCC(n2nc(-c3ccc(Oc4ccccc4)cc3)c3c(N)ncnc23)CC1	Imbruvica	32.0623	0.464075	5.09421	0.276896	0.792173	0.276885	0.792182	11431.8	3059.62	8753.73	11050.2
O=C(C=C)N1CCC(n2nc(-c3ccc(Oc4ccccc4)cc3)c3c(N)ncnc23)CC1	Imbruvica	32.0687	0.470434	5.08154	0.279511	0.789918	0.279509	0.789912	11374.6	3072.65	8683.53	10993
O=C(C=C)N1CCC(n2nc(-c3ccc(Oc4ccccc4)cc3)c3c(N)ncnc23)CC1	Imbruvica	32.0705	0.472192	5.10658	0.269681	0.799985	0.26967	0.799994	11487.5	2993.55	8880.58	11100.8
O=C(C=C)N1CCC(n2nc(-c3ccc(Oc4ccccc4)cc3)c3c(N)ncnc23)CC1	Imbruvica	32.0742	0.475936	5.11293	0.268356	0.801783	0.268344	0.801801	11516.1	2985.58	8920.76	11125.9
O=C(C=C)N1CCC(n2nc(-c3ccc(Oc4ccccc4)cc3)c3c(N)ncnc23)CC1	Imbruvica	32.121	0.522731	5.08598	0.29906	0.744268	0.299051	0.744271	11394.8	3335.37	8300.97	11153.2
O=C(C=C)N1CCC(n2nc(-c3ccc(Oc4ccccc4)cc3)c3c(N)ncnc23)CC1	Imbruvica	32.1223	0.524023	5.10976	0.268745	0.801128	0.268732	0.801145	11501.7	2986.54	8903.49	11113.5
O=C(C=C)N1CCC(n2nc(-c3ccc(Oc4ccccc4)cc3)c3c(N)ncnc23)CC1	Imbruvica	32.1295	0.531235	5.04808	0.308536	0.731358	0.308525	0.731371	11225.4	3395.58	8049.38	11005.9
O=C(C=C)N1CCC(n2nc(-c3ccc(Oc4ccccc4)cc3)c3c(N)ncnc23)CC1	Imbruvica	32.1411	0.542822	5.06376	0.304672	0.735828	0.304682	0.735829	11295.2	3373.13	8146.33	11071
O=C(C=C)N1CCC(n2nc(-c3ccc(Oc4ccccc4)cc3)c3c(N)ncnc23)CC1	Imbruvica	32.1485	0.550188	5.11927	0.256195	0.815775	0.256181	0.815798	11544.6	2854.75	9090.86	11143.5
O=C(C=C)N1CCC(n2nc(-c3ccc(Oc4ccccc4)cc3)c3c(N)ncnc23)CC1	Imbruvica	32.1593	0.561002	5.18871	0.196379	0.841295	0.196367	0.84131	11860.1	2285.86	9793.48	11640.8
O=C(C=C)N1CCC(n2nc(-c3ccc(Oc4ccccc4)cc3)c3c(N)ncnc23)CC1	Imbruvica	32.1593	0.561047	5.11325	0.261113	0.811181	0.261087	0.811202	11517.1	2902.07	9016.78	11115.3
O=C(C=C)N1CCC(n2nc(-c3ccc(Oc4ccccc4)cc3)c3c(N)ncnc23)CC1	Imbruvica	32.1607	0.562477	5.18361	0.19745	0.840237	0.197444	0.840241	11836.6	2293.85	9761.69	11617.7
O=C(C=C)N1CCC(n2nc(-c3ccc(Oc4ccccc4)cc3)c3c(N)ncnc23)CC1	Imbruvica	32.1654	0.567125	5.06619	0.299201	0.741204	0.299181	0.741224	11306.4	3315.67	8214.61	11082.5
O=C(C=C)N1CCC(n2nc(-c3ccc(Oc4ccccc4)cc3)c3c(N)ncnc23)CC1	Imbruvica	32.166	0.56778	5.15258	0.247199	0.822639	0.247188	0.822643	11695.1	2793.36	9296.35	11300.6
O=C(C=C)N1CCC(n2nc(-c3ccc(Oc4ccccc4)cc3)c3c(N)ncnc23)CC1	Imbruvica	32.1719	0.573618	5.15671	0.245764	0.823584	0.24575	0.82359	11713.8	2782.2	9324.1	11321.3
O=C(C=C)N1CCC(n2nc(-c3ccc(Oc4ccccc4)cc3)c3c(N)ncnc23)CC1	Imbruvica	32.1827	0.584432	5.05978	0.300105	0.739773	0.300107	0.739774	11277.4	3318.26	8179.64	11056.9
O=C(C=C)N1CCC(n2nc(-c3ccc(Oc4ccccc4)cc3)c3c(N)ncnc23)CC1	Imbruvica	32.2156	0.617316	5.07798	0.302577	0.738172	0.302573	0.738169	11359.3	3368.39	8217.66	11132.5
O=C(C=C)N1CCC(n2nc(-c3ccc(Oc4ccccc4)cc3)c3c(N)ncnc23)CC1	Imbruvica	32.2232	0.624979	5.07786	0.271199	0.802875	0.271197	0.802877	11358.4	2970.36	8793.73	10952.8
O=C(C=C)N1CCC(n2nc(-c3ccc(Oc4ccccc4)cc3)c3c(N)ncnc23)CC1	Imbruvica	32.2473	0.64901	5.08696	0.270773	0.803158	0.270759	0.803167	11399	2976.37	8828.97	10992.7
O=C(C=C)N1CCC(n2nc(-c3ccc(Oc4ccccc4)cc3)c3c(N)ncnc23)CC1	Imbruvica	32.2476	0.649296	5.13695	0.263379	0.801467	0.26337	0.801477	11624.3	2965.35	9024.04	11259.3
O=C(C=C)N1CCC(n2nc(-c3ccc(Oc4ccccc4)cc3)c3c(N)ncnc23)CC1	Imbruvica	32.2505	0.652228	5.13462	0.259923	0.805258	0.259918	0.805263	11613.8	2923.37	9057.03	11247.3
O=C(C=C)N1CCC(n2nc(-c3ccc(Oc4ccccc4)cc3)c3c(N)ncnc23)CC1	Imbruvica	32.2535	0.655254	5.12357	0.2691	0.796915	0.269093	0.796918	11564.2	3012.43	8921.3	11194.8
O=C(C=C)N1CCC(n2nc(-c3ccc(Oc4ccccc4)cc3)c3c(N)ncnc23)CC1	Imbruvica	32.2849	0.686607	5.13344	0.264728	0.802777	0.264718	0.80278	11608.6	2972.68	9014.9	11229.6
O=C(C=C)N1CCC(n2nc(-c3ccc(Oc4ccccc4)cc3)c3c(N)ncnc23)CC1	Imbruvica	32.2882	0.689976	5.14532	0.254999	0.809491	0.254984	0.809503	11662.4	2880.84	9145.87	11298.1
O=C(C=C)N1CCC(n2nc(-c3ccc(Oc4ccccc4)cc3)c3c(N)ncnc23)CC1	Imbruvica	32.3465	0.748235	5.19854	0.195618	0.843386	0.195619	0.843382	11904.6	2284.23	9848.11	11676.9
O=C(C=C)N1CCC(n2nc(-c3ccc(Oc4ccccc4)cc3)c3c(N)ncnc23)CC1	Imbruvica	32.3521	0.7538	5.19938	0.196622	0.844702	0.196622	0.844702	11908.7	2294.12	9855.7	11667.7
O=C(C=C)N1CCC(n2nc(-c3ccc(Oc4ccccc4)cc3)c3c(N)ncnc23)CC1	Imbruvica	32.3616	0.763348	5.21477	0.192506	0.846418	0.192502	0.84642	11979.4	2262.03	9946.02	11750.7
O=C(C=C)N1CCC(n2nc(-c3ccc(Oc4ccccc4)cc3)c3c(N)ncnc23)CC1	Imbruvica	32.4317	0.833451	5.21112	0.189456	0.849954	0.189439	0.849967	11962.5	2222.37	9971.26	11731.3
O=C(C=C)N1CCC(n2nc(-c3ccc(Oc4ccccc4)cc3)c3c(N)ncnc23)CC1	Imbruvica	32.4355	0.837201	5.16168	0.26051	0.808371	0.260511	0.808374	11736.5	2955.68	9171.57	11345.7
O=C(C=C)N1CCC(n2nc(-c3ccc(Oc4ccccc4)cc3)c3c(N)ncnc23)CC1	Imbruvica	32.5927	0.994464	5.24528	0.201474	0.854458	0.201468	0.854464	12120	2375.36	10074.4	11790.3
O=C(C=C)N1CCC(n2nc(-c3ccc(Oc4ccccc4)cc3)c3c(N)ncnc23)CC1	Imbruvica	33.1238	1.5255	4.94812	0.307783	0.733737	0.30778	0.733733	10785.2	3251.98	7752.56	10565.9
O=C(C=C)N1CCC(n2nc(-c3ccc(Oc4ccccc4)cc3)c3c(N)ncnc23)CC1	Imbruvica	33.126	1.52773	4.95297	0.306977	0.733673	0.306969	0.733676	10806.5	3251.18	7770.53	10591.2
O=C(C=C)N1CCC(n2nc(-c3ccc(Oc4ccccc4)cc3)c3c(N)ncnc23)CC1	Imbruvica	33.1465	1.54825	5.05692	0.233855	0.826702	0.233842	0.826713	11265	2556.82	9039.26	10934
O=C(C=C)N1CCC(n2nc(-c3ccc(Oc4ccccc4)cc3)c3c(N)ncnc23)CC1	Imbruvica	33.1477	1.54939	5.06495	0.231297	0.82907	0.231281	0.829093	11300.7	2537.06	9094.82	10969.6
O=C(C=C)N1CCC(n2nc(-c3ccc(Oc4ccccc4)cc3)c3c(N)ncnc23)CC1	Imbruvica	33.1731	1.57486	4.96932	0.279826	0.801557	0.279813	0.801576	10877.6	2924.68	8378.28	10452.3
O=C(C=C)N1CCC(n2nc(-c3ccc(Oc4ccccc4)cc3)c3c(N)ncnc23)CC1	Imbruvica	33.1794	1.58111	5.03372	0.247855	0.815477	0.247848	0.815496	11161.6	2681.45	8822.81	10818.9
O=C(C=C)N1CCC(n2nc(-c3ccc(Oc4ccccc4)cc3)c3c(N)ncnc23)CC1	Imbruvica	33.1835	1.58525	4.95932	0.301416	0.740261	0.301409	0.740265	10834	3198.82	7856.34	10612.9
O=C(C=C)N1CCC(n2nc(-c3ccc(Oc4ccccc4)cc3)c3c(N)ncnc23)CC1	Imbruvica	33.1876	1.58928	4.97358	0.279998	0.800327	0.279987	0.800335	10896.6	2933.11	8384.22	10475.9
O=C(C=C)N1CCC(n2nc(-c3ccc(Oc4ccccc4)cc3)c3c(N)ncnc23)CC1	Imbruvica	33.1911	1.5928	4.95727	0.304081	0.737541	0.304092	0.737543	10825.3	3224.77	7821.32	10604.6
O=C(C=C)N1CCC(n2nc(-c3ccc(Oc4ccccc4)cc3)c3c(N)ncnc23)CC1	Imbruvica	33.1968	1.59851	5.03729	0.247582	0.816179	0.247568	0.8162	11177.8	2681.76	8841.42	10832.4
O=C(C=C)N1CCC(n2nc(-c3ccc(Oc4ccccc4)cc3)c3c(N)ncnc23)CC1	Imbruvica	33.228	1.62976	4.97412	0.286045	0.787976	0.286029	0.787999	10899.1	3006.18	8281.91	10510.1
O=C(C=C)N1CCC(n2nc(-c3ccc(Oc4ccccc4)cc3)c3c(N)ncnc23)CC1	Imbruvica	33.233	1.63476	4.9774	0.283782	0.789798	0.283766	0.789808	10913.9	2987.12	8314.07	10526.7
O=C(C=C)N1CCC(n2nc(-c3ccc(Oc4ccccc4)cc3)c3c(N)ncnc23)CC1	Imbruvica	33.2423	1.64402	4.98518	0.28442	0.788437	0.284416	0.788443	10947.6	3004.24	8328.2	10562.8
O=C(C=C)N1CCC(n2nc(-c3ccc(Oc4ccccc4)cc3)c3c(N)ncnc23)CC1	Imbruvica	33.2724	1.67411	5.03906	0.250893	0.8129	0.250892	0.812906	11185.5	2719.61	8811.71	10839.8
O=C(C=C)N1CCC(n2nc(-c3ccc(Oc4ccccc4)cc3)c3c(N)ncnc23)CC1	Imbruvica	33.2856	1.68736	5.04243	0.24907	0.814515	0.249058	0.814528	11200.8	2703.7	8842.27	10855.7
O=C(C=C)N1CCC(n2nc(-c3ccc(Oc4ccccc4)cc3)c3c(N)ncnc23)CC1	Imbruvica	33.2893	1.69103	5.0292	0.260878	0.802818	0.260873	0.802837	11142	2816.92	8669.08	10798.1
O=C(C=C)N1CCC(n2nc(-c3ccc(Oc4ccccc4)cc3)c3c(N)ncnc23)CC1	Imbruvica	33.3018	1.70356	5.08498	0.192112	0.845702	0.192103	0.845709	11390.5	2147.55	9454.32	11179.2
O=C(C=C)N1CCC(n2nc(-c3ccc(Oc4ccccc4)cc3)c3c(N)ncnc23)CC1	Imbruvica	33.3046	1.70635	5.08175	0.193511	0.844265	0.193491	0.844277	11376.1	2160.38	9426.6	11165.3
O=C(C=C)N1CCC(n2nc(-c3ccc(Oc4ccccc4)cc3)c3c(N)ncnc23)CC1	Imbruvica	33.318	1.71969	5.01249	0.261736	0.816782	0.26172	0.816805	11067.9	2787.25	8698.77	10649.8
O=C(C=C)N1CCC(n2nc(-c3ccc(Oc4ccccc4)cc3)c3c(N)ncnc23)CC1	Imbruvica	33.3549	1.75658	5.06464	0.206992	0.84323	0.207008	0.84323	11299.6	2281.79	9294.69	11022.7
O=C(C=C)N1CCC(n2nc(-c3ccc(Oc4ccccc4)cc3)c3c(N)ncnc23)CC1	Imbruvica	33.3549	1.75659	5.0654	0.206653	0.843453	0.206654	0.843465	11302.8	2278.67	9300.48	11026.5
O=C(C=C)N1CCC(n2nc(-c3ccc(Oc4ccccc4)cc3)c3c(N)ncnc23)CC1	Imbruvica	33.3701	1.7718	4.95687	0.311066	0.731898	0.311066	0.731899	10823.9	3296.13	7755.37	10596.2
O=C(C=C)N1CCC(n2nc(-c3ccc(Oc4ccccc4)cc3)c3c(N)ncnc23)CC1	Imbruvica	33.4074	1.80914	4.94834	0.316354	0.726664	0.316342	0.726673	10786.3	3340.33	7673.12	10559.2
O=C(C=C)N1CCC(n2nc(-c3ccc(Oc4ccccc4)cc3)c3c(N)ncnc23)CC1	Imbruvica	33.4873	1.88902	5.43354	0.142317	0.893149	0.142323	0.89315	13005.2	1818.68	11413.1	12778.5
O=C(C=C)N1CCC(n2nc(-c3ccc(Oc4ccccc4)cc3)c3c(N)ncnc23)CC1	Imbruvica	33.4912	1.89291	5.45268	0.123453	0.947188	0.12345	0.947186	13097.3	1561.71	11982.4	12650.5
O=C(C=C)N1CCC(n2nc(-c3ccc(Oc4ccccc4)cc3)c3c(N)ncnc23)CC1	Imbruvica	33.4933	1.89499	5.45621	0.120284	0.950696	0.120268	0.950704	13114	1523.15	12040.3	12664.6
O=C(C=C)N1CCC(n2nc(-c3ccc(Oc4ccccc4)cc3)c3c(N)ncnc23)CC1	Imbruvica	33.4979	1.89968	5.45507	0.11976	0.94184	0.119758	0.941836	13108.8	1522.98	11977.4	12717.1
O=C(C=C)N1CCC(n2nc(-c3ccc(Oc4ccccc4)cc3)c3c(N)ncnc23)CC1	Imbruvica	33.5003	1.90207	5.4337	0.143274	0.89244	0.143271	0.892446	13006.2	1830.71	11403.6	12778
O=C(C=C)N1CCC(n2nc(-c3ccc(Oc4ccccc4)cc3)c3c(N)ncnc23)CC1	Imbruvica	33.5026	1.9043	5.44586	0.140224	0.895083	0.140212	0.895097	13064.5	1800.02	11491.1	12837.8
O=C(C=C)N1CCC(n2nc(-c3ccc(Oc4ccccc4)cc3)c3c(N)ncnc23)CC1	Imbruvica	33.5043	1.90608	5.44281	0.12651	0.94617	0.1265	0.94618	13049.9	1592.92	11914.5	12592.3
O=C(C=C)N1CCC(n2nc(-c3ccc(Oc4ccccc4)cc3)c3c(N)ncnc23)CC1	Imbruvica	33.5165	1.91823	5.44519	0.118243	0.943612	0.118228	0.943623	13060.9	1497.85	11954.9	12669.1
O=C(C=C)N1CCC(n2nc(-c3ccc(Oc4ccccc4)cc3)c3c(N)ncnc23)CC1	Imbruvica	33.5313	1.93306	5.00506	0.275245	0.797699	0.275236	0.7977	11035.2	2930.42	8493.04	10646.9
O=C(C=C)N1CCC(n2nc(-c3ccc(Oc4ccccc4)cc3)c3c(N)ncnc23)CC1	Imbruvica	33.5523	1.95403	4.95793	0.307931	0.738349	0.307928	0.738357	10828	3258.81	7814.06	10583
O=C(C=C)N1CCC(n2nc(-c3ccc(Oc4ccccc4)cc3)c3c(N)ncnc23)CC1	Imbruvica	33.5777	1.97942	4.95049	0.308791	0.737895	0.308793	0.737893	10795.9	3257.64	7784.48	10549.6
O=C(C=C)N1CCC(n2nc(-c3ccc(Oc4ccccc4)cc3)c3c(N)ncnc23)CC1	Imbruvica	33.5826	1.98438	5.46322	0.122903	0.934631	0.1229	0.934631	13147.6	1570.65	11944.5	12780
O=C(C=C)N1CCC(n2nc(-c3ccc(Oc4ccccc4)cc3)c3c(N)ncnc23)CC1	Imbruvica	33.5835	1.98521	5.01407	0.271121	0.801167	0.271119	0.80117	11074.9	2897.87	8563.33	10688.5
O=C(C=C)N1CCC(n2nc(-c3ccc(Oc4ccccc4)cc3)c3c(N)ncnc23)CC1	Imbruvica	33.5853	1.98698	5.43385	0.135135	0.903569	0.135136	0.903568	13007.4	1724.39	11529.9	12760.4
O=C(C=C)N1CCC(n2nc(-c3ccc(Oc4ccccc4)cc3)c3c(N)ncnc23)CC1	Imbruvica	33.5873	1.98903	5.41446	0.137071	0.900841	0.137066	0.900846	12914.4	1737.2	11417.5	12674.2
O=C(C=C)N1CCC(n2nc(-c3ccc(Oc4ccccc4)cc3)c3c(N)ncnc23)CC1	Imbruvica	33.5877	1.98945	5.44988	0.126394	0.939826	0.12639	0.939826	13083.7	1600.65	11902.3	12664.4
O=C(C=C)N1CCC(n2nc(-c3ccc(Oc4ccccc4)cc3)c3c(N)ncnc23)CC1	Imbruvica	33.5894	1.99112	5.45038	0.128648	0.937017	0.128644	0.93702	13086	1629.91	11872.1	12670
O=C(C=C)N1CCC(n2nc(-c3ccc(Oc4ccccc4)cc3)c3c(N)ncnc23)CC1	Imbruvica	33.6096	2.0113	4.99583	0.269102	0.813438	0.269106	0.81344	10994.6	2841.45	8588.99	10558.8
O=C(C=C)N1CCC(n2nc(-c3ccc(Oc4ccccc4)cc3)c3c(N)ncnc23)CC1	Imbruvica	33.6102	2.01192	5.4669	0.121025	0.937547	0.12102	0.937551	13165.8	1547.99	11992.4	12791.2
O=C(C=C)N1CCC(n2nc(-c3ccc(Oc4ccccc4)cc3)c3c(N)ncnc23)CC1	Imbruvica	33.6104	2.0121	4.9752	0.280702	0.800572	0.280693	0.800572	10904	2941.18	8388.59	10478.3
O=C(C=C)N1CCC(n2nc(-c3ccc(Oc4ccccc4)cc3)c3c(N)ncnc23)CC1	Imbruvica	33.6153	2.01708	5.37279	0.133223	0.902868	0.133224	0.902869	12716.2	1664.08	11277.5	12490.8
O=C(C=C)N1CCC(n2nc(-c3ccc(Oc4ccccc4)cc3)c3c(N)ncnc23)CC1	Imbruvica	33.6206	2.02235	5.36281	0.12029	0.95564	0.12028	0.955644	12669.1	1468.11	11664.4	12205.8
O=C(C=C)N1CCC(n2nc(-c3ccc(Oc4ccccc4)cc3)c3c(N)ncnc23)CC1	Imbruvica	33.6223	2.02402	5.3653	0.117388	0.956344	0.117383	0.956345	12680.9	1435.59	11696.1	12230
O=C(C=C)N1CCC(n2nc(-c3ccc(Oc4ccccc4)cc3)c3c(N)ncnc23)CC1	Imbruvica	33.6226	2.02432	4.99149	0.271456	0.812454	0.271444	0.812459	10975.2	2859.19	8557.84	10533.3
O=C(C=C)N1CCC(n2nc(-c3ccc(Oc4ccccc4)cc3)c3c(N)ncnc23)CC1	Imbruvica	33.6259	2.02765	5.39523	0.115906	0.949515	0.115905	0.949526	12822.8	1439.14	11789.9	12416.6
O=C(C=C)N1CCC(n2nc(-c3ccc(Oc4ccccc4)cc3)c3c(N)ncnc23)CC1	Imbruvica	33.6382	2.03997	5.34534	0.132741	0.905359	0.132738	0.905364	12586.9	1639.53	11182.7	12351.6
O=C(C=C)N1CCC(n2nc(-c3ccc(Oc4ccccc4)cc3)c3c(N)ncnc23)CC1	Imbruvica	33.6392	2.04098	5.37677	0.116787	0.948775	0.116782	0.948775	12734.9	1440.01	11699	12330.7
O=C(C=C)N1CCC(n2nc(-c3ccc(Oc4ccccc4)cc3)c3c(N)ncnc23)CC1	Imbruvica	33.6412	2.0429	4.96323	0.297577	0.752708	0.297586	0.752701	10851.1	3149.94	7967.32	10585
O=C(C=C)N1CCC(n2nc(-c3ccc(Oc4ccccc4)cc3)c3c(N)ncnc23)CC1	Imbruvica	33.6421	2.04378	5.35985	0.113843	0.951507	0.113844	0.951508	12655.3	1395.14	11660.6	12254.8
O=C(C=C)N1CCC(n2nc(-c3ccc(Oc4ccccc4)cc3)c3c(N)ncnc23)CC1	Imbruvica	33.6438	2.0455	5.01552	0.270371	0.801087	0.270378	0.801078	11081.4	2892.8	8570.82	10699.1
O=C(C=C)N1CCC(n2nc(-c3ccc(Oc4ccccc4)cc3)c3c(N)ncnc23)CC1	Imbruvica	33.6477	2.04939	5.08616	0.199255	0.841414	0.199261	0.841413	11395.7	2225.47	9397.41	11168.6
O=C(C=C)N1CCC(n2nc(-c3ccc(Oc4ccccc4)cc3)c3c(N)ncnc23)CC1	Imbruvica	33.656	2.05769	4.9777	0.291809	0.758095	0.29181	0.758096	10914.7	3107.48	8072.94	10649
O=C(C=C)N1CCC(n2nc(-c3ccc(Oc4ccccc4)cc3)c3c(N)ncnc23)CC1	Imbruvica	33.6713	2.07306	5.3374	0.132555	0.904195	0.132551	0.9042	12549.6	1633.45	11142.6	12323.1
O=C(C=C)N1CCC(n2nc(-c3ccc(Oc4ccccc4)cc3)c3c(N)ncnc23)CC1	Imbruvica	33.6736	2.07529	5.03943	0.24993	0.821318	0.249916	0.821338	11187	2699.64	8872.25	10802.2
O=C(C=C)N1CCC(n2nc(-c3ccc(Oc4ccccc4)cc3)c3c(N)ncnc23)CC1	Imbruvica	33.6748	2.07652	4.95204	0.305768	0.741103	0.305761	0.741114	10802.4	3227.31	7822.46	10555
O=C(C=C)N1CCC(n2nc(-c3ccc(Oc4ccccc4)cc3)c3c(N)ncnc23)CC1	Imbruvica	33.6759	2.07765	5.47248	0.0941559	0.942863	0.0941528	0.942861	13192.7	1219.56	12212.9	12953
O=C(C=C)N1CCC(n2nc(-c3ccc(Oc4ccccc4)cc3)c3c(N)ncnc23)CC1	Imbruvica	33.6763	2.07798	5.03335	0.250532	0.821258	0.250521	0.821263	11160.6	2699.1	8848.22	10773.9
O=C(C=C)N1CCC(n2nc(-c3ccc(Oc4ccccc4)cc3)c3c(N)ncnc23)CC1	Imbruvica	33.6785	2.08027	5.46557	0.0943377	0.943084	0.0943414	0.943087	13159.5	1218.68	12182.6	12917.8
O=C(C=C)N1CCC(n2nc(-c3ccc(Oc4ccccc4)cc3)c3c(N)ncnc23)CC1	Imbruvica	33.6855	2.08727	4.95038	0.304584	0.743541	0.304568	0.743552	10795.1	3210.61	7838.16	10541.5
O=C(C=C)N1CCC(n2nc(-c3ccc(Oc4ccccc4)cc3)c3c(N)ncnc23)CC1	Imbruvica	33.6906	2.09229	5.47529	0.0938173	0.942091	0.0938189	0.942087	13205.9	1217.11	12221.7	12973
O=C(C=C)N1CCC(n2nc(-c3ccc(Oc4ccccc4)cc3)c3c(N)ncnc23)CC1	Imbruvica	33.6908	2.09253	5.02568	0.259463	0.812716	0.259445	0.812723	11126.8	2786.25	8728.05	10739.3
O=C(C=C)N1CCC(n2nc(-c3ccc(Oc4ccccc4)cc3)c3c(N)ncnc23)CC1	Imbruvica	33.6954	2.09712	5.47059	0.0925773	0.942588	0.0925777	0.942588	13183.4	1199.4	12211.8	12955.6
O=C(C=C)N1CCC(n2nc(-c3ccc(Oc4ccccc4)cc3)c3c(N)ncnc23)CC1	Imbruvica	33.7082	2.10991	5.47938	0.0943566	0.941973	0.0943504	0.941978	13226	1225.61	12236.3	12990
O=C(C=C)N1CCC(n2nc(-c3ccc(Oc4ccccc4)cc3)c3c(N)ncnc23)CC1	Imbruvica	33.7122	2.11397	5.04895	0.23873	0.831246	0.238715	0.831267	11229.7	2590.06	9019.28	10850
O=C(C=C)N1CCC(n2nc(-c3ccc(Oc4ccccc4)cc3)c3c(N)ncnc23)CC1	Imbruvica	33.713	2.11471	5.07762	0.204755	0.839997	0.204744	0.840004	11357.5	2274.49	9331.58	11109
O=C(C=C)N1CCC(n2nc(-c3ccc(Oc4ccccc4)cc3)c3c(N)ncnc23)CC1	Imbruvica	33.7133	2.11504	5.37412	0.119929	0.953663	0.119927	0.953683	12722.2	1471.58	11702.2	12270.6
O=C(C=C)N1CCC(n2nc(-c3ccc(Oc4ccccc4)cc3)c3c(N)ncnc23)CC1	Imbruvica	33.7166	2.11829	5.36906	0.134237	0.902307	0.134229	0.902312	12698.5	1673.93	11252.5	12470.7
O=C(C=C)N1CCC(n2nc(-c3ccc(Oc4ccccc4)cc3)c3c(N)ncnc23)CC1	Imbruvica	33.7166	2.11831	5.38145	0.118147	0.953929	0.118147	0.953935	12757.2	1454.8	11746.2	12313.4
O=C(C=C)N1CCC(n2nc(-c3ccc(Oc4ccccc4)cc3)c3c(N)ncnc23)CC1	Imbruvica	33.7172	2.11894	5.39002	0.122494	0.945838	0.122489	0.945847	12798	1515.81	11705	12375.1
O=C(C=C)N1CCC(n2nc(-c3ccc(Oc4ccccc4)cc3)c3c(N)ncnc23)CC1	Imbruvica	33.7179	2.11967	5.37383	0.117173	0.944801	0.117169	0.944808	12721	1445.7	11657.6	12338.6
O=C(C=C)N1CCC(n2nc(-c3ccc(Oc4ccccc4)cc3)c3c(N)ncnc23)CC1	Imbruvica	33.7181	2.11981	5.39666	0.120936	0.947465	0.120925	0.947474	12829.6	1500.12	11753.8	12405.4
O=C(C=C)N1CCC(n2nc(-c3ccc(Oc4ccccc4)cc3)c3c(N)ncnc23)CC1	Imbruvica	33.7215	2.12324	5.04921	0.236439	0.833803	0.236433	0.833818	11230.9	2565.26	9046.78	10849.8
O=C(C=C)N1CCC(n2nc(-c3ccc(Oc4ccccc4)cc3)c3c(N)ncnc23)CC1	Imbruvica	33.7238	2.12554	5.37288	0.134297	0.902269	0.134292	0.902271	12716.5	1677.06	11267.7	12488.2
O=C(C=C)N1CCC(n2nc(-c3ccc(Oc4ccccc4)cc3)c3c(N)ncnc23)CC1	Imbruvica	33.7264	2.12813	5.36794	0.134594	0.902818	0.134591	0.902826	12693.4	1677.03	11249.5	12460.3
O=C(C=C)N1CCC(n2nc(-c3ccc(Oc4ccccc4)cc3)c3c(N)ncnc23)CC1	Imbruvica	33.7288	2.13049	5.37275	0.116262	0.950258	0.116254	0.950273	12716.1	1430.71	11694.8	12306.8
O=C(C=C)N1CCC(n2nc(-c3ccc(Oc4ccccc4)cc3)c3c(N)ncnc23)CC1	Imbruvica	33.7293	2.13101	5.3697	0.134746	0.901871	0.134734	0.901876	12701.8	1680.59	11249.5	12473.4
O=C(C=C)N1CCC(n2nc(-c3ccc(Oc4ccccc4)cc3)c3c(N)ncnc23)CC1	Imbruvica	33.7352	2.13692	5.04215	0.248724	0.822453	0.248727	0.822467	11199.4	2689.84	8894.51	10814.4
O=C(C=C)N1CCC(n2nc(-c3ccc(Oc4ccccc4)cc3)c3c(N)ncnc23)CC1	Imbruvica	33.7363	2.13807	5.38998	0.114874	0.95036	0.11486	0.950357	12797.8	1423.54	11778.4	12393.7
O=C(C=C)N1CCC(n2nc(-c3ccc(Oc4ccccc4)cc3)c3c(N)ncnc23)CC1	Imbruvica	33.7403	2.142	5.40522	0.115007	0.946188	0.115001	0.946204	12870.3	1436.15	11816.3	12488.1
O=C(C=C)N1CCC(n2nc(-c3ccc(Oc4ccccc4)cc3)c3c(N)ncnc23)CC1	Imbruvica	33.7411	2.14285	5.06444	0.225738	0.842649	0.225731	0.842656	11298.5	2466.08	9205.93	10924.9
O=C(C=C)N1CCC(n2nc(-c3ccc(Oc4ccccc4)cc3)c3c(N)ncnc23)CC1	Imbruvica	33.7423	2.14403	5.0673	0.225867	0.842081	0.225872	0.842086	11311.2	2470.92	9211.98	10939.5
O=C(C=C)N1CCC(n2nc(-c3ccc(Oc4ccccc4)cc3)c3c(N)ncnc23)CC1	Imbruvica	33.7492	2.15089	5.03797	0.250027	0.821883	0.250025	0.821893	11180.9	2698.47	8870.52	10792.8
O=C(C=C)N1CCC(n2nc(-c3ccc(Oc4ccccc4)cc3)c3c(N)ncnc23)CC1	Imbruvica	33.7603	2.16201	5.37926	0.129412	0.907246	0.12941	0.907253	12746.8	1619.88	11356.4	12517.4
O=C(C=C)N1CCC(n2nc(-c3ccc(Oc4ccccc4)cc3)c3c(N)ncnc23)CC1	Imbruvica	33.7603	2.16203	5.07032	0.203957	0.844165	0.203955	0.84417	11325	2255.51	9335.56	11058.9
O=C(C=C)N1CCC(n2nc(-c3ccc(Oc4ccccc4)cc3)c3c(N)ncnc23)CC1	Imbruvica	33.7741	2.17585	4.94066	0.308446	0.769419	0.30844	0.769427	10753.2	3192.43	7963.77	10350.3
O=C(C=C)N1CCC(n2nc(-c3ccc(Oc4ccccc4)cc3)c3c(N)ncnc23)CC1	Imbruvica	33.7783	2.18005	5.42837	0.0935239	0.942543	0.0935208	0.942545	12981.1	1192.5	12018.6	12751.2
O=C(C=C)N1CCC(n2nc(-c3ccc(Oc4ccccc4)cc3)c3c(N)ncnc23)CC1	Imbruvica	33.7905	2.19225	4.99318	0.277942	0.799659	0.277919	0.799668	10982.7	2938.32	8454.54	10572.6
O=C(C=C)N1CCC(n2nc(-c3ccc(Oc4ccccc4)cc3)c3c(N)ncnc23)CC1	Imbruvica	33.7921	2.19386	4.98338	0.286678	0.789087	0.286685	0.789097	10939.9	3021.8	8317.48	10540.5
O=C(C=C)N1CCC(n2nc(-c3ccc(Oc4ccccc4)cc3)c3c(N)ncnc23)CC1	Imbruvica	33.7997	2.20145	5.39392	0.0961303	0.942003	0.0961231	0.94201	12816.8	1208.94	11847.6	12577
O=C(C=C)N1CCC(n2nc(-c3ccc(Oc4ccccc4)cc3)c3c(N)ncnc23)CC1	Imbruvica	33.8027	2.20441	5.46015	0.0929665	0.941079	0.0929538	0.941095	13132.7	1200.3	12152.2	12912.9
O=C(C=C)N1CCC(n2nc(-c3ccc(Oc4ccccc4)cc3)c3c(N)ncnc23)CC1	Imbruvica	33.8203	2.22205	5.37752	0.119524	0.942907	0.119514	0.942921	12738.5	1476.34	11647.8	12352.9
O=C(C=C)N1CCC(n2nc(-c3ccc(Oc4ccccc4)cc3)c3c(N)ncnc23)CC1	Imbruvica	33.8209	2.22258	5.3598	0.0971163	0.940605	0.0971187	0.940606	12654.9	1206.27	11682.9	12420.6
O=C(C=C)N1CCC(n2nc(-c3ccc(Oc4ccccc4)cc3)c3c(N)ncnc23)CC1	Imbruvica	33.8215	2.22325	5.37427	0.0986948	0.94274	0.0986874	0.942744	12723.2	1230.14	11751.3	12465
O=C(C=C)N1CCC(n2nc(-c3ccc(Oc4ccccc4)cc3)c3c(N)ncnc23)CC1	Imbruvica	33.8235	2.22519	5.37375	0.122769	0.945697	0.122774	0.945702	12720.8	1510.08	11631.9	12299.7
O=C(C=C)N1CCC(n2nc(-c3ccc(Oc4ccccc4)cc3)c3c(N)ncnc23)CC1	Imbruvica	33.825	2.22668	5.37745	0.122148	0.946037	0.122139	0.946042	12738.1	1504.53	11653.5	12318.1
O=C(C=C)N1CCC(n2nc(-c3ccc(Oc4ccccc4)cc3)c3c(N)ncnc23)CC1	Imbruvica	33.8325	2.23426	5.36124	0.0966181	0.940093	0.0966154	0.940098	12661.3	1201.23	11688.3	12433.1
O=C(C=C)N1CCC(n2nc(-c3ccc(Oc4ccccc4)cc3)c3c(N)ncnc23)CC1	Imbruvica	33.8376	2.23932	5.08909	0.196755	0.845607	0.196754	0.845608	11409.1	2198.22	9447.53	11172.5
O=C(C=C)N1CCC(n2nc(-c3ccc(Oc4ccccc4)cc3)c3c(N)ncnc23)CC1	Imbruvica	33.8484	2.25014	5.08927	0.19434	0.847797	0.194335	0.847794	11409.2	2171.47	9473.1	11173.8
O=C(C=C)N1CCC(n2nc(-c3ccc(Oc4ccccc4)cc3)c3c(N)ncnc23)CC1	Imbruvica	33.8647	2.26639	5.08952	0.191463	0.85319	0.191458	0.853198	11410.4	2136.89	9522.67	11161.1
O=C(C=C)N1CCC(n2nc(-c3ccc(Oc4ccccc4)cc3)c3c(N)ncnc23)CC1	Imbruvica	33.8707	2.27241	5.20429	0.220107	0.842091	0.220104	0.84209	11930.6	2546.77	9743.61	11570.7
O=C(C=C)N1CCC(n2nc(-c3ccc(Oc4ccccc4)cc3)c3c(N)ncnc23)CC1	Imbruvica	33.8719	2.27368	5.17587	0.234863	0.831772	0.234877	0.831757	11801.1	2682.44	9499.17	11420.6
O=C(C=C)N1CCC(n2nc(-c3ccc(Oc4ccccc4)cc3)c3c(N)ncnc23)CC1	Imbruvica	33.8762	2.27789	5.09022	0.187953	0.85731	0.187951	0.857313	11414.1	2097.82	9568.9	11161.5
O=C(C=C)N1CCC(n2nc(-c3ccc(Oc4ccccc4)cc3)c3c(N)ncnc23)CC1	Imbruvica	33.8831	2.28484	5.13107	0.277314	0.76691	0.277305	0.766917	11597.5	3146.48	8701.95	11346.7
O=C(C=C)N1CCC(n2nc(-c3ccc(Oc4ccccc4)cc3)c3c(N)ncnc23)CC1	Imbruvica	33.8843	2.28604	5.12494	0.278033	0.762578	0.278039	0.762575	11569.9	3152.86	8647.33	11339.6
O=C(C=C)N1CCC(n2nc(-c3ccc(Oc4ccccc4)cc3)c3c(N)ncnc23)CC1	Imbruvica	33.8996	2.30137	5.14285	0.272797	0.771782	0.272783	0.771802	11651.5	3109.02	8796.52	11397.4
O=C(C=C)N1CCC(n2nc(-c3ccc(Oc4ccccc4)cc3)c3c(N)ncnc23)CC1	Imbruvica	33.9046	2.30632	5.10504	0.284358	0.755239	0.284346	0.755252	11480.6	3201.09	8502.43	11257.7
O=C(C=C)N1CCC(n2nc(-c3ccc(Oc4ccccc4)cc3)c3c(N)ncnc23)CC1	Imbruvica	33.9071	2.30887	5.1703	0.235627	0.833239	0.235607	0.833255	11776	2682.16	9485.81	11384
O=C(C=C)N1CCC(n2nc(-c3ccc(Oc4ccccc4)cc3)c3c(N)ncnc23)CC1	Imbruvica	33.9181	2.3198	5.38786	0.0954884	0.941082	0.0954845	0.941083	12788	1199.13	11818.5	12558.4
O=C(C=C)N1CCC(n2nc(-c3ccc(Oc4ccccc4)cc3)c3c(N)ncnc23)CC1	Imbruvica	33.9186	2.32033	5.3761	0.0959386	0.940614	0.0959289	0.940618	12731.6	1199.41	11760.7	12503.1
O=C(C=C)N1CCC(n2nc(-c3ccc(Oc4ccccc4)cc3)c3c(N)ncnc23)CC1	Imbruvica	33.9201	2.3218	5.38497	0.0975673	0.943027	0.0975578	0.943043	12773.7	1221.38	11806.5	12519.6
O=C(C=C)N1CCC(n2nc(-c3ccc(Oc4ccccc4)cc3)c3c(N)ncnc23)CC1	Imbruvica	33.9267	2.32846	5.37493	0.096352	0.940337	0.0963467	0.94034	12726.5	1204.07	11751.7	12497.3
O=C(C=C)N1CCC(n2nc(-c3ccc(Oc4ccccc4)cc3)c3c(N)ncnc23)CC1	Imbruvica	33.9408	2.34248	5.06309	0.203534	0.861665	0.203518	0.861669	11292.7	2225.72	9423.4	10936.2
O=C(C=C)N1CCC(n2nc(-c3ccc(Oc4ccccc4)cc3)c3c(N)ncnc23)CC1	Imbruvica	33.9468	2.34855	5.19829	0.224664	0.849021	0.22466	0.849031	11903.8	2579.27	9747.52	11480.8
O=C(C=C)N1CCC(n2nc(-c3ccc(Oc4ccccc4)cc3)c3c(N)ncnc23)CC1	Imbruvica	33.9503	2.35207	5.40864	0.0964852	0.943162	0.0964809	0.943169	12886.4	1219.12	11917.8	12635.9
O=C(C=C)N1CCC(n2nc(-c3ccc(Oc4ccccc4)cc3)c3c(N)ncnc23)CC1	Imbruvica	33.9506	2.35234	5.12576	0.277746	0.763093	0.277741	0.763102	11573.8	3150.2	8655.26	11342.2
O=C(C=C)N1CCC(n2nc(-c3ccc(Oc4ccccc4)cc3)c3c(N)ncnc23)CC1	Imbruvica	33.9531	2.35479	5.12755	0.277605	0.762373	0.27761	0.762378	11581.7	3152.17	8656.55	11354.7
O=C(C=C)N1CCC(n2nc(-c3ccc(Oc4ccccc4)cc3)c3c(N)ncnc23)CC1	Imbruvica	33.9534	2.35514	5.17216	0.236457	0.838344	0.236439	0.838359	11784.4	2685.84	9523.36	11359.5
O=C(C=C)N1CCC(n2nc(-c3ccc(Oc4ccccc4)cc3)c3c(N)ncnc23)CC1	Imbruvica	33.9565	2.3582	5.18292	0.240093	0.833493	0.240096	0.8335	11833.5	2740.32	9513.12	11413.5
O=C(C=C)N1CCC(n2nc(-c3ccc(Oc4ccccc4)cc3)c3c(N)ncnc23)CC1	Imbruvica	33.9603	2.36205	5.35916	0.120988	0.945341	0.120995	0.945339	12651.5	1481.63	11576.1	12245.4
O=C(C=C)N1CCC(n2nc(-c3ccc(Oc4ccccc4)cc3)c3c(N)ncnc23)CC1	Imbruvica	33.9633	2.365	4.98867	0.279111	0.805786	0.279114	0.805795	10963	2935.31	8474.16	10516.5
O=C(C=C)N1CCC(n2nc(-c3ccc(Oc4ccccc4)cc3)c3c(N)ncnc23)CC1	Imbruvica	33.9663	2.36804	5.20246	0.222148	0.852046	0.222129	0.852063	11922.8	2553.66	9795.56	11496.3
O=C(C=C)N1CCC(n2nc(-c3ccc(Oc4ccccc4)cc3)c3c(N)ncnc23)CC1	Imbruvica	33.9697	2.37147	5.16915	0.249321	0.820381	0.249331	0.820375	11770.7	2835.97	9331.2	11374.3
O=C(C=C)N1CCC(n2nc(-c3ccc(Oc4ccccc4)cc3)c3c(N)ncnc23)CC1	Imbruvica	33.9767	2.37843	4.95103	0.314301	0.731256	0.314295	0.731254	10798.2	3318.24	7720.39	10557.7
O=C(C=C)N1CCC(n2nc(-c3ccc(Oc4ccccc4)cc3)c3c(N)ncnc23)CC1	Imbruvica	34.0102	2.41198	4.94822	0.312522	0.735654	0.312522	0.735656	10785.7	3291.49	7747.95	10532
O=C(C=C)N1CCC(n2nc(-c3ccc(Oc4ccccc4)cc3)c3c(N)ncnc23)CC1	Imbruvica	34.044	2.44575	5.16744	0.246206	0.819365	0.246185	0.819388	11762.8	2803.9	9332.31	11389.4
O=C(C=C)N1CCC(n2nc(-c3ccc(Oc4ccccc4)cc3)c3c(N)ncnc23)CC1	Imbruvica	34.045	2.44668	5.24997	0.175708	0.863028	0.175709	0.863034	12141.9	2092.9	10279.7	11911.2
O=C(C=C)N1CCC(n2nc(-c3ccc(Oc4ccccc4)cc3)c3c(N)ncnc23)CC1	Imbruvica	34.0486	2.45028	5.17433	0.241294	0.820658	0.241287	0.820677	11794.3	2760.29	9388.45	11439.9
O=C(C=C)N1CCC(n2nc(-c3ccc(Oc4ccccc4)cc3)c3c(N)ncnc23)CC1	Imbruvica	34.0534	2.45511	4.95169	0.29071	0.799347	0.29071	0.799355	10800.9	3004.62	8261.71	10335.5
O=C(C=C)N1CCC(n2nc(-c3ccc(Oc4ccccc4)cc3)c3c(N)ncnc23)CC1	Imbruvica	34.0592	2.46093	5.24734	0.173997	0.862695	0.173991	0.862699	12129.1	2072.35	10275.3	11910.6
O=C(C=C)N1CCC(n2nc(-c3ccc(Oc4ccccc4)cc3)c3c(N)ncnc23)CC1	Imbruvica	34.0604	2.46213	5.05776	0.24284	0.823892	0.242845	0.823892	11268.7	2648.18	8984.38	10904.8
O=C(C=C)N1CCC(n2nc(-c3ccc(Oc4ccccc4)cc3)c3c(N)ncnc23)CC1	Imbruvica	34.0622	2.46395	5.15987	0.252515	0.811902	0.252509	0.81191	11728.5	2869.14	9225.35	11362.5
O=C(C=C)N1CCC(n2nc(-c3ccc(Oc4ccccc4)cc3)c3c(N)ncnc23)CC1	Imbruvica	34.0646	2.4663	5.11311	0.280936	0.766148	0.280927	0.766157	11516.5	3160.89	8620.52	11251.6
O=C(C=C)N1CCC(n2nc(-c3ccc(Oc4ccccc4)cc3)c3c(N)ncnc23)CC1	Imbruvica	34.0685	2.4702	5.24807	0.178245	0.863352	0.178242	0.863354	12132.6	2118.48	10261.3	11885.4
O=C(C=C)N1CCC(n2nc(-c3ccc(Oc4ccccc4)cc3)c3c(N)ncnc23)CC1	Imbruvica	34.1411	2.54282	5.24378	0.177079	0.862608	0.177072	0.862623	12112.6	2103.06	10245.3	11876.9
O=C(C=C)N1CCC(n2nc(-c3ccc(Oc4ccccc4)cc3)c3c(N)ncnc23)CC1	Imbruvica	34.1423	2.54407	5.25141	0.172791	0.868517	0.172802	0.868501	12148.1	2056.75	10337.2	11902.3
O=C(C=C)N1CCC(n2nc(-c3ccc(Oc4ccccc4)cc3)c3c(N)ncnc23)CC1	Imbruvica	34.151	2.55277	5.2434	0.175242	0.86715	0.175235	0.867152	12111	2078.24	10284.2	11859.7
O=C(C=C)N1CCC(n2nc(-c3ccc(Oc4ccccc4)cc3)c3c(N)ncnc23)CC1	Imbruvica	34.165	2.56675	4.96185	0.298973	0.779738	0.298962	0.779751	10845.4	3119.58	8136.47	10434.7
O=C(C=C)N1CCC(n2nc(-c3ccc(Oc4ccccc4)cc3)c3c(N)ncnc23)CC1	Imbruvica	34.1889	2.59064	5.06357	0.214825	0.841151	0.214817	0.841162	11295	2360.29	9242.23	10987.5
O=C(C=C)N1CCC(n2nc(-c3ccc(Oc4ccccc4)cc3)c3c(N)ncnc23)CC1	Imbruvica	34.2091	2.61087	5.08161	0.196763	0.849489	0.196759	0.849495	11375.4	2187.62	9444.94	11118.3
O=C(C=C)N1CCC(n2nc(-c3ccc(Oc4ccccc4)cc3)c3c(N)ncnc23)CC1	Imbruvica	34.2194	2.62115	4.95273	0.299806	0.783061	0.299803	0.78306	10805.5	3110.65	8124.76	10375.6
O=C(C=C)N1CCC(n2nc(-c3ccc(Oc4ccccc4)cc3)c3c(N)ncnc23)CC1	Imbruvica	34.2878	2.6895	5.0677	0.207647	0.841407	0.207634	0.841423	11313	2292.73	9291.12	11042.2
O=C(C=C)N1CCC(n2nc(-c3ccc(Oc4ccccc4)cc3)c3c(N)ncnc23)CC1	Imbruvica	34.4858	2.88749	5.14358	0.235687	0.835589	0.235681	0.835608	11654.5	2652.2	9403.38	11253.3
O=C(C=C)N1CCC(n2nc(-c3ccc(Oc4ccccc4)cc3)c3c(N)ncnc23)CC1	Imbruvica	34.4935	2.89521	5.04547	0.295614	0.748629	0.295605	0.748652	11214.1	3243.17	8213.67	10971.3
O=C(C=C)N1CCC(n2nc(-c3ccc(Oc4ccccc4)cc3)c3c(N)ncnc23)CC1	Imbruvica	34.4954	2.8971	5.1284	0.24196	0.830451	0.241955	0.830454	11585.6	2705.26	9285.17	11180.8
O=C(C=C)N1CCC(n2nc(-c3ccc(Oc4ccccc4)cc3)c3c(N)ncnc23)CC1	Imbruvica	34.4982	2.89996	5.16247	0.228028	0.841272	0.228007	0.841281	11740	2587.17	9545.95	11346.9
O=C(C=C)N1CCC(n2nc(-c3ccc(Oc4ccccc4)cc3)c3c(N)ncnc23)CC1	Imbruvica	34.5079	2.90962	5.04923	0.2941	0.750469	0.294112	0.750465	11230.9	3231.14	8244.67	10986.1
O=C(C=C)N1CCC(n2nc(-c3ccc(Oc4ccccc4)cc3)c3c(N)ncnc23)CC1	Imbruvica	34.5083	2.91004	5.36303	0.103624	0.949558	0.103623	0.949556	12670.1	1278.9	11719.3	12341.9
O=C(C=C)N1CCC(n2nc(-c3ccc(Oc4ccccc4)cc3)c3c(N)ncnc23)CC1	Imbruvica	34.5809	2.98261	5.11627	0.255905	0.815822	0.255898	0.815825	11530.9	2848.58	9081.51	11131.7
O=C(C=C)N1CCC(n2nc(-c3ccc(Oc4ccccc4)cc3)c3c(N)ncnc23)CC1	Imbruvica	34.5816	2.98335	5.11027	0.256823	0.815531	0.256808	0.815551	11503.6	2851.08	9054.23	11102
O=C(OC)N[C@H](C(=O)N1[C@H](c2[nH]c(-c3ccc(-c4ccc(-c5[nH]c([C@H]6N(C(=O)[C@@H](NC(=O)OC)C(C)C)CCC6)nc5)cc4)cc3)cn2)CCC1)C(C)C	Hepatitis C Franchise	68.1502	0	7.73082	0.131259	0.990825	0.13127	0.990817	44159.8	5463.35	41237.1	41619.2
O=C(OC)N[C@H](C(=O)N1[C@H](c2[nH]c(-c3ccc(-c4ccc(-c5[nH]c([C@H]6N(C(=O)[C@@H](NC(=O)OC)C(C)C)CCC6)nc5)cc4)cc3)cn2)CCC1)C(C)C	Hepatitis C Franchise	69.1133	0.963118	8.08938	0.0895838	0.938567	0.0895836	0.938569	48351.8	4271.4	44751.6	47680.6
O=C(OC)N[C@H](C(=O)N1[C@H](c2[nH]c(-c3ccc(-c4ccc(-c5[nH]c([C@H]6N(C(=O)[C@@H](NC(=O)OC)C(C)C)CCC6)nc5)cc4)cc3)cn2)CCC1)C(C)C	Hepatitis C Franchise	69.9921	1.84186	7.47034	0.165568	0.89254	0.165564	0.892542	41234.4	6634.19	35764.3	40070.2
O=C(OC)N[C@H](C(=O)N1[C@H](c2[nH]c(-c3ccc(-c4ccc(-c5[nH]c([C@H]6N(C(=O)[C@@H](NC(=O)OC)C(C)C)CCC6)nc5)cc4)cc3)cn2)CCC1)C(C)C	Hepatitis C Franchise	70.1476	1.99738	7.25569	0.195182	0.855549	0.195184	0.855553	38898.9	7404.6	32456.7	37936.5
O=C(OC)N[C@H](C(=O)N1[C@H](c2[nH]c(-c3ccc(-c4ccc(-c5[nH]c([C@H]6N(C(=O)[C@@H](NC(=O)OC)C(C)C)CCC6)nc5)cc4)cc3)cn2)CCC1)C(C)C	Hepatitis C Franchise	70.2519	2.10172	6.69149	0.156775	0.91855	0.156776	0.918546	33084.8	4998.67	29287	31884
O=C(OC)N[C@H](C(=O)N1[C@H](c2[nH]c(-c3ccc(-c4ccc(-c5[nH]c([C@H]6N(C(=O)[C@@H](NC(=O)OC)C(C)C)CCC6)nc5)cc4)cc3)cn2)CCC1)C(C)C	Hepatitis C Franchise	70.6211	2.47086	7.02991	0.165494	0.885382	0.165491	0.885391	36515	5892.98	31528	35609.1
O=C(OC)N[C@H](C(=O)N1[C@H](c2[nH]c(-c3ccc(-c4ccc(-c5[nH]c([C@H]6N(C(=O)[C@@H](NC(=O)OC)C(C)C)CCC6)nc5)cc4)cc3)cn2)CCC1)C(C)C	Hepatitis C Franchise	70.8724	2.7222	7.33659	0.129877	0.945839	0.129884	0.945834	39771.3	4977.21	36244.9	38320.5
O=C(OC)N[C@H](C(=O)N1[C@H](c2[nH]c(-c3ccc(-c4ccc(-c5[nH]c([C@H]6N(C(=O)[C@@H](NC(=O)OC)C(C)C)CCC6)nc5)cc4)cc3)cn2)CCC1)C(C)C	Hepatitis C Franchise	71.0684	2.91821	7.64313	0.106163	0.966089	0.106167	0.966087	43163.7	4422.77	40245.9	41658.7
O(C)[C@H]1[C@H](O)CC[C@@H](/C=C(/C)\[C@@H]2[C@H](C)[C@@H](O)CC(=O)[C@H](CC=C)/C=C(/C)\C[C@H](C)C[C@H](OC)[C@@H]3[C@@H](OC)C[C@@H](C)[C@](O)(C(=O)C(=O)N4[C@H](C(=O)O2)CCCC4)O3)C1	Prograf	157.62	0	4.69767	0.658826	0.85096	0.658822	0.850966	17743.2	9315.23	12032	14139.2
O=C(N[C@@H]1C(=O)N[C@@H](Cc2ccccc2)C(=O)N[C@H](Cc2c3c([nH]c2)cccc3)C(=O)N[C@@H](CCCCN)C(=O)N[C@@H]([C@H](O)C)C(=O)N[C@H](C(=O)N[C@@H]([C@H](O)C)CO)CSSC1)[C@H](N)Cc1ccccc1	Sandostatin	84.2374	0	5.32576	0.62678	0.669044	0.626783	0.669036	28910.1	15785.5	16849.7	25185
O=C(OC)N[C@H](C(=O)N1[C@@H](C)CC[C@H]1c1[nH]c2c(n1)ccc-1c2OCc2c-1ccc(-c1nc([C@H]3N(C(=O)[C@H](NC(=O)OC)c4ccccc4)C[C@@H](COC)C3)[nH]c1)c2)C(C)C	Velpatasvir	63.6663	0	7.68306	0.135473	0.922686	0.135466	0.922691	49169	6472.54	44085.8	47779.6
O=C(OC)N[C@H](C(=O)N1[C@@H](C)CC[C@H]1c1[nH]c2c(n1)ccc-1c2OCc2c-1ccc(-c1nc([C@H]3N(C(=O)[C@H](NC(=O)OC)c4ccccc4)C[C@@H](COC)C3)[nH]c1)c2)C(C)C	Velpatasvir	63.6959	0.0295733	7.30914	0.145748	0.952593	0.145752	0.952588	44500	6182	40403.5	42414.5
O=C(OC)N[C@H](C(=O)N1[C@@H](C)CC[C@H]1c1[nH]c2c(n1)ccc-1c2OCc2c-1ccc(-c1nc([C@H]3N(C(=O)[C@H](NC(=O)OC)c4ccccc4)C[C@@H](COC)C3)[nH]c1)c2)C(C)C	Velpatasvir	64.0186	0.352264	8.2474	0.105849	0.925896	0.105848	0.925897	56657.5	5903.38	51639.3	55772.2
O=C(OC)N[C@H](C(=O)N1[C@@H](C)CC[C@H]1c1[nH]c2c(n1)ccc-1c2OCc2c-1ccc(-c1nc([C@H]3N(C(=O)[C@H](NC(=O)OC)c4ccccc4)C[C@@H](COC)C3)[nH]c1)c2)C(C)C	Velpatasvir	64.23	0.563664	6.17237	0.21472	0.902322	0.214712	0.902325	31734.3	6437.07	27051.7	29980
O=C(OC)N[C@H](C(=O)N1[C@@H](C)CC[C@H]1c1[nH]c2c(n1)ccc-1c2OCc2c-1ccc(-c1nc([C@H]3N(C(=O)[C@H](NC(=O)OC)c4ccccc4)C[C@@H](COC)C3)[nH]c1)c2)C(C)C	Velpatasvir	64.895	1.22864	6.53	0.205358	0.928748	0.20537	0.928745	35517	6835.75	30913.3	33285
O=C(OC)N[C@H](C(=O)N1[C@@H](C)CC[C@H]1c1[nH]c2c(n1)ccc-1c2OCc2c-1ccc(-c1nc([C@H]3N(C(=O)[C@H](NC(=O)OC)c4ccccc4)C[C@@H](COC)C3)[nH]c1)c2)C(C)C	Velpatasvir	65.1341	1.46779	7.91344	0.119689	0.941858	0.119687	0.941861	52161.4	6056.66	47662.1	50604.1
O=C(OC)N[C@H](C(=O)N1[C@@H](C)CC[C@H]1c1[nH]c2c(n1)ccc-1c2OCc2c-1ccc(-c1nc([C@H]3N(C(=O)[C@H](NC(=O)OC)c4ccccc4)C[C@@H](COC)C3)[nH]c1)c2)C(C)C	Velpatasvir	65.8714	2.20507	7.95509	0.132164	0.916738	0.132164	0.916736	52713	6800.51	47170.6	51454.9
O=C(OC)N[C@H](C(=O)N1[C@@H](C)CC[C@H]1c1[nH]c2c(n1)ccc-1c2OCc2c-1ccc(-c1nc([C@H]3N(C(=O)[C@H](NC(=O)OC)c4ccccc4)C[C@@H](COC)C3)[nH]c1)c2)C(C)C	Velpatasvir	65.9801	2.3138	7.16115	0.148029	0.924399	0.148033	0.9244	42715.7	6102.35	38106.3	41222.7
O=C(OC)N[C@H](C(=O)N1[C@@H](C)CC[C@H]1c1[nH]c2c(n1)ccc-1c2OCc2c-1ccc(-c1nc([C@H]3N(C(=O)[C@H](NC(=O)OC)c4ccccc4)C[C@@H](COC)C3)[nH]c1)c2)C(C)C	Velpatasvir	66.3589	2.6926	7.67942	0.12701	0.948849	0.12701	0.948845	49123.4	6011.19	44907.2	47328.3
FC(F)(F)c1cc(NC(=O)c2cc(Nc3nc(-c4cnccc4)ccn3)c(C)cc2)cc(-n2cc(C)nc2)c1	Tasigna	-0.993772	0	4.70774	0.392468	0.655025	0.39247	0.655013	11735.7	4499.09	7508.77	11463.5
FC(F)(F)c1cc(NC(=O)c2cc(Nc3nc(-c4cnccc4)ccn3)c(C)cc2)cc(-n2cc(C)nc2)c1	Tasigna	-0.99329	0.00048213	4.70954	0.392931	0.654689	0.392938	0.654684	11744.6	4507.56	7510.17	11471.4
FC(F)(F)c1cc(NC(=O)c2cc(Nc3nc(-c4cnccc4)ccn3)c(C)cc2)cc(-n2cc(C)nc2)c1	Tasigna	-0.969642	0.0241299	4.71801	0.405959	0.677667	0.405978	0.67765	11787.1	4593.23	7666.92	11314
FC(F)(F)c1cc(NC(=O)c2cc(Nc3nc(-c4cnccc4)ccn3)c(C)cc2)cc(-n2cc(C)nc2)c1	Tasigna	-0.954129	0.0396433	4.72606	0.402263	0.675182	0.402263	0.675187	11827.8	4580.49	7688.23	11386.8
FC(F)(F)c1cc(NC(=O)c2cc(Nc3nc(-c4cnccc4)ccn3)c(C)cc2)cc(-n2cc(C)nc2)c1	Tasigna	-0.901485	0.0922875	4.72372	0.397778	0.666367	0.397788	0.666358	11815.7	4554.06	7628.79	11448.5
FC(F)(F)c1cc(NC(=O)c2cc(Nc3nc(-c4cnccc4)ccn3)c(C)cc2)cc(-n2cc(C)nc2)c1	Tasigna	-0.889659	0.104113	4.72216	0.406572	0.680118	0.406576	0.68012	11808.2	4601.48	7697.35	11317.6
FC(F)(F)c1cc(NC(=O)c2cc(Nc3nc(-c4cnccc4)ccn3)c(C)cc2)cc(-n2cc(C)nc2)c1	Tasigna	-0.865888	0.127884	4.71993	0.392287	0.654162	0.392289	0.654153	11796.6	4522.66	7541.65	11528.9
FC(F)(F)c1cc(NC(=O)c2cc(Nc3nc(-c4cnccc4)ccn3)c(C)cc2)cc(-n2cc(C)nc2)c1	Tasigna	-0.629829	0.363943	4.76076	0.402821	0.692481	0.402808	0.692491	12001.5	4614.42	7932.91	11455.6
FC(F)(F)c1cc(NC(=O)c2cc(Nc3nc(-c4cnccc4)ccn3)c(C)cc2)cc(-n2cc(C)nc2)c1	Tasigna	-0.594393	0.399379	4.78856	0.397758	0.688813	0.397764	0.688793	12142.4	4629.47	8016.68	11638.7
FC(F)(F)c1cc(NC(=O)c2cc(Nc3nc(-c4cnccc4)ccn3)c(C)cc2)cc(-n2cc(C)nc2)c1	Tasigna	-0.560208	0.433564	4.70521	0.419858	0.70201	0.419854	0.702036	11722.9	4639.16	7757.12	11049.5
FC(F)(F)c1cc(NC(=O)c2cc(Nc3nc(-c4cnccc4)ccn3)c(C)cc2)cc(-n2cc(C)nc2)c1	Tasigna	-0.54688	0.446892	4.70309	0.420996	0.703937	0.421013	0.703929	11712.7	4641.24	7760.11	11024
FC(F)(F)c1cc(NC(=O)c2cc(Nc3nc(-c4cnccc4)ccn3)c(C)cc2)cc(-n2cc(C)nc2)c1	Tasigna	-0.542501	0.451271	4.71292	0.421865	0.711179	0.42187	0.711163	11762.2	4652.63	7843.12	11028.6
FC(F)(F)c1cc(NC(=O)c2cc(Nc3nc(-c4cnccc4)ccn3)c(C)cc2)cc(-n2cc(C)nc2)c1	Tasigna	-0.530934	0.462838	4.71769	0.421758	0.714227	0.421751	0.714246	11785.5	4654.07	7881.78	11035.1
FC(F)(F)c1cc(NC(=O)c2cc(Nc3nc(-c4cnccc4)ccn3)c(C)cc2)cc(-n2cc(C)nc2)c1	Tasigna	-0.518585	0.475187	4.71601	0.415311	0.680401	0.415318	0.680389	11776.6	4667.68	7646.77	11238.8
FC(F)(F)c1cc(NC(=O)c2cc(Nc3nc(-c4cnccc4)ccn3)c(C)cc2)cc(-n2cc(C)nc2)c1	Tasigna	-0.49367	0.500102	4.68745	0.422109	0.683516	0.422126	0.683506	11635.1	4665.09	7553.72	11051.4
FC(F)(F)c1cc(NC(=O)c2cc(Nc3nc(-c4cnccc4)ccn3)c(C)cc2)cc(-n2cc(C)nc2)c1	Tasigna	-0.491193	0.50258	4.72434	0.411856	0.690961	0.411859	0.690938	11818.4	4629.58	7766.62	11240.7
FC(F)(F)c1cc(NC(=O)c2cc(Nc3nc(-c4cnccc4)ccn3)c(C)cc2)cc(-n2cc(C)nc2)c1	Tasigna	-0.396782	0.59699	4.69082	0.419796	0.67778	0.419795	0.677781	11651.5	4663.7	7529.79	11109.5
FC(F)(F)c1cc(NC(=O)c2cc(Nc3nc(-c4cnccc4)ccn3)c(C)cc2)cc(-n2cc(C)nc2)c1	Tasigna	-0.143696	0.850076	4.68876	0.404089	0.654152	0.404084	0.654166	11641.5	4571.01	7399.95	11312
FC(F)(F)c1cc(NC(=O)c2cc(Nc3nc(-c4cnccc4)ccn3)c(C)cc2)cc(-n2cc(C)nc2)c1	Tasigna	-0.104534	0.889239	4.69972	0.402409	0.653652	0.402393	0.653664	11696	4578.08	7436.82	11377.1
FC(F)(F)c1cc(NC(=O)c2cc(Nc3nc(-c4cnccc4)ccn3)c(C)cc2)cc(-n2cc(C)nc2)c1	Tasigna	-0.00265426	0.991118	4.69157	0.40278	0.655109	0.402789	0.655104	11655.3	4562.55	7420.62	11327.4
FC(F)(F)c1cc(NC(=O)c2cc(Nc3nc(-c4cnccc4)ccn3)c(C)cc2)cc(-n2cc(C)nc2)c1	Tasigna	0.127028	1.1208	4.75438	0.392123	0.686093	0.392144	0.686077	11969.7	4517.19	7903.05	11519.2
FC(F)(F)c1cc(NC(=O)c2cc(Nc3nc(-c4cnccc4)ccn3)c(C)cc2)cc(-n2cc(C)nc2)c1	Tasigna	0.241817	1.23559	4.73265	0.413367	0.697693	0.413348	0.697718	11860	4644.38	7839.56	11236
FC(F)(F)c1cc(NC(=O)c2cc(Nc3nc(-c4cnccc4)ccn3)c(C)cc2)cc(-n2cc(C)nc2)c1	Tasigna	0.244195	1.23797	4.73474	0.413704	0.699867	0.413696	0.699867	11870.6	4646.96	7861.47	11232.8
FC(F)(F)c1cc(NC(=O)c2cc(Nc3nc(-c4cnccc4)ccn3)c(C)cc2)cc(-n2cc(C)nc2)c1	Tasigna	0.277953	1.27172	4.76267	0.39559	0.684402	0.395599	0.684401	12011.1	4568.83	7904.24	11549.1
FC(F)(F)c1cc(NC(=O)c2cc(Nc3nc(-c4cnccc4)ccn3)c(C)cc2)cc(-n2cc(C)nc2)c1	Tasigna	0.532839	1.52661	4.85615	0.389263	0.708061	0.389276	0.708055	12487	4635.32	8431.21	11907.6
FC(F)(F)c1cc(NC(=O)c2cc(Nc3nc(-c4cnccc4)ccn3)c(C)cc2)cc(-n2cc(C)nc2)c1	Tasigna	0.604416	1.59819	4.85169	0.388074	0.707867	0.388068	0.707872	12464.3	4615.58	8419.24	11893.7
FC(F)(F)c1cc(NC(=O)c2cc(Nc3nc(-c4cnccc4)ccn3)c(C)cc2)cc(-n2cc(C)nc2)c1	Tasigna	1.11543	2.1092	4.72682	0.41057	0.692161	0.410552	0.692171	11830.9	4619.91	7788.94	11252.9
FC(F)(F)c1cc(NC(=O)c2cc(Nc3nc(-c4cnccc4)ccn3)c(C)cc2)cc(-n2cc(C)nc2)c1	Tasigna	1.12068	2.11445	4.87097	0.366447	0.765164	0.366441	0.765156	12563.7	4319.63	9019.71	11788.1
FC(F)(F)c1cc(NC(=O)c2cc(Nc3nc(-c4cnccc4)ccn3)c(C)cc2)cc(-n2cc(C)nc2)c1	Tasigna	1.12241	2.11618	4.8671	0.368726	0.763972	0.368724	0.763979	12543.5	4337.31	8986.71	11763
FC(F)(F)c1cc(NC(=O)c2cc(Nc3nc(-c4cnccc4)ccn3)c(C)cc2)cc(-n2cc(C)nc2)c1	Tasigna	1.12515	2.11892	4.72177	0.412071	0.691636	0.412084	0.691625	11806.3	4625.34	7762.98	11224.3
[truncated: 1,094 more rows]

## Sheet: PCA plot
Ster Drugs	PC1	PC2	PC3
[truncated: 154 more rows]

[truncated: 1 more sheets: PMI plot]
